# Supplementary material for: Conservation of Nematocida microsporidia gene expression and host response in Caenorhabditis nematodes
Source: PLoS One. 2022 Dec 19;17(12):e0279103. doi: 10.1371/journal.pone.0279103 (PMC9762603; doi:10.1371/journal.pone.0279103)
Supplement: S2 Table — (XLSX) [file pone.0279103.s007.xlsx]

## Sheet: C. elegans
S2 Table. Normalised RNA-seq counts of C. elegans and C. briggsae for the transcriptional analysis generated by Alaska.
	Uninfected		N. parisii		N. ausubeli
Sequence Name	rep1	rep2	rep1	rep2	rep1	rep2
2L52.1a.1	11.9587	12.7613	9.68398	8.81364	9.86945	12.0479
2L52.1b.1	0	0	0	0	0	0
2RSSE.1a.1	13.2057	12.77	12.158	11.0304	13.6662	15.5341
2RSSE.1b.1	13.4875	12.5226	5.89329	6.30632	10.4467	7.90058
2RSSE.1c.1	5.21798	3.60887	2.32052	2.15337	1.19713	3.02358
3R5.1a.1	1.70757	0.527979	0.790832	1.21549	1.42956	1.08702
3R5.1b.1	5.90645	6.60447	8.84284	6.56294	5.79276	6.30105
4R79.1a.1	1.2898	0.982451	0.444164	0.380628	0.577037	0.198622
4R79.1b.1	1.23956	0.988211	0	0	0.54499	1.2265
4R79.2a.1	2.01132	1.20921	1.35424	1.66314	2.41857	2.97653
4R79.2b.1	0	0.418872	0	1.26945	0	0
6R55.2.1	0	0	0	0	0	0
AC3.10.1	0	0	0	0	0.0910885	0.0967414
AC3.12.1	0.715741	0.351014	0	0	0	0
AC3.1a.1	0.104447	0.0665465	0.027728	0	0.0474576	0
AC3.1b.1	0.159563	0.198391	0.103656	0	0.0699443	0
AC3.2.1	11.8636	12.417	15.372	13.6766	12.5529	14.8737
AC3.3.1	0	0	0	0	0	0
AC3.4.1	0	0	0	0	0	0
AC3.5a.1	23.4609	27.7547	39.9778	30.1218	21.2433	27.954
AC3.5a.2	35.8836	31.5184	17.2156	35.0394	41.2176	40.7472
AC3.5b.1	0.00839939	0.0235178	0.128579	0.0299491	0.343219	0.000350322
AC3.6.1	0.183485	0	0.264426	0.0897805	0.0829996	0
AC3.7.1	1.12842	1.36996	1.77229	1.47323	1.19354	1.20428
AC3.8.1	6.93211	7.03046	8.72637	8.78698	7.21357	8.34017
AC7.1a.1	0	0.322194	0	0.671864	0	0
AC7.1b.1	0.388754	0	0.287772	0	0.173282	0.457407
AC7.2a.1	21.3185	25.2522	19.8403	17.8499	22.8134	29.2688
AC7.2a.2	47.3819	40.2592	40.0157	47.3783	45.6698	46.7151
AC7.2b.1	0	0.674291	0	0	0	0
AC7.2c.1	2.71112	3.37157	2.57447	2.07401	2.33625	3.01609
AC7.2d.1	0	0	0	0.7043	0	0
AC7.3.1	0.187585	0	0	0	0	0
AC8.10.1	6.627	7.2314	6.88454	6.43524	7.49244	7.34249
AC8.11.1	10.9771	9.48138	7.20479	10.6607	9.50165	9.05918
AC8.12.1	4.86963	5.24438	4.17389	4.93322	3.98985	4.80413
AC8.3.1	6.627	7.2314	6.88454	6.43524	7.49244	7.34249
AC8.4.1	10.9771	9.48138	7.20479	10.6607	9.50165	9.05918
AC8.7.1	4.86963	5.24438	4.17389	4.93322	3.98985	4.80413
AH10.1.1	0.0989993	0	0	0	0	0
AH10.2.1	0	0	0	0	0	0
AH10.4.1	0.599664	0	1.18515	2.47826	1.06545	1.11737
AH6.1.1	0.0313846	0.0152627	0.0309682	0	0	0.0293053
AH6.10.1	4.43478	5.21417	3.37941	3.58436	3.74165	4.86358
AH6.11.1	0	0.0744794	0	0	0	0
AH6.12.1	0	0	0	0	0	0
AH6.14.1	0	0	0	0.123866	0	0
AH6.17.1	0	0	0	0	0	0
AH6.2.1	0.108976	0	0	0	0	0
AH6.3.1	0	0	0	0	0	0
AH6.4.1	0	0	0	0	0	0
AH6.5.1	0.302257	1.03918	1.66305	0.607276	0.4526	0.185629
AH6.6.1	0	0	0	0	0	0
AH6.7.1	0	0	0	0	0	0
AH6.8.1	0.142768	0.212892	0	0	0	0.134801
AH9.1.1	1.29048	1.4417	1.4319	1.30018	1.61805	1.27673
AH9.2.1	0.743265	1.03173	0.447598	1.19931	0.905908	1.02252
AH9.3.1	16.5732	13.2808	10.3001	9.4924	13.3315	13.3782
AH9.4.1	1.90076	1.64865	2.00708	0.999927	1.60892	1.60325
AH9.6.1	15.3094	15.8271	14.2973	15.7291	14.8673	17.2262
B0001.1a.1	59.6033	67.8856	64.0332	70.5562	62.1314	70.3682
B0001.1b.1	0	0	0	0	0	0
B0001.1c.1	0	0	0	0	0	0
B0001.2.1	2.96353	2.83338	4.60206	4.81662	4.34307	3.40138
B0001.3a.1	3.57933	2.31776	1.67659	0.679102	2.6509	1.97898
B0001.3b.1	13.5372	12.6795	14.6036	16.3008	16.0644	17.2443
B0001.3c.1	1.47289	3.87017	1.10186	0	0.115611	0
B0001.4a.1	25.2144	29.4116	24.2003	25.1527	25.7878	25.6143
B0001.5.1	11.4798	10.9669	13.9846	12.8951	11.2753	12.1582
B0001.6.1	63.6244	79.9236	68.2804	60.5764	68.4798	75.6436
B0001.6.2	16.1509	0.720221	0.905778	13.7834	5.52354	3.75045e-08
B0001.7a.1	0	1.23987	0.876315	0.802204	0	1.08277
B0001.7b.1	1.29203	0.681963	1.69389	1.22574	2.00418	0.531446
B0001.7c.1	0.892955	0	0	0	0	0
B0001.8a.1	7.46418	8.93432	10.3409	8.75144	9.86472	9.61322
B0001.8b.1	0	0.994862	0	0.728418	0	0
B0001.8c.1	0.543839	0.956604	0	1.73123	0.744168	0.430919
B0001.8c.2	0	0	0	0	0	0
B0019.1.1	6.38592	6.40058	6.14897	7.23397	5.94035	6.99631
B0019.2.1	6.44413	6.65048	5.66695	6.01759	6.50414	6.15861
B0024.1.1	474.216	380.21	723.993	687.696	682.476	619.302
B0024.10.1	13.2939	16.4608	13.5813	15.7423	16.0527	15.1835
B0024.11.1	20.3471	19.8515	24.5267	20.4069	22.8533	23.1037
B0024.12.1	35.581	36.8764	29.8428	28.8661	29.2316	32.4599
B0024.13.1	10.5146	10.3588	11.1514	11.3501	11.5327	13.6534
B0024.14a.1	1.26588	1.12266	0	1.95716	2.40436	1.36998
B0024.14b.1	16.9098	16.8201	14.5027	14.8556	14.8101	15.9932
B0024.14d.1	0	0	0	0	0	0
B0024.14f.1	0.344407	1.21716e-06	4.60823e-09	2.01139e-06	1.8236e-07	2.30124
B0024.15.1	0.367623	0.53552	0	0.376046	0	0.695024
B0024.15.2	1.99517	2.01797	2.34519	0.62775	1.23214	1.27592
B0024.2.1	3.31782	4.15798	3.18636	3.97957	4.67978	4.31041
B0024.3.1	9.47207	12.0612	9.70034	11.3919	7.71052	14.2278
B0024.4.1	2.15451	0.806823	0.651042	0.333012	2.4168	4.21739
B0024.6a.1	0	0.0492833	0.0324038	0.0677242	0	0.0308437
B0024.6b.1	0	0.00366833	0.00315607	0.00592009	0	0.00307654
B0024.8a.1	1.39394	1.54488	1.41428	0.979673	0.629716	1.18455
B0024.8b.1	6.63134	6.27571	4.6576	7.26873	7.94086	6.79415
B0024.8c.1	0.209971	0	0.88867	0	0	0
B0024.8d.1	0	0.41182	0.63359	0	0.403717	0
B0024.9a.1	4.47512	10.9115	8.08757	9.28556	9.31438	8.73973
B0024.9a.2	40.9545	31.8552	41.6197	36.5011	40.8592	42.9658
B0024.9b.1	4.47512	10.9115	8.08757	9.28556	9.31438	8.73973
B0024.9b.2	40.9545	31.8552	41.6197	36.5011	40.8592	42.9658
B0025.1a.1	14.939	15.6487	14.6029	14.9052	15.7595	16.0391
B0025.1b.1	4.81814	4.00296	5.43512	5.01827	5.12515	4.28716
B0025.1c.1	14.939	15.6487	14.6029	14.9052	15.7595	16.0391
B0025.1c.2	0	0	0	0	0	0
B0025.2.1	38.7287	45.6283	37.7182	43.3823	39.0891	41.9206
B0025.2.2	0	0	0	0	0	0
B0025.4.1	24.7491	27.7137	30.1225	23.8601	25.4557	26.158
B0025.5.1	0	0.412764	0	0	0.410675	0
B0034.1.1	6.20264	6.11744	6.99182	6.83878	7.78282	7.99986
B0034.2.1	0	0	0	0	0	0
B0034.3a.1	103.752	95.2683	88.0441	95.4952	90.4076	100.331
B0034.3b.1	13.9173	14.7805	10.0014	5.40364	8.72167	18.3697
B0034.3c.1	0	25.5837	0	0	2.36104	0
B0034.4.1	1.2009	1.07536	0.498872	0.345042	0.454352	1.41973
B0034.5.1	0.601206	0.41375	0.590894	0.366041	0.426051	0.224725
B0034.7.1	12.2788	14.8927	6.94422	8.00219	6.26665	6.62798
B0035.10.1	2.65702	0.620206	1.24934	1.78447	0	0
B0035.11.1	32.3394	36.6262	35.0195	39.9697	34.2722	37.7616
B0035.12.1	18.5941	20.4963	15.0659	19.4576	22.2932	20.525
B0035.12.2	1.54787	6.73423e-09	4.46191	2.42239	0.000101	0.0813845
B0035.12.3	9.83442e-06	5.6679e-08	0.00268895	2.68485e-05	2.1388e-05	3.51396e-07
B0035.12.4	1.84238e-07	1.30341e-09	3.77425e-05	9.61004e-07	2.08832e-07	1.19874e-08
B0035.13.1	55.6075	67.2905	60.4198	78.0332	69.2861	31.5545
B0035.13.2	19.2004	17.4068	26.5458	25.9128	23.4295	63.2256
B0035.14a.1	36.4633	38.7743	29.8857	34.8606	36.055	35.7098
B0035.14a.2	2.24299e-08	0	0	3.83303e-09	0	0
B0035.14b.1	0	0	0	0	0	0
B0035.15.1	14.6863	15.0322	17.601	15.838	16.477	18.2284
B0035.16.1	4.61364	3.44828	4.09132	3.51626	3.50534	4.32886
B0035.18.1	2.22452	0.817604	2.70628	2.28844	1.46715	2.07293
B0035.1a.1	2.53912	1.21338	3.52948	1.00298	0	1.26645
B0035.1b.1	44.1805	47.0517	44.1462	46.7754	48.0654	50.1086
B0035.2.1	70.0426	67.5555	56.4557	59.6525	58.165	60.9207
B0035.21.1	0	6.33868	2.1152	2.19165	1.92078	1.99941
B0035.22.1	0	0	0	0	0	0
B0035.3.1	16.1222	20.7362	20.4866	22.337	20.1021	19.2513
B0035.4.1	153.191	155.35	174.29	155.496	153.302	153.726
B0035.4.2	0	0	0	0	0	0
B0035.5.1	46.6301	48.2156	48.8158	49.8031	50.1603	50.1523
B0035.6.1	1.77963	2.47155	3.15946	3.39113	2.11278	2.265
B0035.7.1	0	0	0	0	0	0
B0035.8.1	0	3.53034	4.62856	5.25271	2.30244	1.00995
B0035.9.1	3.93987	3.12899	3.57131	4.02084	4.0247	2.70406
B0041.1.1	0	0	0.210619	0	0	0
B0041.11.1	3.33466	2.70784	2.95225	1.69568	1.94193	2.29259
B0041.11.2	3.44319	4.91275	4.44517	7.2631	5.03609	6.164
B0041.11.3	16.78	17.1377	16.9932	16.2961	18.1884	16.1869
B0041.12.1	0	0	0	0	0	0
B0041.2a.1	2.66961	2.65084	2.5046	3.63382	3.41025	2.41752
B0041.2a.2	6.34291	5.72574	2.60938	6.19252	9.78745	4.47387
B0041.2b.1	20.7948	0	17.0532	3.42465	6.27782	0.0755598
B0041.2c.1	14.1097	20.0824	23.5391	22.0852	13.7665	22.3315
B0041.2c.2	36.4603	47.9423	27.7336	41.4991	42.605	46.4268
B0041.2d.1	0.730066	0	0.306724	0	0	1.44766
B0041.2e.1	0.262385	2.52348	1.27525	0	0	1.30094
B0041.2f.1	0.596345	0.393056	0.26694	2.21488	2.16002	6.20125e-09
B0041.2g.1	1.58411	0.127573	0	0	0.530794	0.376998
B0041.2g.2	4.56882	0.284554	0	0	1.82972	0.723696
B0041.3.1	29.9577	31.8269	26.8606	25.5472	29.8865	23.718
B0041.4.1	3098.41	2917.97	3448.52	3324.05	3390.93	3207.66
B0041.5a.1	22.8596	26.9407	21.0593	23.9054	21.859	22.2291
B0041.5c.1	1.54155	1.18803	0	0	0.370595	1.46798
B0041.6a.1	4.48488	0.487058	13.2434	4.64472	16.5533	0.00366106
B0041.6b.1	13.9721	21.5096	9.49807	19.7139	9.81744e-06	19.4161
B0041.7.1	35.0287	34.8742	33.3788	35.0177	33.1738	36.7702
B0041.7.2	1.75361	3.02876	1.75501	1.12294	1.07684	1.65493
B0041.8.1	13.1135	22.3909	19.807	21.8028	21.5305	21.3136
B0041.8.2	7.40255	0	5.34684	0.0662182	0.32182	1.81169
B0047.1a.1	0.23219	0.113359	0	0	0	0.230172
B0047.1b.1	0.26574	0	0.12514	0.388231	0	0
B0047.3.1	1.2606	0.620719	1.37917	1.61821	1.80292	2.07085
B0047.4.1	0.934611	0.466371	0.935182	0	0.410982	0.224627
B0198.1.1	3.99119	5.50714	4.67633	4.08282	3.86551	5.42359
B0198.2a.1	0	0.289873	0.188691	0.252627	0.206379	0.190023
B0198.2b.1	1.40898	1.41798	1.34204	1.21235	0.942345	2.21167
B0198.3a.1	2.55403	1.35047	3.87596	3.4963	2.15899	4.74968
B0198.3a.2	2.39005	4.22688	0.00948019	0.00069683	1.51011	0.424434
B0205.10.1	0	0	0	0	0	0
B0205.10.2	0	0	0	0	0.0555403	0
B0205.11.1	82.2053	83.2513	79.8361	86.9227	77.1213	82.8237
B0205.12.1	70.1322	54.9112	57.0965	64.4509	63.0792	52.986
B0205.13.1	9.33509	16.2795	19.7219	16.1069	14.5445	17.7582
B0205.14.1	0.748816	5.52013	5.87127	4.63635	5.95832	8.38683
B0205.1a.1	5.44645	5.83814	7.15704	8.14833	5.53866	8.3376
B0205.1b.1	4.15727	5.61087	2.98429	3.41229	4.54506	3.26512
B0205.2a.1	0.159394	0.388851	0	0	0.567589	0.302602
B0205.2b.1	0	0.304688	0	0	0	0
B0205.3.1	146.016	135.122	124.592	138.435	125.271	130.246
B0205.3.2	0	1.95964	0	0	0	1.2748
B0205.4.1	28.887	32.9256	20.7126	26.9007	27.7528	31.5563
B0205.5.1	0	0.585986	1.17359	2.45677	1.05493	2.21675
B0205.6.1	41.469	42.0767	44.6072	50.4544	42.2963	42.5715
B0205.7.1	179.056	188.81	170.556	179.059	167.583	173.683
B0205.8.1	33.3992	46.028	60.0632	31.1976	42.6873	48.4017
B0205.8.2	34.9234	16.8989	1.21742	26.3489	9.22361	12.8468
B0205.9.1	8.30522	8.48957	8.70063	9.02449	8.12231	8.49173
B0207.1.1	0	0	0.0590636	0	0.163141	0
B0207.10.1	24.4979	24.1317	25.6063	27.758	26.5703	25.8476
B0207.11.1	0	0	0	0	0	0
B0207.12a.1	3.04849	0	2.42635	0.330042	3.16962	0
B0207.12a.2	0.987915	3.8862	1.39327	3.92164	1.20513	4.31663
B0207.12b.1	1.24124	2.25627	1.12078	0.968256	1.38152	1.56961
B0207.12c.1	2.16029	1.58976	0	4.65906	1.19176	1.03011
B0207.2.1	4.82159	6.01674	4.31266	6.04575	4.43513	3.33272
B0207.3a.1	0	0	0	0	0	0
B0207.3b.1	6.58145	7.87857	5.46081	7.56285	5.19516	5.8437
B0207.4.1	21.7897	24.2968	27.5591	26.9133	22.846	23.3873
B0207.5a.1	0	0.0682257	0.117576	0	0.0573351	0.0433672
B0207.5b.1	0	0.00190976	0.00444533	0.029572	0.00234396	0.00151432
B0207.6.1	13.058	14.3749	15.0848	17.1423	14.5371	17.3978
B0207.7.1	0.267359	0.21756	0.0871697	0.090914	0.158691	0.0830167
B0207.8.1	0	0.344676	0	0	0	0
B0207.9.1	0	0	0	0	0	0
B0207.9.2	0	0	0.415665	0	0	0.398967
B0212.1a.1	0.0738912	2.83936e-07	0.147139	0	0.0909308	0
B0212.1b.1	0	0.171237	0	0	0	0.109607
B0212.1c.1	0.283555	0	0	0.0856952	0	0
B0212.2.1	0.837901	1.70587	0.896988	1.2984	1.31056	0.932401
B0212.3.1	2.45917	3.14432	2.83353	2.16845	2.11514	2.98077
B0212.4a.1	0.387954	0.721363	1.26131	2.05118	1.26926	2.40534
B0212.4b.1	0.825378	0.59263	0	0	0	0
B0212.4c.1	0	0	0	0	0	0
B0212.4d.1	1.24213	0.366676	0.169565	0.463426	0.662743	0.0965803
B0212.5.1	4.84131	4.16058	3.74308	4.2866	4.46677	4.20657
B0213.10.1	0.802552	0.458734	0.64088	0.149167	0.781463	0.612305
B0213.11a.1	1.24633	0.513069	1.0795	1.34783	0	2.1253
B0213.11b.1	0	0	0	0	0	0
B0213.11c.1	0	0.642608	0	0	1.12993	0
B0213.12.1	0.300065	0.578929	0.218473	0.0759729	0.466008	0.207661
B0213.14.1	7.99679	7.45602	0.899053	9.19772	9.52584	8.57957
B0213.14.2	0.0010235	0.000510131	8.71383	1.97178e-05	0.00104265	0.000118306
B0213.15a.1	3.79057	5.64617	5.94203	6.23551	5.48893	5.34205
B0213.15b.1	5.1995	3.30193	4.47703	4.28495	4.17772	5.03592
B0213.15c.1	0	0	1.91702	1.21943	3.47251e-05	0
B0213.15d.1	0	0	0	0	0	0
B0213.16.1	0.218215	0.316871	0.282103	0.292742	0.25748	0.13446
B0213.17.1	110.106	99.8842	107.767	53.7402	233.567	97.1229
B0213.2.1	181.076	188.561	267.067	239.239	370.966	269.128
B0213.3.1	20.1344	24.2786	34.424	24.0825	41.6389	37.0014
B0213.4.1	190.529	207.566	225.245	204.951	266.577	238.8
B0213.5.1	69.1326	66.4754	44.5869	51.9395	73.0361	66.937
B0213.6.1	305.793	259.414	288.111	233.858	389.317	318.528
B0213.7.1	0	0.139877	0	0	0	0
B0213.8.1	0	0	0	0	0	0
B0213.9.1	0	0	0	0	0	0
B0218.1.1	9.47839	42.0934	24.1263	26.8632	26.3587	31.1357
B0218.1.2	77.7648	55.188	63.1791	67.2952	77.0409	73.862
B0218.1.3	0	0	0	0	0	0
B0218.1.4	0	0	0	0	0	0
B0218.2.1	17.9433	16.3712	17.6492	21.8751	22.9567	22.8181
B0218.3.1	28.7259	34.4192	25.471	31.0284	27.7887	34.858
B0218.5.1	0.171548	0.166227	0.0825367	0.258723	0.22685	0.157327
B0218.6a.1	11.2916	9.84293	16.2617	16.9174	11.7466	10.8072
B0218.6b.1	0	0	0	0	0	0
B0218.7.1	0	0.0549192	0	0	0.302021	0.209559
B0218.8.1	32.7043	28.8122	36.6136	38.6419	31.7744	30.3857
B0222.1.1	16.7725	14.5679	12.6641	12.1391	10.9812	17.5548
B0222.11.1	1.41528	0.998612	0.600292	0.935964	0.539475	1.34008
B0222.15.1	0.98244	0.240321	0	0	0	0.456761
B0222.2.1	0.53534	0.111099	0	0	0	0.142384
B0222.3.1	3.36968	2.586	1.66718	1.72903	1.64529	1.83025
B0222.4.1	3.00725	2.53518	2.86462	2.66681	3.27111	3.44073
B0222.5.1	8.25906	6.4897	8.80353	8.16976	8.2977	9.18299
B0222.6.1	495.997	496.63	780.607	700.863	744.511	672.185
B0222.7.1	1.50207	1.78894	0.586917	0.781821	0.237291	0.634854
B0222.8.1	1087.67	1085.22	1600.84	1450.29	1642.37	1403.08
B0222.9.1	6.91261	7.70116	5.52834	7.33833	5.56224	7.04465
B0228.1.1	6.46715	5.48878	12.5064	10.4748	6.33603	5.98105
B0228.4a.1	12.601	12.4047	10.3303	11.1184	11.8373	12.5889
B0228.4c.1	7.64223	6.52839	5.5927	6.92587	5.38727	7.01605
B0228.4d.1	0.313349	0.243123	0.141895	0	0.122647	0.13391
B0228.4e.1	12.2217	11.4756	10.6801	10.3221	11.4141	12.1955
B0228.5a.1	0	0	1.10006	0	0	0
B0228.5b.1	0.255397	1.38002	0	1.06067	0.662659	0
B0228.6.1	10.2081	12.2989	10.0873	10.3121	11.0402	10.0158
B0228.7.1	7.08433	6.83438	8.23872	8.88931	5.42106	8.10312
B0228.7.2	63.6556	74.8862	96.2315	74.4037	56.3943	71.9137
B0228.7.3	41.3547	19.4857	21.2178	48.6522	50.5316	34.9624
B0228.8.1	0.0995021	0.0495081	0	0	0	0
B0228.9.1	0	0	0	0	0	0
B0238.1.1	14.5854	17.6326	16.2364	14.8483	19.6117	18.4998
B0238.10.1	94.6185	84.8535	99.9567	100.608	108.243	122.956
B0238.10.2	0	0	0	0	0	0
B0238.11.1	52.2061	59.7806	57.7373	58.1826	57.5402	57.2152
B0238.12.1	11.825	6.52753	5.64392	6.82895	9.92544	10.3876
B0238.15.1	0	0	0	0	0	0
B0238.3.1	0	0	0	0	0	0
B0238.5a.1	0.147082	0.218975	0	0	0.130957	0.277484
B0238.6.1	0.291371	0.721735	0.143328	0.448273	0.254153	0.409049
B0238.7.1	0	0	0	0	0	0.0627269
B0238.8.1	0.623337	0.367189	0.244655	0.508991	0.438708	0
B0238.8.2	0	0	0	0	0	0.261283
B0238.9.1	0.56668	0.76491	0.954634	0.472882	0.587669	0.651677
B0240.1.1	4.84123	5.16034	7.5603	7.32259	5.91999	7.19381
B0240.2.1	0.368501	0.390975	0.363454	0.649953	0.279688	0.148503
B0240.3a.1	0	0.334476	0.183478	0	0.275773	0.335861
B0240.3b.1	0.413409	9.91805e-08	0	0.463049	0	0.0870624
B0240.4.1	23.2885	22.6539	22.6338	22.8789	22.4486	24.14
B0244.10a.1	0.313057	0.616612	0.725272	0.214066	0.277532	1.08858
B0244.10b.1	0	0.0459983	0	0	0	0
B0244.11.1	0.28883	0	0	0	0	0
B0244.15.1	0	0	0	0.112749	0	0
B0244.16.1	0.249356	0.244847	0	0.383027	0	0.234233
B0244.17.1	0.118469	0.458753	0.233037	0.482788	0.424997	0.442841
B0244.2.1	159.048	151.618	126.526	133.14	139.733	153.723
B0244.4a.1	0	0	0	0	0	0
B0244.4b.1	0	0.330387	0	0	0	0.352828
B0244.4c.1	0.459842	0.35199	0.756627	0.474126	0.409676	0
B0244.5.1	0.206159	0.15231	0.20421	0.209594	0.275099	0.484574
B0244.6.1	0.445238	0.382133	0	0.561488	0.489728	0.726291
B0244.7.1	0	0.122783	0.369863	0.253665	0.21842	0
B0244.8.1	0.206451	0.198823	0.695588	0.154919	0.411686	0.188578
B0244.9.1	0	0	0	0	0	0
B0250.1.1	3446.78	3377.81	3886.99	3781.26	3821.94	3625.01
B0250.10.1	0	0	0	0	0	0.306252
B0250.18a.1	2.33979	8.05099	2.30778	7.18754	2.09967	0
B0250.18b.1	8.77588	25.2147	6.78532	0	20.8297	7.05994
B0250.2.1	7.92883	8.62869	8.72922	5.12348	6.37777	7.2364
B0250.5.1	58.0805	49.7065	55.2513	53.751	49.6748	54.8656
B0250.6.1	0	0	0	0	0	0
B0250.7b.1	4.93913	1.21648	8.54295	2.54648	4.38714	3.44725
B0250.8.1	0.192645	0.0933088	0.18684	0	0.340942	0.537516
B0250.9.1	8.33247	9.09689	7.57824	8.38175	8.76462	8.10493
B0250.9.2	0.000203729	0.000865112	0.00023348	0.00230027	0.000402857	0.00154461
B0252.1.1	0.375032	0.16315	0.278525	0.144661	0.207502	0.0885376
B0252.2.1	7.4642	8.94004	9.48281	9.13625	9.27956	9.27745
B0252.2.2	3.26181	0	0.0348721	7.62914e-10	1.18517	0.0402237
B0252.3a.1	6.95439	5.14406	5.58684	8.17353	4.8502	4.00261
B0252.3b.1	0	0	0	0	0	2.33675
B0252.3c.1	0	0	0	0.644372	0	0
B0252.3c.2	16.9509	17.0272	14.4837	14.7791	14.1803	16.4726
B0252.4a.1	11.529	21.71	25.042	18.7358	13.467	16.0052
B0252.4b.1	17.5281	16.1526	15.7942	10.3274	12.8066	17.1739
B0252.5.1	0.257627	0.18858	0.373622	0.524375	0.223823	0
B0252.8.1	10.3685	11.3545	8.62545	5.58757	9.10312	13.3142
B0261.1.1	18.1822	18.3405	19.1786	16.2126	19.9201	20.3334
B0261.2a.1	1.39378	0.228204	6.75083e-09	0.515835	1.73964e-07	1.39684e-09
B0261.2b.1	20.3284	17.182	18.8217	18.4051	18.0057	19.9223
B0261.4a.1	25.1192	25.2329	26.1491	23.8428	22.1901	25.4378
B0261.4b.1	25.1192	25.2329	26.1491	23.8428	22.1901	25.4378
B0261.5.1	0	0	0	0	0	0
B0261.6a.1	0	0	0	0	0.178934	0.375144
B0261.6b.1	0	0	0	0	0	0
B0261.7.1	3.29366	3.06942	6.10244	5.03121	5.6937	4.65568
B0261.8.1	52.2173	56.0205	47.4659	52.0311	46.4728	54.0309
B0261.9.1	0	0.192219	0.378174	0	0.323615	0.725812
B0272.1.1	12.1921	9.57261	8.85007	7.38781	7.80096	7.63075
B0272.2.1	12.6834	9.65236	10.9962	8.74314	8.56276	9.44037
B0272.3.1	185.712	175.156	172.592	169.998	175.29	176.404
B0272.4.1	39.2338	38.7828	43.945	41.3252	44.7013	42.1197
B0273.115.1	1.2733	2.13389	0.456473	0.499309	0.489528	0.870391
B0273.1a.1	1.3445	0.987645	1.31361	0.224778	1.25468	1.47083
B0273.1b.1	1.92054	3.81471	0.27519	0.895337	0	0
B0273.2.1	3.22689e-06	3.28175	3.73981	4.04926e-06	8.8144e-07	3.51132
B0273.2.2	2.57447	1.44894e-06	6.07553e-08	2.79447	3.13408	0
B0273.3.1	0.632409	0.385188	0.597516	0.529874	0.610914	0.513491
B0273.4a.1	2.31451	5.06767	0	0.00104824	8.90636	0.000538194
B0273.4b.1	0.317759	0.0952678	0.171747	0	0.382874	0.179115
B0273.4c.1	5.42454	2.526	7.88993	7.12676	0	9.47226
B0273.4d.1	3.71437e-07	1.86314	1.81307e-08	4.86599e-05	0	4.36263e-07
B0273.4e.1	0	0	0	1.33229e-06	5.20077e-06	3.00828e-05
B0273.4f.1	0	0.569123	0	1.68908	0.00431075	1.14132
B0280.10a.1	11.2663	11.2535	7.96923	11.7837	11.1565	11.5403
B0280.10b.1	0	0	0	0	0	0
B0280.10c.1	0	0.314087	0.321028	0	0	0
B0280.11.1	0	0	0	0	0	0
B0280.12a.1	0.947568	0.365542	0.949035	1.2819e-08	2.02318	0.586774
B0280.12b.1	2.07565	3.04975	1.35891	1.88823	0.777261	1.51405
B0280.13.1	4.1053	4.77136	4.27098	4.68467	4.59705	5.36787
B0280.17.1	0.606716	1.07574	0.884159	0.349878	0.848049	0.154785
B0280.1a.1	27.7687	31.8621	33.0686	33.6778	28.9345	31.5356
B0280.1b.1	8.25614	5.58734	6.2149	5.67609	5.84191	6.5074
B0280.2.1	0	0.0615818	0.509912	0.142752	0.682115	1.00132
B0280.3.1	43.3244	35.2179	47.9023	46.2627	44.1285	42.6454
B0280.3.2	0	0	0	0	0	0
B0280.4.1	0.777454	0.705782	0.655706	1.25055	0.785746	0.208144
B0280.5.1	0.496124	2.58017	3.76883	0.74003	0.748513	0.539534
B0280.7.1	3.39604	3.38104	0.419071	0	0.189564	0.39837
B0280.8.1	21.4993	23.0114	24.3908	23.8704	25.3761	25.9496
B0280.9.1	25.2011	24.2617	26.5179	26.8609	25.7739	23.286
B0281.1.1	0	0	0	0.820401	0	0
B0281.3.1	4.754	2.46331	4.54366	2.94565	6.49693	5.27149
B0281.4.1	0	0	0	0	0	0.160501
B0281.5a.1	0	0	0	0	0.27711	0.146155
B0281.5b.1	0	0	0	0	0	0
B0281.6.1	0.38858	0.0957073	0.378646	0.400611	1.19315	1.2698
B0281.8.1	0	0	0.681794	0.354628	0.303058	0.161782
B0284.1.1	1.42766	1.25108	3.86135	6.35267	7.18928	10.6125
B0284.2.1	0.615844	0.387756	3.61774	3.46431	8.17083	7.71714
B0284.3.1	7.18301	11.095	8.66214	12.8843	9.02135	10.6038
B0284.4.1	0	0.141228	3.57401	2.4743	4.18635	3.77033
B0285.10.1	1.9552	3.34669	4.45789	4.77844	3.87684	3.46302
B0285.1a.1	3.33767	5.86604	3.7213	3.21749	4.64799	4.73876
B0285.1b.1	0	0.979798	0.834986	0	0.380702	0.482534
B0285.1c.1	15.8249	11.8022	10.7527	12.026	9.7513	12.8953
B0285.3.1	9.29757	12.6474	10.4037	11.2878	9.23559	10.7826
B0285.4.1	31.7647	28.485	31.0199	28.695	32.0638	30.3445
B0285.4.2	0	0	0.97511	0	0	0
B0285.5.1	12.0655	13.3705	10.64	11.986	11.9999	12.7733
B0285.6.1	1.06586	0.842565	0.390592	1.1524	1.00672	1.42526
B0285.7.1	18.2264	20.2784	14.5213	15.7184	16.8076	21.0427
B0285.8.1	8.29139	9.8248	9.03335	9.56795	9.65381	9.49499
B0285.9.1	15.4367	13.3983	26.8002	20.7959	13.5388	27.1748
B0285.9.2	7.6818	7.03841	1.2516	2.87375	12.0664	0.0366962
B0286.1.1	5.66455	13.9541	10.4681	4.34345	6.69263	13.2363
B0286.1.2	2.51103	1.4201	0	1.22161	1.655	0
B0286.1.3	1.9866	0	0	4.15779	0	0
B0286.2a.1	1.92428	1.86244	0.701016	0.609714	0.748705	1.15883
B0286.2b.1	0.619378	1.0576	0.552055	0.948454	0.585666	0.398309
B0286.3.1	44.5343	44.0884	48.4135	45.0406	37.8968	35.6266
B0286.4a.1	16.6487	16.6817	18.0151	11.3407	13.6655	16.4202
B0286.4a.2	56.6068	48.331	46.9864	53.8928	54.957	45.7289
B0286.4b.1	0.737019	0	0	0	0.594296	0
B0286.4c.1	8.24049e-05	3.08511	0	1.52705	2.76567e-07	3.374
B0286.4c.2	7.55461	5.34321	5.7457	4.16022	8.43273	2.99441
B0286.4c.3	3.4363	2.81516	1.95295	2.40137	4.06988	2.66822
B0286.4c.4	0	0	0	0	0	0
B0286.4c.5	0	0	0	5.71439e-07	0	0
B0286.4d.1	0	0	0	0	0	0
B0286.4d.2	0	0	0	0	0	0
B0286.5.1	0.163881	0.313239	0.55809	0.490789	0.368405	0.530989
B0286.6.1	0	0.116544	0	0	0	0.110897
B0294.1.1	38.1985	20.6201	21.0063	23.0287	19.6336	23.3975
B0294.3.1	0	1.32857	0	2.77304	0	0
B0302.1a.1	7.54511	8.15405	4.82928	5.36984	5.27326	6.09093
B0302.1b.1	2.32611	1.19344	2.57474	2.18187	1.99102	1.62608
B0302.2.1	0	0	0	0	0.331447	0
B0302.4.1	0	0	0	0	0	0
B0302.5.1	23.3121	28.3049	24.6329	25.7765	22.6004	25.649
B0303.11a.1	10.8397	12.9654	15.3693	11.8811	9.78919	17.2514
B0303.11a.2	4.38044	1.03779	8.36768e-06	0.421237	6.53801	2.14247e-05
B0303.11b.1	6.26996	8.34643	6.89404	11.2283	7.26452	10.0644
B0303.11b.2	2.52696	0.67969	4.35658e-06	0.413716	4.84424	1.4479e-05
B0303.14.1	4.77507	5.57442	6.28181	5.77145	3.90167	4.10322
B0303.15.1	82.7854	80.457	92.3527	94.9439	90.2601	80.3459
B0303.16.1	1.05378	1.51295	0.695096	0.910278	0.769247	0.499048
B0303.2.1	15.2546	12.1247	10.9394	2.44871	10.3229	12.462
B0303.2.2	0	0	0	6.6828	0	0
B0303.3.1	0.0011743	0.000423477	0.000994351	0.00146247	0.010988	0.000494196
B0303.3.2	166.768	155.5	142.66	151.148	143.711	151.451
B0303.4.1	13.6694	31.1818	9.8497	11.9743	9.79503	17.2962
B0303.4.2	18.1064	0.0499949	15.448	17.7074	19.2484	13.0323
B0303.7a.1	0	0	0.427851	0	0.52178	0.83592
B0303.7b.1	19.8522	18.6843	16.466	15.2582	19.194	19.1037
B0303.8.1	0.379039	0.187802	0.186213	0.195099	0.831403	1.24144
B0303.9.1	14.7981	15.1328	14.7572	16.8543	14.6424	15.4522
B0304.1a.1	1.89104	5.23551	4.25297	2.87457	5.35339	6.21755
B0304.1b.1	0.612477	5.76053e-08	0	0.130838	0	1.89063e-08
B0304.1b.2	0.921585	3.26718e-09	0	1.40543	1.31525	0
B0304.1c.1	2.00606	2.84882	3.36617	0.375125	0	3.32569
B0304.1c.2	3.27964	0.826883	1.88089	4.08492	2.56159	0.463622
B0304.2.1	1.37506	1.3195	2.5904	1.68066	1.64705	2.37624
B0304.3.1	16.9191	18.7838	12.6766	13.6287	11.5713	16.6723
B0304.4.1	0.70727	0.924701	0.91472	1.19394	2.24322	1.08379
B0304.5.1	1.01781	0.816825	0.502706	1.04713	0.678046	0.597478
B0304.6.1	0.145664	0.510327	0.439346	1.05057	0.388082	0.836968
B0304.7.1	0	0.18734	0.253263	0	0	0.120457
B0304.8.1	0.484147	0.354938	0.238301	0.246259	0.215356	0.338279
B0304.9.1	0.146343	2.11855	0.72715	0.76212	0.640127	0.836453
B0310.1a.1	0.964448	0	0	0.560171	0	0
B0310.1b.1	7.91841	12.0431	10.3031	10.2901	9.27972	11.7304
B0310.2a.1	9.87014	8.13336	11.9815	12.4812	11.5613	8.71775
B0310.2b.1	0.899703	0.633404	1.19963	0.364413	0.304122	1.31145
B0310.3.1	0	0	0	0	0	0
B0310.3.2	2.21669	1.07614	1.27178	0.836347	0.503431	1.14019
B0310.5a.1	22.362	21.9208	25.9296	26.2497	21.639	20.194
B0310.5b.1	0.767629	1.52183	1.67306	3.59852	1.65339	1.37189
B0310.6.1	2.30992	2.57377	1.45666	1.16299	0.401107	0.69921
B0331.1.1	0.083997	0.0827421	0.249026	0.0861838	0.14901	0.15843
B0331.2.1	5.27111	6.07531	1.3909	1.36921	2.01723	2.91079
B0334.1.1	329.957	333.131	428.958	485.73	415.69	473.217
B0334.1.2	0	0	0	0	0	0
B0334.10.1	0	0	0	0	0	0
B0334.11a.1	3.50124	5.91009	4.88492	1.95659	4.28145	3.81291
B0334.11b.1	17.4587	16.4598	14.5592	15.3497	13.3025	18.8199
B0334.13.1	1.35501	1.34282	1.31311	0	1.18029	0.31817
B0334.15.1	52.2244	49.9049	49.1916	51.6927	49.1415	42.6457
B0334.20.1	0	0.67145	0	0	1.20779	0
B0334.2a.1	0	0.59151	1.7106	0	0.915842	0
B0334.2b.1	17.6653	15.5758	14.4464	21.7281	8.60154	18.4444
B0334.2b.2	1.35008	3.64464	9.43797	1.07117	16.4584	3.95036
B0334.3a.1	20.6528	32.3317	44.5648	12.3194	29.249	25.0743
B0334.3a.2	40.4661	13.5813	7.79113	30.6551	35.6053	6.10781
B0334.3b.1	1.3204	8.09528	0.0686806	6.73182	3.1741	27.421
B0334.4.1	31.9746	39.6906	31.5895	32.7914	33.432	35.812
B0334.5.1	21.6237	22.5275	24.3653	22.7779	20.2819	21.8431
B0334.6.1	4.89631	3.50062	1.3434	2.18335	0.841625	2.08026
B0334.7.1	0.1181	0.114591	0.346678	0.595299	0	0.552136
B0334.8a.1	9.00654	8.76138	6.93034	7.77384	8.00965	8.38872
B0334.8b.1	1.14393	0.511432	0.489207	0.695681	0.506217	2.10868
B0336.10.1	4363.58	3890.61	4664.88	4617.84	4452.74	4393.59
B0336.10.2	1.30214e-05	0	0.00252196	0.00200807	95.9558	0.000144127
B0336.10.3	1.89447	9.32172	12.5547	7.69726	5.9028	8.35122
B0336.11a.1	8.91721	10.1632	6.32389	9.54305	7.4568	8.37285
B0336.11b.1	12.4875	14.5895	12.1936	9.96681	15.5866	12.8468
B0336.12.1	1.45919	0	0	0	0.64363	0.680066
B0336.13.1	14.7283	13.5538	15.1751	15.7885	14.3869	14.798
B0336.1a.1	16.0769	13.8733	11.1664	6.87166	11.7413	14.1476
B0336.1a.2	3.06595e-09	6.95579e-10	0.0804545	4.55466	0.000520989	4.45117e-06
B0336.1b.1	0	0	0	0	0	0
B0336.2.1	383.51	430.728	315.094	322.253	243.466	292.215
B0336.2.2	0	0.311889	0	0	0.806316	0
B0336.2.3	35.208	80.8646	26.8891	70.284	127.202	104.219
B0336.3a.1	33.9437	33.0942	23.6002	28.432	26.5356	28.2251
B0336.3b.1	0	0.33103	0	0	0	2.34538
B0336.3c.1	2.49131	1.6467	8.53474	3.18411	4.95015	1.76524
B0336.3d.1	1.79535	2.60308	2.22596	2.03683	2.16606	3.05067
B0336.4a.1	10.7756	14.0408	9.92666	11.401	11.8198	13.1193
B0336.4b.1	0	0	0	0	0	0.308693
B0336.5a.1	7.55384	10.0779	12.2983	8.27954	10.8355	8.45386
B0336.5b.1	4.13283	3.29146	3.15689	2.27242	2.55451	3.11215
B0336.6.1	21.2141	22.6488	21.3411	21.9719	24.2437	23.5033
B0336.6.2	1.18502e-06	0	0	0	0	0
B0336.7a.1	6.12254	6.9931	6.23843	6.64662	5.64856	6.76074
B0336.7b.1	0	0	0	0	0	0
B0336.8.1	34.5258	36.7226	32.6014	35.6939	38.0295	36.6725
B0336.9a.1	0	0.13169	0.278203	0	0	0.451375
B0336.9b.1	0.0034675	0.600355	2.08863	2.38782	0.00169282	0.00448816
B0336.9b.2	2.83603	2.82724	2.27182	1.92251	1.39012	4.79994
B0336.9c.1	4.43866	4.50781	2.25659	2.8417	2.06499	2.49092
B0336.9d.1	5.80637	3.9837	4.87512	4.53449	7.56441	3.60078
B0336.9e.1	3.28537	0	1.08574	0	2.08708	2.20796
B0336.9e.2	0.791546	2.93315	2.46351	1.9988	1.66123	2.69352
B0344.2.1	13.6776	13.3332	2.93527	3.34915	4.18776	4.46204
B0348.1.1	0	0	0	0.853955	0	0
B0348.10.1	6.70692	3.30719	4.42471	6.8711	10.0437	0
B0348.2a.1	0	0.832851	1.94965	2.70182	10.1349	10.3461
B0348.2b.1	1.71441	1.74199	0	0	1.48542	2.09403
B0348.4a.1	2.64398	3.04866	2.87063	3.3697	2.40801	3.0763
B0348.4b.1	0.758155	0.728612	0.837551	0.926232	0.716361	1.32705
B0348.4c.1	0.870561	0.446952	0.564919	0.542452	0.69761	0.595014
B0348.4d.1	0.488133	0.190348	0.564962	0.00519855	0.450503	0.0785314
B0348.4e.1	1.64976	0.757635	1.85789	0.0173742	1.47954	0.17424
B0348.4f.1	0.0103576	0.623973	0.956288	0.775688	7.28902e-05	0.721362
B0348.4g.1	0.0356588	2.69838	3.37451	2.90819	0.000230518	1.69809
B0348.4h.1	3.2527	1.49912	2.29487	1.46978	3.51937	2.96554
B0348.4i.1	12.2352	6.83547	8.50697	5.76429	12.729	7.2126
B0348.4j.1	1.02059	0.247822	4.40742e-06	0.282535	0.449261	0.928227
B0348.4k.1	3.91538	1.16191	1.47443e-05	1.13512	1.69092	2.29987
B0348.4l.1	1.0617	0.787589	1.22629	0.957476	0.648027	1.31863
B0348.4m.1	4.30025	3.95548	4.9416	4.08877	2.54111	3.37179
B0348.4n.1	0.194704	0.111247	0.207911	0.00338434	0.230131	0.0481709
B0348.4o.1	0.683259	0.459198	0.710544	0.0116257	0.78076	0.108845
B0348.4p.1	0.297529	0.430348	0.300961	0.660533	0.364497	0.849175
B0348.4q.1	1.07888	1.87152	1.0743	2.47841	1.26664	2.00801
B0348.4r.1	0.00362228	0.362709	0.336413	0.546711	2.99341e-05	0.450745
B0348.4s.1	0.0129695	1.63339	1.23891	2.11723	9.769e-05	1.08324
B0348.4t.1	1.2525	0.871761	0.79593	1.0374	1.7899	1.88253
B0348.4u.1	4.91876	4.14985	3.08706	4.21106	6.71628	4.6803
B0348.4v.1	0.375637	0.136409	1.09221e-06	0.190644	0.211628	0.568116
B0348.4w.1	1.5082	0.66939	3.8165e-06	0.794145	0.829445	1.44095
B0348.4x.1	0.373927	0.434553	0.387674	0.65416	0.300556	0.797838
B0348.4y.1	1.59028	2.29265	1.64599	2.90497	1.22959	2.09133
B0348.5a.1	0.916014	0.370235	0	0	0.254686	0.32331
B0348.5b.1	0.0199467	0	0	0.0926994	0	0
B0348.6a.1	66.4736	67.0738	82.6234	76.4407	76.7143	78.0591
B0348.6a.2	0	0	0	0	0	0
B0348.6b.1	0	0	0	0	0	0
B0348.6b.2	1.34168	1.97949	2.30464	1.28341	1.57335	0
B0348.6c.1	0	0	0	0	0	0
B0348.6c.2	0	0	0	0	0	0
B0350.2a.1	42.9634	37.4864	37.9769	37.2845	42.1393	38.2197
B0350.2b.1	11.0747	7.11869	4.13126	11.8873	10.4237	5.16546
B0350.2c.1	6.10292	6.21993	5.78424	7.96974	3.07532	4.67955
B0350.2c.2	11.467	10.3976	10.7313	11.3453	12.0232	15.9631
B0350.2d.1	4.06538	9.84903	11.5445	3.20981	4.24302	7.96275
B0350.2e.1	6.15591	4.133	5.5408	4.19443	3.35625	3.50257
B0350.2e.2	11.6688	6.90661	10.3587	5.92883	13.3814	12.1057
B0350.2f.1	12.4932	11.622	9.13854	10.0667	7.64283	9.81739
B0350.2f.2	14.9462	13.4775	10.8923	11.1536	11.1647	13.8313
B0350.2h.1	3.25445	2.71842	2.45453	4.81036	1.56106	1.51466
B0350.2h.2	6.17816	4.55366	4.58074	6.86337	6.34119	5.30368
B0350.2i.1	2.955	1.11259	0.7006	1.24562	0.742844	1.71656
B0350.2j.1	0.912917	0.231495	0.134433	0.44481	0.201908	0.216436
B0353.1a.1	28.7586	34.5576	17.1112	25.3571	23.2856	29.2954
B0353.1b.1	9.29077	6.80398	4.02065	3.60682	6.02016	4.16836
B0353.1c.1	7.31319e-06	0	1.2729	0	0.000105516	0
B0353.1d.1	0.0427231	2.46556	3.37786	0	2.10259e-06	0.718556
B0353.1e.1	0.658746	1.08744e-05	1.12117	0.000316222	0.0798963	0
B0353.1e.2	1.90285e-08	1.8571	2.23811e-09	0.689021	1.05074	1.10519
B0361.10.1	32.6603	8.77217	29.7591	19.8852	23.4455	19.0928
B0361.10.2	27.5147	55.5759	23.9589	32.7844	29.3261	36.1519
B0361.11.1	0	0.0327271	0.0657339	0.0677065	0	0
B0361.14.1	0	0	0	0	0	0
B0361.2a.1	13.3527	18.297	15.1177	18.3225	16.2021	18.1794
B0361.2b.1	0	0	0.964542	0	6.21006	1.02852
B0361.3.1	22.2563	32.9707	23.4585	25.828	26.145	28.8728
B0361.3.2	8.15273	0.432702	0.000566598	2.41197e-06	1.53814	0.000578112
B0361.4.1	5.64769	3.13295	3.05397	2.98163	3.93338	2.82368
B0361.5a.1	19.4613	21.6615	21.093	23.2908	25.4471	31.2694
B0361.5b.1	18.4553	12.7713	13.3985	16.5805	19.4384	15.2796
B0361.6.1	14.2056	12.9116	14.1892	18.3744	15.8201	15.37
B0361.7.1	16.4887	18.5954	15.2829	17.2251	18.123	17.0291
B0361.7.2	1.02599	0	0.940284	0	0.811629	0
B0361.8.1	28.7337	33.6171	28.9856	34.009	29.2946	32.1501
B0361.9.1	28.2341	27.6456	29.2336	25.1842	32.4042	28.6245
B0365.1.1	45.6149	37.9046	47.2283	50.7598	52.1942	54.1127
B0365.3.1	1.60875	1.33787	0.0400796	0.0104646	0.0814514	0.0091266
B0365.3.2	334.496	284.085	335.506	341.418	339.67	341.939
B0365.5a.1	4.76648	4.08691	5.00568	4.21231	4.98107	4.20151
B0365.5b.1	0	0	0	0	0	0
B0365.6.1	12.9857	8.66619	8.75107	7.63572	11.4158	15.8504
B0365.6.2	0	0	0	0	0	0
B0365.6.3	4.40446	2.11222	1.70455	4.30161	5.59715	3.21216
B0365.6.4	0	0	0	0	0	0
B0365.7.1	0.143993	0.118985	0.0708039	0.0741805	0.042375	0.0564893
B0365.9.1	112.014	113.119	88.8248	91.7242	101.97	106.668
B0379.1a.1	19.2878	22.1997	18.7843	21.107	22.5318	21.1139
B0379.2.1	0	0	0	0	0	0
B0379.3a.1	3.01166	1.2217	1.22293	1.27071	1.05205	2.65025
B0379.3b.1	8.61162	10.9707	9.37307	9.73676	10.0669	8.63619
B0379.4a.1	14.7367	17.4519	14.9343	17.5461	17.7792	17.4641
B0379.4b.1	8.57099	8.80601	9.9612	9.15266	6.015	7.22133
B0379.4c.1	0.935276	2.08428	1.9557	2.08331	1.60566	4.53203
B0379.6.1	0	0	0	0.418636	0	0.734127
B0379.7.1	0	0	0	0	0	0
B0379.7.2	0	0	0	0	0.0696386	0
B0391.11a.1	4.57247	4.56099	3.58536	4.76122	5.46617	5.56876
B0391.11b.1	0	0	0	0	0.0180947	0
B0391.12.1	0	0	0	0	0	0
B0391.14.1	0.402817	2.1521	0.766442	2.08804	0	1.11429
B0391.4.1	0.0942768	0.0463983	0.093352	0	0	0
B0391.5.1	3.60686	3.80564	5.25413	4.81207	3.61127	3.91454
B0391.6.1	0.0731398	0.213339	0.142026	0.147899	0.0650146	0.203602
B0391.9.1	0	0.688037	3.43457	0	0	0
B0393.1.1	3669.5	3557.9	4012.01	4065.41	3848.61	3824.48
B0393.1.2	0	0	0	0	6.14951e-06	2.47373e-08
B0393.2.1	10.0366	11.7445	10.7045	13.5439	8.22083	14.6615
B0393.2.2	7.60949	5.06589	3.75	3.79792	7.97948	3.72378e-09
B0393.3.1	15.1526	14.5564	15.5721	15.5863	15.1714	14.2697
B0393.4.1	0.946311	1.29836	1.05131	1.12809	1.06962	1.23262
B0393.5.1	27.9187	28.6877	10.3275	11.3067	13.7908	15.4997
B0393.6.1	0.269996	0.617136	1.11716	0.336981	0.482188	0.374676
B0393.7.1	1.07008	0.518122	0.913484	0.272755	0.716828	0.619588
B0393.8.1	6.52272	5.23685	8.3443	6.72438	7.68806	7.80675
B0393.9a.1	4.5998	4.98718	4.06904	7.20833	3.90951	5.0696
B0393.9a.2	0	0.0239054	0.000341275	0	1.28894	0
B0393.9b.1	2.3415	1.45527	4.94932	2.04248	1.83655	4.05373
B0395.1.1	2.8761	2.90534	3.18128	3.42683	3.37124	2.69342
B0395.2.1	64.3947	72.8292	33.6208	35.675	43.1741	45.0674
B0395.3.1	36.5698	37.8813	34.2071	35.014	39.5066	35.2925
B0395.3.2	0	0	0	0	0	0
B0399.1a.1	0.484074	0.198492	0.253768	0	0	0
B0399.1b.1	7.61527	5.32431	6.30383	3.99484	6.15808	6.51651
B0399.1c.1	0	0.543653	0	1.14908	2.51399	0
B0399.1d.1	1.29113	0.878151	0.452458	0.503682	0.278822	0.145494
B0399.1e.1	1.30731	2.01375	0.249543	1.80302	1.13178	1.43841
B0399.1f.1	0	0.176977	0.467055	0.875883	0	0.381075
B0399.2.1	13.5087	16.9626	1.37431	1.4593	2.57495	3.63056
B0403.2.1	4.31276	3.87447	3.69134	4.48734	4.07835	4.35156
B0403.2.2	4.34851e-08	1.34826e-06	0	0	3.656e-07	0.0162355
B0403.3.1	9.51306	13.5242	7.14593	8.83772	8.89234	10.2586
B0403.4.1	372.497	333.636	369.081	360.957	375.098	384.929
B0403.5.1	7.88789	14.123	1.86914	2.3722	2.58264	3.20814
B0403.6.1	1.40323	1.84169	1.24443	1.56286	0.751231	1.05896
B0410.1.1	0	2.21743	0.550035	1.74521	0.497153	2.63509
B0410.2a.1	9.83225	11.301	7.93787	9.14917	9.27699	11.1148
B0410.2b.1	0	0	0	0	0	0
B0410.3.1	19.7871	21.8311	16.8525	20.5593	17.2728	25.2591
B0412.1a.1	0.333915	0.852095	0.584983	0.309465	0.559665	0.414208
B0412.1b.1	1.44932	0.769677	0.683947	0.615448	0.577777	0.654821
B0412.2.1	26.9304	12.1672	17.8913	16.4755	12.6752	18.8204
B0412.3a.1	19.832	17.0656	18.4045	20.8208	19.4882	19.7672
B0412.3a.2	0	0	0	0	1.04143e-08	0
B0412.3b.1	0	0	0	0	0	0
B0412.3c.1	0	0	0	0.674004	1.69233	0
B0412.3d.1	0	0	0	0	0	0
B0412.3d.2	0	0	0	0	0	0
B0412.3d.3	0	0	0	0	0	0
B0412.3d.4	0	0	0	0	0	0
B0412.3d.5	0	0	0	0	0	0
B0412.3d.6	0	0	0	0	0	0
B0412.3e.1	0	0	0	0	0	0
B0412.3e.2	0	0	0	0	0	0
B0412.3e.3	0	0	0	0	0	0
B0412.3e.4	0	0	0	0	0	0
B0412.4.1	3754	3939.55	4939.6	4118.75	4562.71	4489.85
B0414.1.1	0.133663	0	0.265058	0.272511	0	0.125947
B0414.2.1	1.15844	2.96805	3.1397	2.68132	3.34509	2.17279
B0414.2.2	1.92549	0.909641	0.750484	1.91482	1.27889	1.76115
B0414.3.1	30.2778	34.5842	48.432	49.0548	45.6178	44.8481
B0414.5.1	0.620784	1.16766	1.17014	1.10715	0.909243	1.01198
B0414.6.1	1.47662	0.952076	1.10914	1.2395	1.30566	1.69934
B0414.7a.1	31.4023	33.5536	30.5274	34.6796	31.788	32.1957
B0414.7b.1	0	0	0	0	0	0.719732
B0414.8a.1	52.6486	50.6216	48.8957	52.0105	47.7851	45.1251
B0414.8b.1	0	0	0	0	0	0
B0416.10.1	0.374476	0.552872	0.365356	0.385083	0.328716	0.700553
B0416.11.1	0	0	0	0	0	0
B0416.1a.1	4.13091	3.32908	2.31808	3.2306	3.54612	1.48825
B0416.1b.1	1.04491	1.2489	1.86207	1.0114	0.438299	2.75998
B0416.1c.1	0.787643	0.516971	0.124337	0.0454828	0.481492	0.324406
B0416.1d.1	0.10708	0.12345	0.0854251	0.00770178	0.0232002	0.738203
B0416.2.1	0	0	0	0	0.190992	0
B0416.3.1	7.55517	7.81384	7.18372	9.64922	7.68924	7.93751
B0416.4.1	0.331999	0.241692	0.160001	0.338997	0.433876	0.154161
B0416.5a.1	63.7143	61.2629	66.3987	69.0223	70.3977	70.3529
B0416.5b.1	19.1872	21.9374	14.587	16.6476	12.6367	12.4302
B0416.6.1	10.5164	11.4188	10.2387	11.0048	10.7481	12.7346
B0416.7a.1	2.43573	2.01123	3.18066	2.56928	3.8336	1.14339
B0416.7b.1	0	0	0	0	0	0
B0432.1.1	0	0	0.119826	0	0	0
B0432.10.1	3.9945	3.67285	4.78665	2.96283	3.2407	2.38406
B0432.10.2	0	0	0	0	0.240713	0.275721
B0432.10.3	4.02292	6.26379	7.32836	7.27674	7.3762	7.33116
B0432.11.1	0	0	0	0	0	0
B0432.12.1	0	0	0	0	0.187248	0
B0432.13.1	7.4038	6.98667	8.76043	7.09419	7.34407	5.69238
B0432.13.2	0	1.13494	0	0	1.16174	1.50903
B0432.14a.1	173.344	209.104	169.466	180.95	192.94	191.427
B0432.14b.1	0	0.586375	0	3.23157	0	0
B0432.2.1	46.1903	45.2728	42.0904	49.5906	45.8067	49.3047
B0432.3.1	70.0061	68.4233	85.7682	75.378	79.1516	77.5698
B0432.4.1	17.5415	31.2668	18.9099	17.1831	11.4025	20.4403
B0432.4.2	49.7007	31.5315	45.3469	48.4322	64.4193	52.7592
B0432.5a.1	0	0	0	0	0	0
B0432.5b.1	0	0.264905	0	0	0	0
B0432.5c.1	0.376446	0	0.206099	0.374605	0.143023	0.589112
B0432.7a.1	4.8615	5.22683	5.43855	3.52294	5.46207	5.01237
B0432.7b.1	0	0	0	1.61487	0	0.00219124
B0432.8.1	5.01348	4.75116	6.10488	6.46962	6.17401	6.22407
B0432.9.1	7.58101	8.42446	7.59918	8.14442	9.79251	7.82892
B0454.1.1	9.70108	9.04304	11.1074	6.98466	10.2205	9.0733
B0454.10.1	1.73325	2.72538	1.80536	2.39208	2.80729	2.70996
B0454.2.1	0	0.250103	0	0.129361	0.227866	0.238964
B0454.26.1	0.278188	0.269246	0	0.282372	0	0
B0454.3.1	0.0992982	0.143288	0	0.198337	0	0
B0454.4.1	1.47986	2.2972	0.884649	1.60808	1.52229	2.09457
B0454.5.1	12.8998	11.3156	15.7281	14.0479	16.8978	15.3629
B0454.6.1	16.2227	15.1989	12.0831	11.0537	15.0065	13.5776
B0454.7.1	0.0791442	0.226356	0.0773302	0	0.142898	0.0732343
B0454.8.1	2.24359	1.80078	0.132594	0.181191	0.328877	0.545013
B0454.9.1	9.5253	8.56377	6.97196	7.0246	9.57131	7.99007
B0454.9.2	0	0	0	0	0	0
B0457.1a.1	8.23265	6.9949	9.12924	7.37539	7.95888	8.88408
B0457.1b.1	2.60245	2.94967	1.60762	3.06993	2.65861	2.22684
B0457.1c.1	0	0	0	0	0.295046	0
B0457.2.1	14.649	18.6852	17.5323	16.0385	18.4757	19.046
B0457.4.1	0.410516	0	0.266136	0	0.121209	0
B0457.6.1	21.7573	15.9636	13.7118	12.384	13.8573	15.9442
B0462.3.1	0	0	0.287376	0	0	0
B0462.4.1	0.881653	0.660105	0	0.407476	0	0.41975
B0462.5.1	0.17261	0	0.82807	0.173273	0	0.470016
B0464.1.1	149.682	142.06	155.614	155.96	150.102	149.584
B0464.1.2	4.72956e-06	2.8031e-09	5.52201e-06	0.0100717	0.00439137	0.000380287
B0464.2a.1	31.863	33.1458	30.4197	31.6526	30.4004	31.8113
B0464.2d.1	10.7526	8.24851	14.1076	10.9559	7.61044	10.0165
B0464.3.1	303.521	293.51	387.68	367.083	344.193	355.613
B0464.4a.1	7.65058	11.461	8.01056	4.58813	3.4439	4.75753
B0464.4a.2	13.0687	8.53911	10.6882	16.5657	16.2892	17.7694
B0464.5a.1	9.871	8.95176	7.7566	10.5289	11.6576	13.3389
B0464.5a.2	5.6875e-09	0	0	4.45538e-10	0	0
B0464.5b.1	18.8968	10.9514	19.8454	12.0405	8.95795	11.5116
B0464.5b.2	0.28858	0.000182372	0.0357578	0.127034	8.2702	3.39191
B0464.5c.1	15.9677	13.6679	9.97105	7.40023	5.80435	8.07402
B0464.5c.2	0	0	0	0	0	0
B0464.5c.3	0.751125	0.00444304	0.0950552	0.261292	5.48281	3.30581
B0464.5d.1	48.3908	57.4601	45.1462	50.7755	50.5927	53.0446
B0464.5d.2	0	0	0	0	0	0
B0464.5d.3	0	0	0	0.82457	0	0
B0464.5d.4	0	0	0	0	0	0
B0464.6.1	5.83593	7.35883	4.68585	4.84827	6.85734	4.87709
B0464.6.2	11.1084	11.8423	16.5587	16.798	12.8163	17.4705
B0464.7.1	165.478	174.723	179.56	203.9	175.972	187.994
B0464.8.1	8.85115	12.6635	10.1275	12.5675	10.5574	11.7361
B0464.9.1	9.7122	12.3186	11.8487	10.5414	12.7349	11.4259
B0478.1a.1	9.86074	10.8981	12.2571	11.8417	10.316	15.893
B0478.1b.1	0	0	0	0	0	0
B0478.1b.2	2.69039	4.21849	1.36028e-07	0.0502051	0.710182	2.37614e-09
B0478.3.1	2.93349	3.00634	0.61658	1.69305	1.64097	2.94969
B0491.1.1	17.8905	20.1831	19.7369	17.1648	17.8904	16.4508
B0491.2.1	1406.72	1610.84	271.35	337.837	479.617	562.554
B0491.2.2	0	1.2174	0	1.08947	0	0
B0491.2.3	1.47442	0.683172	0	0	0	0
B0491.3.1	0.94599	0.71915	0.649749	0.549017	0.356855	0.248616
B0491.4a.1	1.71994	2.30572	1.35433	1.35677	0.764748	1.65753
B0491.4b.1	1.88964	2.33712	1.10774	1.65565	1.35495	1.53721
B0491.5.1	0	0	4.14497	0	0	2.57165
B0491.5.2	63.9015	43.7456	19.94	56.2489	54.9428	74.4404
B0491.5.3	97.7782	108.43	137.962	111.394	109.102	78.1855
B0491.6a.1	30.3191	27.6127	30.9466	31.435	29.9234	26.6368
B0491.6b.1	1.31602	1.75081	0.623828	1.05146	0.405738	1.17615
B0491.7.1	19.9228	19.6346	20.7484	22.6658	20.3497	22.8356
B0491.8a.1	0	0	0	0	0	0
B0491.8b.1	1.93891	2.82618	2.77248	1.92968	0	3.53915
B0491.8c.1	2.49172	0.937263	0.442598	1.0451	3.50178	0.346189
B0495.1.1	0.518393	0.382823	0.389602	0.263375	0.699958	0.741735
B0495.10a.1	22.3369	17.3362	18.9068	16.8525	20.0362	17.1689
B0495.10a.2	2.53323e-07	5.06093	3.28202	2.99958	2.2102e-07	3.19103
B0495.10b.1	0	0	0	0.463708	0	0
B0495.10c.1	0.693152	0.342392	1.78674	0	1.35644	1.40385
B0495.2a.1	16.9983	18.0517	19.248	19.7582	18.5736	16.587
B0495.2b.1	1.35264	1.51958	1.00959	0	1.93735	2.31407
B0495.4.1	22.892	26.5013	29.3883	31.8868	25.2272	28.0461
B0495.5.1	12.5486	11.8097	13.4457	12.3221	11.8178	6.80733
B0495.5.2	1.34072e-09	1.19958e-05	0	0.00690101	0.00161427	5.93175
B0495.6.1	80.9362	81.0347	110.491	98.1958	89.496	86.4694
B0495.7.1	55.8561	80.0076	69.6095	70.1627	42.1858	60.175
B0495.7.2	24.6072	0.00694331	14.9753	17.6717	40.5034	26.0102
B0495.7.3	0	0	0	0	0	0
B0495.8a.1	34.5453	38.0385	34.2161	38.5297	33.4344	35.8576
B0495.8b.1	10.5134	12.2942	16.1775	8.4066	14.7442	8.71891
B0495.8b.2	7.18876	7.02026	1.96182	8.90021	4.08726	7.13501
B0495.9.1	33.2325	34.7677	29.2308	34.7386	33.0087	35.4773
B0496.1.1	0	0.299834	0	0.15977	0.4021	0.287124
B0496.11.1	7.14572	17.4279	11.6648	8.26408	9.00158	13.2764
B0496.2.1	0.11449	0.112504	0.111945	0.23655	0.201721	0.107205
B0496.3a.1	3.3737	4.56786	2.13301	3.3952	2.46065	2.93309
B0496.3b.1	0	0	0	6.23538e-10	0	0.0769302
B0496.3c.1	2.09009	2.52768	2.01749	1.87931	0.0375655	1.90733
B0496.3c.2	2.33818	0.782269	0.436376	0	0.812126	0.529483
B0496.3d.1	0	0	0	2.57877e-09	3.20075e-09	5.20855e-07
B0496.3e.1	2.83798	2.50249	2.03396	1.38895	2.2248	1.88776
B0496.3f.1	0	0	0	4.44028e-05	0	0.88469
B0496.3g.1	0	0	0	0	0	0
B0496.3h.1	9.0472	7.73286	7.19418	6.93708	8.88063	7.66138
B0496.3i.1	3.31766	3.11176	2.59918	3.58336	3.19208	4.16282
B0496.5.1	0	0	0.0974229	0	0	0
B0496.6.1	0.405975	0.300046	0.399917	0.63643	0.356638	0
B0496.7.1	60.9917	82.378	51.0858	54.8571	54.4237	61.9672
B0496.8.1	11.2662	14.6627	7.98416	9.23094	7.91739	11.2146
B0507.1.1	3.25494	2.52039	2.08491	1.72907	2.27338	2.10955
B0507.10.1	2.62313	4.65575	45.2237	49.7931	55.596	61.2436
B0507.11.1	0	0.274444	0.138449	0.42646	0.12387	0.130682
B0507.2.1	30.8594	34.8862	30.8459	35.3724	32.8353	37.0006
B0507.3a.1	2.39899	2.65406	3.21073	3.50679	2.86988	3.38779
B0507.3b.1	0	0	0	0	0.206741	0
B0507.4.1	0	0	0.825366	0.883822	0.967521	2.1374
B0507.5a.1	0	0.152863	0.384473	0	0.260353	0.406995
B0507.5b.1	0	0	1.05816	0.80193	0	0.590397
B0507.6.1	0.361022	0.595409	5.51527	7.20017	5.79348	7.19435
B0507.7.1	0	0.710403	6.11488	7.41016	6.23262	6.96176
B0507.8.1	2.27235	2.95414	33.4964	36.167	41.5843	37.0393
B0507.9.1	0.350468	0.348497	1.2037	2.54814	1.98868	1.97445
B0511.1.1	9.5949	9.66092	7.10456	8.03349	5.74405	8.86542
B0511.10.1	123.235	123.778	130.457	145.173	128.697	132.268
B0511.11.1	1.19661	1.19123	1.27658	1.15453	1.77051	1.97479
B0511.12a.1	3.66972	3.22673	1.76939	3.61813	2.88459	2.68476
B0511.12b.1	8.37451	5.95193	7.53251	6.62309	6.7346	7.33967
B0511.13a.1	0	0	0	0	0	0
B0511.13b.1	7.64294	10.2534	8.38812	7.0679	7.01602	10.1674
B0511.17.1	0	0	0.822605	0	0	0
B0511.19.1	3.75484	2.90997	3.022	1.57688	4.07784	1.44406
B0511.2.1	4.86031	7.56891	6.041	7.00202	5.31048	7.21718
B0511.3.1	0	0.0756529	0	0	0.134124	0
B0511.4.1	0.19163	0.139373	0.185027	0	0	0.0882037
B0511.5.1	2.49223	1.69407	1.2832	1.58148	1.68696	1.45201
B0511.6.1	100.396	96.394	106.219	108.433	108.455	104.975
B0511.7.1	19.7147	18.1576	16.8329	17.8909	16.5001	18.4608
B0511.8.1	37.8714	34.4204	40.3293	39.098	39.2071	39.7813
B0511.8.2	0	0	1.53031	0	0	0
B0511.9a.1	11.3991	16.8718	15.5767	12.5488	11.7588	16.0928
B0511.9b.1	4.87235	3.86686	4.47734	4.38401	5.36626	5.24565
B0511.9c.1	4.40289	4.12109	5.02922	6.2662	7.42046	5.92954
B0511.9d.1	0.579959	0.271764	0	0	0	0
B0513.1a.1	23.1438	19.7379	13.4001	20.3251	17.4993	20.7069
B0513.1b.1	0	0	0	0	0	0
B0513.1c.1	22.3848	19.8413	22.9765	16.0747	20.5938	19.3181
B0513.2a.1	12.1481	9.41012	6.55244	12.6952	5.67165	6.31554
B0513.2a.2	14.0931	17.7232	23.3748	13.8011	24.3334	22.8341
B0513.2b.1	0	0	0	0	0	0
B0513.3a.1	8065.02	8032.13	8848.98	8333.88	7856.95	7752.72
B0513.3b.1	56.4108	61.6389	47.2993	87.3947	63.757	68.9888
B0513.4a.1	0.418323	0	0	0.449656	0.377248	0
B0513.4b.1	2.44253	2.62561	3.64638	4.07723	3.09239	2.99294
B0513.5a.1	15.5935	17.8384	17.7319	18.2686	18.3902	18.5609
B0513.5b.1	0	0	0	0	0	0
B0513.90.1	0	0.318878	0	0	0	0
B0513.9a.1	18.7309	28.5798	18.6944	18.1576	19.7476	21.8266
B0513.9b.1	1.68122	0	0	0	0	0
B0523.3.1	2.87113	3.22899	3.9952	2.79411	3.3537	3.22534
B0523.5.1	14.8597	15.4084	13.1202	14.2604	14.1866	16.2544
B0524.2.1	0	0.0455561	0	0	0	0.173024
B0524.3.1	0	0.163249	0	0.0572149	0.102775	0
B0524.4.1	0	0	0	0	0	0
B0524.5.1	0	0	0	0	0	0
B0524.6.1	16.0092	14.5102	14.9345	14.5695	14.473	15.7871
B0545.1a.1	15.0711	18.4468	15.7756	14.7676	15.4803	15.1005
B0545.1b.1	0.00356186	4.45268e-06	4.13348e-10	1.75751e-05	2.4075e-05	0
B0545.1b.2	15.8197	10.6489	8.17476	9.16897	11.9649	11.9115
B0545.3.1	0	0.0879725	0.17849	0.186476	0.247741	0.170201
B0545.4.1	1.08505	0.987021	1.46588	1.79044	0.963719	1.10881
B0545.4.2	0	2.69029e-07	0	0	0	0.063543
B0546.1.1	491.859	449.021	537.552	423.839	519.724	468.16
B0546.1.2	7.25571	12.0415	12.6057	19.2541	6.8813	21.8693
B0546.2a.1	17.4123	16.4318	15.5403	14.8848	16.0121	17.0822
B0546.2b.1	0	0	0	0	0	0
B0546.2b.2	0	0	0	0	0	0
B0546.2b.3	0	0	0	0	0	0
B0546.3a.1	19.1943	14.3866	17.9692	13.6454	21.5592	18.9852
B0546.3b.1	7.7079	9.24071	8.18876	8.21035	5.40569	8.93169
B0546.3c.1	0	0	0	0	0	0
B0546.4a.1	37.6629	30.4485	32.4857	25.9779	36.5198	37.4583
B0546.4b.1	0	0.516777	0	0	2.3931	1.01628
B0546.4c.1	0	0	0	0	0.18883	0
B0546.4c.2	0	0	0	0	0	0
B0546.4c.3	1.64271	0.744999	1.75536	1.8964	0	0.72698
B0546.5.1	0	0.499728	0.578383	0.446419	0.382927	0.550839
B0547.1.1	26.4518	29.8612	31.569	30.8842	30.2915	30.3638
B0547.2.1	1.76251	0	0	0	0	0
B0547.4a.1	0	0.586048	0	0	0.130829	0
B0547.4b.1	0	0	0	0	0	0.623211
B0554.1.1	5.51799	1.08836	0	0	0	0
B0554.2.1	0	0	0	0	0	0.0931077
B0554.4.1	0.514195	0.964495	0.0560009	0	0.256244	0.26378
B0554.5.1	1.78517	1.42977	1.4772	1.38995	1.84004	1.51913
B0554.6.1	0.502885	0.772754	1.65472	1.61838	2.0547	1.85043
B0554.7a.1	0.43586	0.468715	0.414477	0.325295	0.196034	0.602541
B0554.7b.1	1.62714	0.894269	0	0	0.720329	0.317636
B0554.7c.1	0.03539	0	0	0.753474	3.23662	0.545364
B0563.1.1	0.540428	0.393367	0.26589	0	0.478108	0.506154
B0563.10.1	0	0.637756	0	0	0	0
B0563.18.1	0.439967	0.218253	0	0	0.380278	0.206914
B0563.2.1	0	0.21436	2.91053	2.50116	0.36536	0
B0563.2.2	7.12987	8.70345	5.29364	6.38576	6.6753	8.78061
B0563.4.1	87.4364	82.415	72.4703	78.1684	77.3992	83.9152
B0563.5.1	0.405123	1.18483	0	0.831921	0.422101	0.37572
B0563.6a.1	0.551037	0.733653	0.613068	0.235482	0.432926	0.443296
B0563.6b.1	4.31974	3.31414	2.23782	2.49788	2.33954	2.35758
B0563.6c.1	1.91273	2.96332	2.87501	2.52831	2.50692	2.6658
B0563.7.1	4.36032	6.0744	5.43481	6.43112	7.01998	5.92349
B0563.8.1	0	0	0	0	0	0
B0563.9.1	2.14549	4.76825	5.3032	2.2194	6.65128	5.01441
B0564.10a.1	1.61241	4.46583	1.87441	2.31365	2.79941	3.03243
B0564.10b.1	3.39469	1.53205	1.30094	1.63647	1.76076	0.842666
B0564.10c.1	0	0	2.81483	3.08611	0.660922	3.29976
B0564.10d.1	0.0152174	0	0	0	0	0
B0564.11.1	11.4133	14.6522	15.171	14.3501	13.5614	15.7953
B0564.11.2	2.92949	0	0.962779	0	0	0
B0564.1a.1	35.3798	29.7865	32.6083	37.2367	37.2242	36.8702
B0564.1b.1	44.2583	48.7364	56.7409	52.6697	49.7664	45.3569
B0564.1b.2	0	0	0	0	0	0
B0564.1c.1	0	0	0	0	0	0
B0564.2a.1	8.80687	9.5149	8.929	8.87476	10.888	13.0492
B0564.2b.1	0	0	0	0	1.80851	0
B0564.3.1	9.19631	7.06993	9.2616	8.89449	10.9163	9.88918
B0564.3.2	0.573123	0	0	0.000433511	0	1.82027e-06
B0564.4.1	0	0	0.190065	0	0.089294	0.0933207
B0564.6.1	2.84356	3.39717	2.23481	2.89448	2.65142	3.20601
B0564.7a.1	14.1253	17.1565	19.2918	19.7118	15.1517	17.8744
B0564.7b.1	5.7595	0	0	0	2.72299	3.74803e-06
B0564.9.1	2.84356	3.39717	2.23481	2.89448	2.65142	3.20601
BE0003N10.1.1	5.21222	4.76877	4.94533	4.5906	5.60592	5.75243
BE0003N10.2.1	7.08312	7.36899	7.26165	7.34742	6.60524	6.69131
BE0003N10.3a.1	16.3316	14.253	15.1137	16.8323	14.8199	15.7268
BE0003N10.3b.1	0	0	0	0	6.91806e-06	0
BE0003N10.6a.1	0.178859	0	0	0	0	0.108456
BE0003N10.6b.1	0	0.123216	0	0	0	0
BE0003N10.6c.1	0	0	0.33383	0	0.306511	0
BE0003N10.6d.1	0	0.225619	0.357981	0	0.316736	0.223373
BE0003N10.6e.1	0	0	0	0	0	0
BE10.1.1	0	0.04657	0	0.0970518	0	0.0885693
BE10.2.1	34.487	41.7802	4.45675	5.57674	8.214	10.3043
BE10.3.1	0.0650062	0.128052	0.127043	0.132747	0.172268	0.181932
BE10.4.1	0.589161	0.283412	0.0940438	0.195727	0	0
BE10.5.1	0	0	0	0	0	0
BE10.5.2	0	0	0	0	0	0
C01A2.1a.1	1.72921	2.58751	2.23755	3.88325	3.02439	2.01746
C01A2.1b.1	2.56267	1.05184	2.89755	0	1.19825	2.21343
C01A2.1c.1	0.733959	1.5188	1.55031	0	0	0.656393
C01A2.2a.1	114.451	117.19	96.023	111.733	118.775	109.864
C01A2.2b.1	0	0	12.5163	0	0	0
C01A2.3.1	27.8815	31.3522	33.6289	30.7501	28.7811	32.6568
C01A2.4.1	64.3088	57.3777	59.193	54.2506	51.9196	51.3681
C01A2.5.1	37.8924	44.6569	40.95	42.3333	42.1794	41.6631
C01A2.6.1	0	0.0608757	0.121704	0	0.113125	0
C01A2.7a.1	22.4607	19.4351	13.6291	18.1557	12.5921	17.1446
C01A2.7b.1	28.7066	23.6609	21.9491	24.7349	25.4396	30.0623
C01A2.9.1	0	0	0	2.39704	4.10968	10.8528
C01B10.10.1	5.22224	6.3927	5.94529	6.41398	4.87364	6.16077
C01B10.11.1	296.263	350.863	139.061	134.716	153.094	156.161
C01B10.3.1	18.9001	25.8402	22.7402	25.5559	21.171	21.7508
C01B10.44.1	0	0	0	0	0	0
C01B10.4a.1	2.23241	2.88141	1.70974	2.69565	1.56738	1.82006
C01B10.4b.1	0	0	0.355637	0	0	0
C01B10.5a.1	11.6558	11.9749	5.07354	5.53523	9.02948	7.88544
C01B10.5b.1	0.496881	0.414312	0.555583	0	0	0.566406
C01B10.5c.1	40.8877	62.6186	25.4316	22.9633	33.6284	36.903
C01B10.5e.1	0	0.982693	0.488738	2.04001	0.468585	0.512334
C01B10.6a.1	15.5121	8.54707	15.9989	10.6272	13.4282	11.8216
C01B10.6a.2	0	0	0.0109532	3.29858e-07	3.26269e-05	1.93082
C01B10.6b.1	0	0.197928	0	0	0	0
C01B10.6c.1	0	0	0	0	0.362938	0
C01B10.6c.2	0	0	0	0	0	0.393559
C01B10.6c.3	0	0	0	0	0	0
C01B10.6d.1	0	0	0	0	0	0
C01B10.6d.2	0.55961	0	2.32441	1.86194	0	1.09818
C01B10.6d.3	0	0	0	0	0	0
C01B10.6d.4	0	0	0	0	0	0
C01B10.6d.5	0	0	0	0.0113774	0	0.00140836
C01B10.6d.6	0	0	0	0	0	0
C01B10.7a.1	10.6394	9.27333	9.91366	9.78909	7.05731	9.85728
C01B10.7b.1	1.83008	0.990298	0	0	0	0
C01B10.8.1	23.8347	25.1357	30.1596	30.0622	28.9601	29.6931
C01B10.8.2	0.773707	0.645835	1.01344	6.33445e-06	0.0115951	1.9565e-06
C01B10.9.1	14.9255	15.9823	15.9271	17.2072	17.2421	18.7926
C01B12.1.1	1208.22	1343.78	217.197	282.11	400.293	461.47
C01B12.2.1	57.496	68.6673	50.5294	58.5237	65.0751	68.2209
C01B12.3.1	11.4304	12.9137	10.9439	9.66488	13.5126	11.6405
C01B12.4.1	1.84319	2.11271	0.988065	1.69013	1.4208	2.11325
C01B12.5.1	1.00878	0.364356	0.396081	0.953772	0.83552	1.13057
C01B12.8.1	9.35709	11.246	6.09572	8.26709	12.9657	10.6877
C01B4.1.1	0	0	0	0	0	0
C01B4.10.1	0	0	0	0	0	0
C01B4.3.1	0.120091	0.116522	0.115718	0.181197	0.313917	0.0553893
C01B4.5.1	0.450334	0.531213	0.382392	0.453124	0.171141	0.302975
C01B4.6.1	1.03223	0.994336	1.11458	1.11411	1.37208	1.60962
C01B4.7a.1	4.70529	4.10559	5.32841	5.1032	6.8888	7.16329
C01B4.7c.1	1.83928	0	0.197814	0	0.00155825	0
C01B4.7d.1	0.27723	0	1.79033	0	15.8627	16.907
C01B4.8a.1	1.28931	1.1001	1.80827	1.489	1.48702	1.65036
C01B4.8b.1	2.11068	0	0.990604	0.269653	3.03051	0.465392
C01B4.9a.1	1.65047	0.827305	1.92393	1.41275	1.89274	1.8216
C01B4.9b.1	0	0	0	4.66922e-05	0	0
C01B4.9c.1	0	0	0	0	0.32854	0
C01B4.9d.1	0.748187	0.355314	1.63152	1.06546	0.0738835	0.413135
C01B7.1a.1	10.3284	8.31286	8.78105	8.13624	8.19393	11.0773
C01B7.1a.2	0	0	0	0	0	0
C01B7.1a.3	0	0	0	0	0	0
C01B7.1b.1	7.89328	10.0412	11.4567	9.71613	11.4241	11.4417
C01B7.1b.2	0	0	0	0	0	0
C01B7.1b.3	5.49512	5.32008	2.31413	4.39151	3.6242	5.57359
C01B7.1c.1	5.24129	6.24544	5.18938	5.87254	4.47725	5.84164
C01B7.1c.2	0	0	0	0	0	0
C01B7.1c.3	0	0	0	0	0	0
C01B7.1d.1	0	0	0	0	0	0
C01B7.1d.2	0	0	0	0	0	0
C01B7.1d.3	0	0	0	0	0	0
C01B7.4a.1	5.4473	4.75578	5.70011	7.26648	9.13353	5.18888
C01B7.4a.2	0	0	4.77284e-10	0	1.54921e-09	0
C01B7.4b.1	3.98586	3.20845	1.71677	0.000596339	2.26682	7.27149
C01B7.4b.2	0	0	0	0	0	0
C01B7.6.1	6.34932	6.03099	3.98787	4.92703	4.55751	5.27403
C01B7.7.1	3.10587	4.8724	5.32573	3.90767	5.2156	4.37623
C01B9.1a.1	0.574408	0	0	0.428825	0	0
C01B9.1b.1	0	0.34204	0.38289	0	0.313484	0.557413
C01B9.4.1	5.62722	4.14254	0	2.91389	2.53637	0
C01C10.1.1	27.4624	32.0536	27.8801	32.039	27.7826	33.1103
C01C10.2a.1	39.1883	54.4374	28.4476	27.1259	31.1766	37.2956
C01C10.2b.1	11.7929	14.5109	7.1509	10.9363	8.37706	7.02903
C01C10.3.1	11.2082	13.3045	11.9912	13.076	14.8765	13.7985
C01C10.4.1	33.3614	45.2603	33.4083	39.7335	37.2373	40.4503
C01C4.1.1	69.3466	88.6865	78.8673	76.7647	71.7274	74.7053
C01C4.1.2	0	0	0	0	0	0
C01C4.2.1	0	0.277969	0.278005	0.146375	0.127052	0.400318
C01C4.3a.1	0	0	2.33849	8.76299e-07	2.63022	5.58702
C01C4.3a.2	10.6751	8.53362	9.03151	8.71901	7.36372	6.37392
C01C4.3b.1	4.6855	5.98396	4.96867	7.37338	6.7591	2.71731
C01C4.3b.2	3.15851	4.8223	3.69834	4.35991	3.6675	6.51629
C01C7.1a.1	0.984658	1.74966	0	0	0	0
C01C7.1b.1	17.5598	15.1348	14.8775	15.4014	16.8378	17.9295
C01F1.1.1	28.3554	29.8406	25.8274	28.7232	28.3337	28.5179
C01F1.2.1	21.1555	20.5104	20.0925	22.7414	22.2632	22.0188
C01F1.3a.1	121.656	106.744	124.142	124.288	125.763	123.326
C01F1.3b.1	13.216	9.23399	7.27739	9.16289	11.2984	9.93632
C01F1.4.1	1.67744	1.6476	1.34687	2.22453	1.64567	1.96848
C01F1.5.1	58.0701	62.9627	18.242	21.7903	26.9012	31.7744
C01F1.6.1	8.3703	10.37	8.96706	9.36695	8.62242	11.7403
C01F4.2a.1	5.17543	4.53691	3.78742	4.58849	4.24049	4.77903
C01F4.2b.1	0.152797	0.312401	0	0.0829173	0.145272	0.2246
C01F6.1.1	9.13397	12.1936	9.14687	9.27224	10.4321	10.1662
C01F6.14.1	28.3787	37.7486	36.3102	46.3122	35.3502	40.7926
C01F6.2.1	0.303634	0.0749347	0	0.156885	0.20096	0.0711885
C01F6.4a.1	2.47958	3.0227	2.8481	3.33449	2.51089	2.92755
C01F6.4c.1	0	0	0	0	0	0
C01F6.5.1	85.3647	95.6666	86.187	84.4478	83.6379	85.1203
C01F6.6a.1	26.5333	24.7961	35.4456	41.8424	32.7068	36.4322
C01F6.6b.1	14.1081	15.3982	11.892	14.0014	14.2186	15.2368
C01F6.6c.1	0.0496487	0.0839014	0.0735623	0.00356316	0.140742	0.490964
C01F6.6d.1	0.602323	1.40505	0.95483	0.609752	0.852273	2.31614
C01F6.6e.1	0	0	0	0.59346	0	0
C01F6.6e.2	0	0	0	0	0	0
C01F6.6e.3	0	1.33928	0	0	0	1.12547
C01F6.6e.4	0	0	0	0	0	0
C01F6.6f.1	0	3.11188	2.96937	6.16979e-08	2.08488e-05	4.63871e-07
C01F6.6g.1	0	0	0	0	0	0
C01F6.6h.1	16.4363	13.0588	9.35881	8.8165	13.6605	11.8623
C01F6.6i.1	5.75622	11.8321	11.3564	10.0718	8.19972	9.53694
C01F6.6j.1	0	0	0	7.49644e-05	0	0
C01F6.6j.2	0	0	0	0	0	0
C01F6.6j.3	0	0	0	0	0	0
C01F6.8a.1	33.8181	40.0978	34.6824	32.3286	39.5958	40.5351
C01F6.8b.1	22.9129	29.9343	28.7948	24.7983	27.1389	21.542
C01F6.9a.1	171.838	161.545	160.175	171.978	174.921	157.391
C01F6.9b.1	0	0	0	0	0	0
C01F6.9c.1	0	0	0	0	0	0
C01G10.1.1	0	0	0.027958	0.0291291	0.025477	0
C01G10.10a.1	8.50563	8.9737	8.84104	10.8176	11.4841	9.8162
C01G10.11a.1	24.9941	29.5199	21.0348	19.3426	20.3499	21.7852
C01G10.11a.2	0.0161259	0.0138138	7.70014e-07	1.61193	1.72145e-07	1.3001e-07
C01G10.11b.1	0.121193	0.171466	0.235061	0	0.21061	0.109422
C01G10.11b.2	4.15804	0	5.96333	8.23641	3.8637	7.13505
C01G10.11c.1	0	0	0	0	0	0
C01G10.11d.1	0	3.27448e-07	0	0	0	0
C01G10.11e.1	0	0.0231495	0	0	0	0
C01G10.11f.1	0.441647	1.85747	6.39631	1.19595e-05	2.17339	2.226
C01G10.11f.2	5.78195	6.18638	0.250976	5.57858	3.12246	5.87119
C01G10.12.1	8.90862	6.42445	7.91069	6.19989	6.74804	7.72239
C01G10.14.1	0	0	0	0	0	0
C01G10.15.1	29.4761	17.6206	31.1062	33.9746	27.0048	34.0207
C01G10.16.1	1.7513	1.9262	2.17381	3.12631	2.33048	2.45086
C01G10.17.1	16.2478	14.7516	32.8319	26.5683	21.1834	29.5949
C01G10.18.1	0	0	0	0	0	0
C01G10.3.1	0	0	0	0	0	0
C01G10.4.1	63.6889	52.113	59.9238	72.4431	85.1419	87.9626
C01G10.5.1	27.3631	51.3163	38.1416	62.0681	40.408	79.6811
C01G10.6.1	36.1531	21.5253	39.956	34.2279	32.3281	32.4074
C01G10.7.1	23.5542	19.9518	18.8312	21.8775	21.7746	22.0049
C01G10.7.2	0	1.08095	0	0	0	0
C01G10.8.1	90.045	63.5937	94.8324	62.5874	97.9877	74.0553
C01G10.8.2	164.555	169.267	174.911	216.345	154.975	169.647
C01G10.9.1	4.72687	7.86113	4.10479	8.38312	5.80189	3.00285
C01G10.9.2	13.3883	10.2397	19.956	13.9584	15.5087	18.7326
C01G12.1.1	17.7346	20.4614	6.74652	7.68498	8.48236	12.0481
C01G12.10.1	0	0	0	0	0	0
C01G12.10.2	0	0	0	0	0	0
C01G12.11.1	0	0	0	0	0	0
C01G12.13.1	0	0.275666	0.273498	0.435917	0	0
C01G12.16.1	0	0.866286	1.14621	0	1.55	0
C01G12.2.1	1.98503	0	0.980403	1.02713	0	0
C01G12.3.1	0.500738	0.719119	1.61413	0.844244	1.92364	1.07333
C01G12.3.2	0	0	0	0	0	0
C01G12.5.1	0.279073	0.199869	0	0	0	0
C01G12.6.1	3.97006	1.96172	0	2.05427	0	0.930433
C01G12.7.1	8.88076	11.3896	8.97078	9.53614	9.81721	10.4007
C01G12.8.1	0.0875047	0.0697435	0.0562466	0.0581714	0.104106	0.13368
C01G12.9.1	0	0	0	0	0	0
C01G5.25.1	11.3141	9.8729	9.7213	12.0501	7.46692	9.92117
C01G5.3.1	0	0.0961564	0.0957708	0	0.0866788	0
C01G5.4a.1	0	0	0	0	0	0
C01G5.5.1	3.06504	5.07939	5.16103	6.70814	5.00131	6.63076
C01G5.6.1	30.5577	31.5617	27.4731	33.2836	30.3541	31.5899
C01G5.7a.1	0	0	0	0	0	0.629313
C01G5.7b.1	13.7424	14.7343	14.4403	10.6548	9.53514	7.38362
C01G5.8a.1	4.02297	4.05746	5.85652	4.53474	4.79319	4.07117
C01G5.8b.1	1.41309	0.763683	0	0.0209604	0.587601	0.988472
C01G5.9.1	0.627465	0.791366	0.617508	0.551153	1.26554	1.08911
C01G6.1a.1	501.722	603.304	545.943	587.265	609.449	595.388
C01G6.1a.2	0	0	0	0	0	0
C01G6.1a.3	0	0	0	0	0	0
C01G6.1b.1	188.066	200.536	178.103	183.3	207.441	216.134
C01G6.1b.2	0	0	0	0	0	0
C01G6.2.1	0	0.221736	0.300204	0	0.13861	0.428055
C01G6.3.1	0.0143481	0.0103274	0.0080897	0.00596024	0.00108968	0.00702786
C01G6.3.2	0.776215	1.27447	0.674338	0.528083	0.696497	0.722502
C01G6.4.1	34.2574	41.0099	30.9141	37.61	38.0187	41.0019
C01G6.5.1	53.4485	58.6302	48.773	51.7781	49.2653	53.3556
C01G6.6a.1	128.692	135.729	127.476	123.002	84.8935	91.7383
C01G6.6a.2	13.0886	0.426619	0.0630473	8.0454	31.5502	19.7147
C01G6.7.1	19.6776	21.5728	20.9145	23.0405	24.6038	25.2257
C01G6.8a.1	6.79389	3.8704	3.0808	1.49713	1.83009	1.06684
C01G6.8b.1	2.51648	1.12726	1.31229	1.97623	1.18341	4.09965
C01G6.8c.1	1.17431	3.25245	3.97218	3.94749	4.25927	3.6398
C01G6.9.1	7.68356	10.1492	0.998252	3.24877	3.16625	3.06994
C01G8.1a.1	0.598304	0.952151	3.2918e-08	0	2.34809e-07	5.18899e-09
C01G8.1b.1	0	0	0.832939	0.610557	0.303405	0.396654
C01G8.2.1	10.216	12.9722	12.8708	10.5034	11.7943	12.2431
C01G8.3.1	22.1822	24.7614	26.1364	24.9915	23.3167	23.6992
C01G8.4.1	7.3643	8.77026	11.2301	9.2886	7.48281	7.92179
C01G8.4.2	0	0	0	0	9.4189e-07	0
C01G8.5a.1	92.7252	81.9641	85.0175	96.2568	85.5307	82.8601
C01G8.5b.1	52.3308	57.8832	62.5356	55.4857	56.0508	64.7871
C01G8.6.1	2.4593	1.69563	3.70609	2.89069	4.34533	3.07902
C01G8.9a.1	0	0	0.000330337	0	5.08478e-10	0
C01G8.9b.1	2.47277	11.5144	4.88767	9.01304	8.17909	10.0689
C01G8.9c.1	13.3916	20.5631	21.5671	11.3541	17.0183	17.7584
C01G8.9c.2	24.4846	12.0176	7.65504	20.1119	14.0145	17.2609
C01G8.9d.1	0.241392	0	0	0	0	0.500532
C01H6.1.1	3.70862	4.1268	1.49766	0.103643	1.11735	1.12952
C01H6.2.1	8.39786	9.34041	5.87479	5.84437	5.88024	6.84392
C01H6.3.1	3.88576	6.97293	4.97246	4.5824	3.95399	6.31614
C01H6.4.1	5.27624	5.60713	7.88992	8.75229	5.55706	8.08116
C01H6.5a.1	5.01852	5.70403	5.86986	7.98886	6.92178	6.69258
C01H6.5b.1	28.0324	24.3688	19.3902	19.8874	20.9209	26.9047
C01H6.5c.1	28.6335	40.3527	25.634	36.8576	35.9233	45.188
C01H6.5d.1	7.04233	5.76097	2.34821	6.27347	2.36182	2.2578
C01H6.5e.1	15.4383	8.27365	16.8147	18.4588	19.5985	17.0814
C01H6.5f.1	0	0	0	0	0	0
C01H6.6.1	8.80194	9.95786	4.7242	6.14349	7.03612	6.95127
C01H6.7a.1	0	0	0	0	0	0
C01H6.7a.2	24.567	35.808	32.9944	31.9884	26.5366	33.8324
C01H6.7a.3	10.9251	0.00291319	7.75147e-09	8.0241e-06	10.0768	0.00224487
C01H6.7b.1	0	0	0	0	0	0
C01H6.7b.2	0	0	0	0	0	0
C01H6.8a.1	39.4217	65.5865	26.1441	36.8706	27.4384	40.0464
C01H6.8b.1	12.2508	12.4089	6.75965	11.79	9.59352	7.05382
C01H6.9.1	6.14538	6.66688	7.50428	6.87164	5.65945	6.95989
C02A12.1.1	2.97274	2.21221	2.15591	1.05099	1.59709	2.99588
C02A12.10.1	0	0.346448	0.138552	0.143362	0.250206	0.399411
C02A12.2.1	0	0	0	0	0	0
C02A12.3.1	0	0	0	0	0	0
C02A12.4.1	70.6828	39.8363	14.2492	13.2071	19.6537	30.6393
C02A12.5.1	0	0	0	0.106198	0	0
C02A12.6.1	0	0	0	0	0	0
C02A12.8.1	0	0	0	0	0	0
C02A12.9.1	0	0	0	0	0	0
C02B10.1.1	45.2989	43.8704	51.8223	52.8515	51.5311	45.4156
C02B10.1.2	0	0	0	0	0	0
C02B10.2.1	12.4014	15.6271	11.8606	12.2189	12.1335	10.8684
C02B10.3.1	55.4532	64.5702	36.4104	45.8974	40.4561	46.2673
C02B10.4.1	66.7235	69.7366	66.486	72.1457	65.6397	63.5874
C02B10.5a.1	24.2841	19.5903	21.6742	21.7335	22.5163	21.419
C02B10.5a.2	0	0	0	0	0	0
C02B10.5b.1	5.73928e-08	0.0146089	0	1.2528e-09	3.79869e-09	0
C02B10.6.1	0	0	0	0	0	0
C02B4.1.1	6.18119	7.10861	1.38362	2.05677	1.99868	2.35861
C02B4.2.1	114.049	104.051	111.369	104.489	127.951	96.3983
C02B4.3.1	0	0	0	0	0	0
C02B4.4.1	5.88641	4.60027	3.96404	2.58683	3.28669	5.1028
C02B8.1.1	1.05366	1.55285	1.00938	0.873229	0	1.16305
C02B8.1.2	0.00154494	0	0	0.00471482	2.17533	0
C02B8.12.1	3.31839	2.6309	1.76962	3.90781	3.32598	2.98921
C02B8.2.1	0	0	0	0	0	0
C02B8.3.1	13.5468	7.55164	6.99562	6.40477	4.70598	7.09439
C02B8.4.1	8.78587	13.0389	5.78043	7.04398	7.5319	6.58731
C02B8.5.1	2.10591	1.80177	1.28241	2.02594	1.42948	1.48791
C02B8.6.1	6.11564	7.90589	5.28012	6.66303	6.79037	6.31827
C02B8.7.1	0	0	0	0	0	0
C02C2.1.1	27.1218	23.2862	34.6624	39.1711	35.4901	32.7197
C02C2.3.1	3.41898	2.50909	3.02103	2.8347	3.36805	3.53478
C02C2.4.1	0.326986	0.445174	0.707704	0.463435	0.465074	0.67198
C02C2.5.1	4.14064	5.29908	5.68978	5.96869	5.78874	4.89319
C02C6.14.1	0	0	0	0	0	0
C02C6.1a.1	18.8355	13.9946	15.7156	15.7445	15.2655	17.2437
C02C6.1b.1	17.3133	17.4209	13.5254	14.4285	15.5635	15.282
C02C6.2a.1	11.7815	9.57103	10.3496	10.7267	10.9237	11.8565
C02C6.2b.1	21.3985	23.0083	14.2813	17.0423	17.9613	19.8207
C02C6.3a.1	9.17149e-09	0	0	0	8.18237e-07	0
C02C6.3b.1	37.2448	33.3438	31.1723	30.069	32.779	32.416
C02C6.3c.1	0	0	0	0	0	0
C02C6.3d.1	37.2448	33.3438	31.1723	30.069	32.779	32.416
C02C6.3d.2	1.88529	2.04164	0.492545	1.11786	1.41159	1.97864
C02D4.1.1	0.360815	0.950049	0.468183	0.364666	0.31914	0.112655
C02D4.2a.1	0	0	0	0	0	0
C02D4.2b.1	1.01155	1.90607	1.03937	1.07286	1.47063	1.79984
C02D4.2c.1	2.38341	2.87997	0	3.38253	1.38264	0.000256796
C02D4.2d.1	0	0	0	0	0	0.373633
C02D4.2e.1	0	1.88069	1.37101	0.581826	0.587254	0.929057
C02D4.2f.1	0.863383	0	0	0	0	0
C02D4.2g.1	2.41162	0.306116	1.08678	0.944615	1.47399	0.761495
C02D5.1.1	10.9129	18.0911	0.979145	0.671457	1.9382	2.17042
C02D5.2a.1	0	2.12764	0	0	0	0
C02D5.2b.1	17.508	17.2607	12.4307	11.3805	14.9607	17.9122
C02D5.3.1	2.18868	4.23851e-08	0	0	0.194616	1.12213
C02D5.3.2	0	3.44115	1.09696	1.28913	1.18598	1.22729
C02D5.4.1	104.928	112.409	111.755	115.307	102.661	113.802
C02E11.1a.1	98.2491	81.7071	88.9105	88.6187	84.874	84.0732
C02E11.1b.1	0	0.242155	1.16062	0	0.5013	0.420799
C02E7.10.1	1.09435	1.34128	1.59741	1.68938	1.925	0.509613
C02E7.13.1	0.241086	0	0	0	0	0
C02E7.1a.1	0	0	0	0	0	0
C02E7.1b.1	0.0631482	0.0610944	0.030592	0.0945275	0.0562262	0.0289932
C02E7.2.1	0.5435	1.76522	0.962137	1.76529	1.04529	1.32685
C02E7.3.1	0	0.0752848	0	0.155521	0	0
C02E7.4a.1	0	0.164143	0	0.16941	0	0.157121
C02E7.4b.1	0	0	0	0	0	0
C02E7.5.1	0.130777	0	0	0	0	0
C02E7.6.1	1467.38	2238.22	149.059	172.194	304.755	315.683
C02E7.7.1	219.726	383.408	25.883	34.6761	35.8908	30.7297
C02E7.8.1	0.843037	0	0.828942	0	0	0
C02E7.9.1	0	0	0	0	0	0
C02F12.10a.1	5.04466	4.73567	2.97874	3.55796	3.61014	1.82099
C02F12.10b.1	0	3.3107	0	3.21099	2.33177	13.4216
C02F12.1a.1	4.31302	6.08304	5.4166	5.15432	4.87863	6.42246
C02F12.1b.1	0.692609	0.445379	0.772904	0.590678	1.44755	0.910539
C02F12.1c.1	0.785374	0.367527	1.50516	1.07739	0	1.85396
C02F12.1d.1	0	0.519392	0	0	1.47851	0
C02F12.1e.1	0	0	0	0.512003	0	0
C02F12.3.1	78.731	69.7923	53.4773	60.8265	56.1856	67.5655
C02F12.3.2	37.0153	36.1417	34.1441	22.1129	27.9855	30.0264
C02F12.4.1	11.0105	10.0046	11.2488	11.6893	13.2377	13.0194
C02F12.5.1	1.16979	1.05161	1.73257	1.99088	1.20449	0.183207
C02F12.7.1	36.9317	36.222	29.7586	30.344	30.0269	34.4361
C02F12.8.1	2.72864	3.86011	3.04527	3.44631	3.30971	3.54826
C02F12.9.1	0.640947	0.543615	1.33324	1.26389	0.449133	0.697581
C02F4.1.1	11.847	10.1381	9.76202	10.7829	7.74032	11.8496
C02F4.1.2	0.00173214	1.47996	0.0068168	0.00618056	2.13432	0.00441385
C02F4.2a.1	57.5737	64.3698	48.9456	54.691	57.5079	61.1432
C02F4.2b.1	13.9548	13.0345	13.8551	14.9935	9.08435	17.545
C02F4.2c.1	4.89406	5.74096	3.8727	2.91896	4.5376	4.3259
C02F4.4.1	145.507	171.324	21.0289	29.5732	43.5632	56.3757
C02F4.5.1	0.201267	0.0963186	0.198974	0	0.724224	0
C02F5.1.1	17.5918	18.1874	19.3602	20.3879	17.1114	18.5584
C02F5.10.1	0	1.4879	0	0	0	0
C02F5.10.2	0.607116	0	0.2947	2.20238	1.32997	1.4197
C02F5.11.1	13.2599	20.6053	13.349	13.1336	23.5471	29.8889
C02F5.12.1	15.5809	16.7869	15.6105	12.791	15.9224	16.7252
C02F5.13.1	7.98744	8.24354	7.28987	9.65522	8.88295	9.9051
C02F5.14.1	213.227	398.625	65.5033	114.881	123.864	177.543
C02F5.2.1	0.818722	0.79344	1.58401	1.28418	1.74596	1.14341
C02F5.3.1	67.5518	64.9538	70.6193	71.6436	70.2435	67.3131
C02F5.4.1	19.6869	19.7241	17.9383	18.6262	18.0594	19.6085
C02F5.5.1	0.831925	1.87194	0.411563	1.52748	1.09298	0.990983
C02F5.6b.1	10.2187	10.2437	9.21458	10.4336	9.29305	10.6275
C02F5.7a.1	0	0	0	0	0	0
C02F5.7a.2	7.04888	7.74774	9.24222	10.5626	9.59624	15.7065
C02F5.7a.3	4.24099	3.26288	3.43748	1.44963	3.83821	2.84037
C02F5.7a.4	0	0	0	0	0	0
C02F5.7b.1	5.29316	3.45118	4.4088	4.61888	4.4004	1.36538
C02F5.7b.2	6.27518	7.68997	4.22731	4.16599	5.44326	4.9745
C02F5.7b.3	47.245	53.3201	39.8334	48.3276	51.3933	57.0117
C02F5.8.1	10.6134	16.6855	12.8242	11.6579	19.097	22.8684
C02F5.9.1	233.424	241.197	223.671	228.818	224.586	226.312
C02G6.2.1	0.518107	0.651797	0.886417	0.616295	0.461196	0.640351
C02G6.3.1	3.27823	2.02054	0.296653	1.53481	0	0.560238
C02H6.1.1	0	0.0634833	0	0.133868	0.23264	0.368035
C02H6.2.1	6.0192	7.96312	6.46571	10.8018	10.5207	12.0748
C02H6.3.1	0	0.369862	0	0	0	0.708005
C02H7.1.1	3.24295	3.98259	2.57499	2.7032	2.65109	2.87061
C02H7.2.1	0.484026	0.669282	0.315536	1.46629	0.71607	0.452749
C02H7.3a.1	4.7431	2.50374	2.75066	3.28416	3.23249	2.69858
C02H7.3b.1	2.05599	3.03896	2.83063	2.31912	2.23856	3.1516
C03A3.1a.1	7.36623	10.3899	6.34437	6.41194	7.06886	6.8665
C03A3.1b.1	0.34212	0.254682	0	0	0	0
C03A3.2.1	21.6501	25.7709	22.8644	22.8679	24.3385	23.4188
C03A3.3.1	3.65604	3.31553	3.04047	3.6922	2.68075	2.79529
C03A3.9.1	9.08838	14.3532	1.83216	3.05743	4.10556	7.76341
C03A7.10.1	0.670877	0.260728	0	0.137144	0.118855	0.497733
C03A7.11.1	5.32415	5.36373	5.43698	5.5214	3.06222	4.6
C03A7.13.1	0	0.0795366	0.0792611	0	0.21244	0.0756155
C03A7.14.1	3.25091e-09	0.381693	2.68795e-09	0.226594	0.314247	0.105301
C03A7.14.2	0.0841128	0	0.0572951	0	0	0
C03A7.2.1	0.169709	0.0396496	0	0	0	0
C03A7.3.1	0	0	0	0	0	0
C03A7.4.1	0	0.0357735	0	0	0	0
C03A7.5.1	2.37754	4.92625	3.01016	3.92525	2.96612	4.06938
C03A7.6.1	0	0	0	0	0	0
C03A7.7.1	0	0	0.0779232	0	0	0
C03A7.8.1	0.105744	0.0320597	0	0	0	0.0619526
C03A7.9.1	0.118862	0.118681	0.117936	0.12247	0.211977	0.112952
C03B1.1.1	0.161612	0	0.157155	0	0	0
C03B1.10.1	8.70747	17.0602	4.3383	8.93405	15.8483	12.2154
C03B1.12.1	182.726	180.789	205.411	199.66	180.178	193.776
C03B1.13.1	2.8051	2.81525	3.66829	6.30629	3.98954	3.75773
C03B1.14.1	3.23293	2.57816	3.03437	2.53656	4.97963	4.67903
C03B1.2.1	1.7203	2.04615	3.14251	0.960197	1.2147	0.720808
C03B1.3.1	0	0	0.958384	0	0.433482	0
C03B1.4.1	0.464525	0	0.593741	0.470656	0.407824	0
C03B1.5.1	3.8528	3.91509	1.32441	1.09265	1.19086	1.43922
C03B1.6a.1	0	0	0	0	0	0.367813
C03B1.6b.1	0.532316	0	0.172538	0	0.154178	0
C03B1.7a.1	1.78406	1.1538	1.38663	1.38082	1.20668	1.28131
C03B1.7b.1	0	0.10825	0	0	0.0651657	0.258525
C03B1.9.1	0	0	0	0	0	0
C03B8.2.1	0	1.80631	0	0	0	0
C03B8.3.1	0.163744	0.956798	0.639714	0.994504	0.57279	0.764397
C03B8.4.1	25.044	21.5257	21.3709	21.3982	21.6026	22.5558
C03C10.1.1	0.455297	0	0	0	0	0.461623
C03C10.1.2	173.5	180.176	169.431	163.862	171.67	163.366
C03C10.2.1	0	0.176376	0	0	0.213185	0
C03C10.3.1	105.331	110.188	109.923	114.734	106.456	114.425
C03C10.4.1	63.0932	73.7221	62.3587	67.0195	85.4298	79.1277
C03C10.5.1	0	0.63207	2.88742	0	1.46043	0.79595
C03C10.7.1	0	0.59324	0.706955	0.505871	0.213097	0.454515
C03C11.1.1	0.647457	0.306187	0.931044	0.164226	0.427359	0.440704
C03C11.2.1	0.345412	0.28312	0.666578	0.584515	0.707894	0.320164
C03D6.1.1	16.4725	22.1671	14.8121	17.7428	16.6173	17.6726
C03D6.3a.1	12.1286	8.44993	5.4456	6.98855	1.52966	5.32744
C03D6.3a.2	1.31164	6.25526	4.75527	7.39325	13.5691	8.19691
C03D6.3b.1	9.48579	8.24061	7.0851	8.23466	4.2909	10.0631
C03D6.4.1	23.7232	22.7652	21.6857	22.5486	21.3981	22.5263
C03D6.5.1	0.223712	0.430708	0.538133	0.569971	0.197175	0.615942
C03D6.6.1	0.387046	0.187114	0	0.200872	0.342343	0
C03D6.8.1	136.849	143.308	162.919	162.675	160.193	156.083
C03D6.9.1	1.24701	0	0	0	0	0
C03E10.1.1	0	0	0	0	0	0
C03E10.3.1	2.42785	3.50974	1.19627	2.24903	1.87613	0
C03E10.3.2	0.843481	0	0.662558	0.00362174	0	2.81638
C03E10.4.1	35.617	44.261	28.0743	31.8585	32.0173	33.2441
C03E10.5.1	0.0313435	0.090139	0.0921551	0.062619	0.0282141	0.0290849
C03E10.6.1	0	0	0	0	0	0
C03F11.1.1	1.81027	1.34685	1.27394	1.54605	0.88652	1.24596
C03F11.2.1	0.314741	0.188884	0.15431	0.23527	0.423445	0.29214
C03F11.3.1	21.833	22.2347	25.2072	28.1193	26.6322	24.3674
C03F11.3.2	1.50307	0	0	0	0	0
C03F11.4.1	0.00630875	1.1073	0.621287	1.43987	1.8554	3.82867
C03F11.4.2	3.28557	3.05976	2.7035	1.3217	1.6314	0
C03G5.1.1	86.9132	75.826	85.303	83.7393	89.3695	85.6705
C03G5.10.1	20.1544	13.6114	14.2697	10.651	10.1256	13.0643
C03G5.11.1	0.442643	1.07883	0.856376	0.454769	0.387694	2.46642
C03G5.12.1	0.209092	0	0.408087	0	0.184026	0.389586
C03G5.13.1	0.209092	0.307462	0.408087	1.2943	0.184026	0.389586
C03G5.14.1	0.419495	0	0	0	0.371795	0
C03G5.2.1	1.83976	1.89295	0	0.985471	1.87323	0
C03G5.7.1	2.6761	11.4599	4.99874	2.50054	2.43341	7.10732
C03G5.7.2	178.787	192.671	148.95	168.901	170.624	180.296
C03G5.8.1	11.6931	3.45049	7.19872	6.20054	3.96093	3.3794
C03G5.9.1	0.209092	0.307462	0.408087	1.2943	0.184026	0.389586
C03G6.10.1	4.63506	5.34945	5.13894	7.86042	7.33173	7.12808
C03G6.11.1	0	0	0	0	0	0
C03G6.12a.1	0.541595	0.263622	0	0	0.454085	0.509026
C03G6.12b.1	0.219428	0.108636	0.499289	0.388177	0	0.0805501
C03G6.13.1	1.42658	0.403098	0.692799	1.06764	1.15341	1.31016
C03G6.14.1	0	0	0	0	0	0
C03G6.15.1	3.17189	4.43183	4.92943	3.23646	2.88774	2.96644
C03G6.16.1	0	0.244621	0	0	0.144496	0
C03G6.17.1	6.12724	3.43128	3.9192	4.92152	3.21391	4.7523
C03G6.19.1	16.2516	17.0882	17.1997	18.1349	15.08	15.3708
C03G6.2.1	0.288664	0.21384	0.142024	0	0	0.544268
C03G6.21.1	0	0	0	0	0	0
C03G6.3a.1	0.766229	0.688212	1.06784	0.882167	0.485516	1.31615
C03G6.5.1	25.2099	28.7586	28.0365	28.4362	24.9138	33.2978
C03G6.6.1	0.444015	0.434419	0.577642	0.152656	0.130207	0.139422
C03G6.7.1	0	0	0.12616	0	0	0
C03G6.8.1	1.98406	3.01936	2.37424	2.36683	2.52925	2.09694
C03G6.9.1	0	0	0	0	0	0
C03H12.1a.1	0	0.579504	0.393004	0	1.59813	0.420488
C03H12.1b.1	0	2.09166e-06	0	0	0	0
C03H12.1b.2	0	0	0	0	0	0
C03H12.1c.1	0	0	0	0	0	0
C03H12.1d.1	16.2334	14.5676	12.2482	13.2224	12.1102	13.466
C03H12.1e.1	0	0.174912	0	0	0	0
C03H12.1e.2	0	0	0	0	0	1.00322e-05
C03H12.1f.1	0	0	0	0	0	2.25253e-09
C03H5.1.1	0	0	0	0	0	0
C03H5.1.2	9.76498	5.85947	20.5383	16.6701	25.9505	26.9484
C03H5.1.3	4.23246e-05	9.40873e-06	6.83227e-05	7.9947e-05	0.00104951	0.000115736
C03H5.2.1	86.0328	83.9492	86.8921	86.9439	92.9133	90.1438
C03H5.3a.1	16.7579	20.9652	21.8238	14.6999	18.6994	22.6244
C03H5.3b.1	0	0	0	6.89147	3.50313	0
C03H5.4a.1	0	0	0	0	0.917305	1.29413
C03H5.5.1	8.86433	7.71673	6.94814	7.37767	6.68495	9.27026
C03H5.6.1	7.48828	7.23347	5.58019	7.37016	5.66851	6.86338
C03H5.7a.1	0.1039	0.0759753	0.101965	0.105322	0	0.194353
C03H5.7b.1	0.1039	0.0759753	0.101965	0.105322	0	0.194353
C03H5.9.1	0.382827	0.183999	0.251064	0	0.34411	0.597039
C04A11.1a.1	2.32888	3.28225	1.87066	1.66104	3.08067	2.76521
C04A11.1b.1	0	0	0	0	0	0
C04A11.2.1	3.52315	3.67581	3.82101	3.50981	3.51965	3.5112
C04A11.3.1	10.3933	10.081	8.96941	7.7373	8.45947	10.6751
C04A11.4a.1	13.1881	10.2409	9.38738	10.3204	10.1821	8.13182
C04A11.4b.1	0.457659	2.29969	0.994998	0	0.518073	2.92547
C04A11.5.1	4.57767	5.59344	2.8441	3.9286	1.41177	3.51759
C04A2.1.1	2.57021	2.90201	2.54126	5.12119	3.95227	4.65764
C04A2.1.2	7.06168	5.469	7.68421	5.49208	7.94337	6.88152
C04A2.15.1	1.58251	1.55059	2.56112	1.08384	0.92748	1.47319
C04A2.3a.1	2.50784	3.83556	1.51694	3.78899	2.45109	1.40489
C04A2.3b.1	0.022209	2.25714e-08	0.0110516	0.000154128	1.52559e-07	1.5686e-05
C04A2.3c.1	3.43719	7.44374	4.65903	3.06423	1.14668	5.54045
C04A2.3c.2	3.56881	5.47128	6.17199	6.79131	3.6235	0.535885
C04A2.3d.1	1.65062e-07	0.0803518	0.110136	1.28389e-07	0.131049	0.476289
C04A2.3e.1	2.84067	4.47863	10.4137	2.23566	4.74698	9.59928
C04A2.3f.1	0.45806	0.0958202	0.828202	0.0112325	0.0450759	1.07521
C04A2.3g.1	13.7574	11.1231	4.98229	12.4678	8.77809	6.43384
C04A2.3h.1	0	0	0	0	0	0
C04A2.3i.1	0	0	0	0	0	0
C04A2.3j.1	0	0	0	0	0	0
C04A2.3k.1	8.16595e-10	0	0	0	0	0
C04A2.3l.1	0.196571	0.15013	0.23344	0.0177744	0.0101236	0.276576
C04A2.3l.2	0.156876	0.0764391	0.236288	0.0246227	0.0206186	0.0196829
C04A2.3m.1	1.96408	1.61597e-06	0.0230905	0.121228	1.55932e-05	2.1748e-05
C04A2.3n.1	2.43712	2.1172e-06	0.232379	0.0727105	3.57752e-05	0.000215401
C04A2.3o.1	1.17772	6.05674e-06	0.0963165	0.525898	7.19988e-05	0.000133673
C04A2.3p.1	7.68415e-06	0.0462774	0.000333789	0.0740311	0.102021	0.11497
C04A2.3q.1	7.81069e-05	1.12439	0.00384278	4.73667	4.41194	1.27186
C04A2.3r.1	1.67017e-06	1.93868	1.29042	8.50069e-06	5.6646	5.28023
C04A2.7a.1	8.20547	12.3305	8.0728	8.22985	7.81708	10.6064
C04A2.7a.2	7.97097e-09	2.53637e-08	5.02583e-08	8.96818e-07	3.20654e-05	1.62452e-07
C04A2.7b.1	1.57833	4.15172	3.25377	2.50782	2.96954	3.54509
C04A2.7b.2	0	1.78123e-09	4.26101e-09	7.28438e-08	4.31971e-06	1.22829e-08
C04A2.7c.1	23.2776	20.5495	18.4087	16.0659	17.8052	18.8384
C04A2.7c.2	2.17591e-08	3.99124e-08	1.09598e-07	1.65433e-06	7.08855e-05	2.70934e-07
C04A2.7d.1	9.06797	4.38516	8.15184	10.3259	10.1718	9.40201
C04A2.7d.2	0	0	7.5731e-10	3.29581e-08	2.73011e-06	2.68771e-09
C04B4.1.1	0	0	0	0	0	0
C04B4.1.2	0	0	0	0	0	0
C04B4.2.1	0	0.186802	0.432321	0.111078	0	0.0512614
C04B4.3.1	0	0	0	0	0	0
C04B4.4.1	0	0	0	0	0.0673414	0
C04B4.5.1	0	0	0	0	0	0
C04B4.6.1	0	0	0	0	0	0
C04C11.1a.1	3.49948	5.93318	4.38596	5.64177	2.72495	2.56592
C04C11.1a.2	0.687904	0	0	0	1.29017	2.10652
C04C11.2.1	50.2017	50.3601	46.0959	47.7469	45.8956	47.2682
C04C11.2.2	0	5.6284e-10	0	0	0.00222892	0
C04C11.25.1	0	0	0	0	11.5339	0
C04C3.1.1	0	0.199271	0	0	0	0.192804
C04C3.14.1	5.8809	2.90091	8.13202	8.52309	7.31341	6.59082
C04C3.2.1	0.251162	0.088525	0.12079	0.123657	0.112246	0.0571658
C04C3.3.1	126.181	114.636	125.443	125.082	124.376	118.853
C04C3.4.1	0	4.10003	0	0	2.94082	0
C04C3.5a.1	0	0	0	0	0	0
C04C3.5b.1	1.57858	2.19291	2.01865	2.04253	1.63168	2.47901
C04C3.5c.1	0	0	0	0	0	0
C04C3.6.1	0.401474	0.961867	0.288633	0.496611	1.23976	0.910332
C04C3.7.1	0	0	0	0	0	0
C04C3.9.1	1.07274	4.23844	0	0	0.950183	1.00288
C04D8.1a.1	0	0	0	0	0	0.430181
C04D8.1b.1	8.64633	6.12526	4.61514	5.06755	5.63774	5.01212
C04D8.1c.1	0	0.173413	0	0	0	0
C04D8.1d.1	11.4193	9.37633	7.51546	7.70622	7.77653	9.55653
C04D8.1e.1	7.47829	9.42295	5.34867	7.60051	6.37561	6.24011
C04D8.1f.1	0	0	0.771641	0	0	0
C04D8.1g.1	2.86488	4.03952	4.12042	3.7513	3.71362	5.01629
C04E12.2.1	13.7932	17.1605	16.1931	15.8641	21.7696	19.0696
C04E12.4.1	10.6095	10.6534	15.3496	13.8185	17.6439	16.5011
C04E12.5a.1	0	0.248773	0.499261	0.257165	0.447852	0.5546
C04E12.5b.1	0.352746	0	0	0	0	0
C04E12.7.1	1.50494	1.98418	1.83747	1.25703	1.45229	2.77611
C04E12.8.1	0	0	0	0	0	0
C04E12.9.1	0	0	0	0	0	0
C04E6.10.1	0.117409	0	0	0	0	0.109927
C04E6.11.1	5.44716	4.45816	5.47588	5.42393	5.56622	5.88507
C04E6.12a.1	0	0	0	0	0	0
C04E6.12b.1	1.58105	0.873384	0	0	0	0
C04E6.12c.1	0.292111	0.293496	0	0	0	0.185288
C04E6.12d.1	0	0	0	0	0	0
C04E6.13.1	39.9469	51.308	46.2554	45.8025	49.1491	40.1255
C04E6.2.1	0.142851	0.211337	0	0.145368	0	0.133679
C04E6.4.1	0	0	0	0.0850502	0	0.0773389
C04E6.5.1	0	0	0.0691147	0	0.0626515	0
C04E6.6.1	0.165787	0.2934	0.0539543	0.281542	0.0983998	0.411379
C04E6.7.1	5.69378	8.36157	4.94676	6.30035	7.3742	7.42845
C04E6.8.1	2.97665	3.42292	4.89495	2.39091	2.93026	3.73636
C04E6.9.1	0	0	0	0	0	0
C04E7.1.1	0	0	0	0	0	0
C04E7.2.1	11.6224	12.957	10.7046	12.0439	10.7788	13.8802
C04E7.3.1	6.08366	7.10057	5.94484	6.48406	6.53112	7.05445
C04E7.5.1	0	0	0	0.392912	0	0
C04F1.1.1	6.36408	18.4817	0.152173	1.1153	1.07425	2.20201
C04F1.3.1	2.94522	1.55809	0.999252	1.08581	1.11601	1.62933
C04F12.1.1	10.066	8.02116	12.6902	13.2368	12.7028	14.4578
C04F12.10.1	72.845	85.632	64.8914	70.3733	71.015	76.6166
C04F12.12.1	0	0	0	0	0	0
C04F12.16.1	0	0.177227	0	0	0	0.342136
C04F12.3.1	9.36398	10.447	9.9996	8.39364	10.8042	13.0205
C04F12.4.1	5135.98	4875.3	5535.98	5705.74	5156.06	5477.98
C04F12.4.2	123.932	104.978	113.048	166.967	139.217	114.443
C04F12.5.1	4.23072	9.88769	5.06202	3.91556	7.23145	8.65102
C04F12.5.2	4.40252	0	0	4.81324	0	0
C04F12.7.1	0	0.409208	0.205397	0.20971	0	0.969881
C04F12.8.1	7.0379	6.43769	6.12091	8.04437	4.54576	7.11791
C04F12.9.1	6.36536	7.65254	6.46754	4.84256	7.21654	3.91571
C04F12.9.2	0	0	0	0	0	0.550906
C04F2.1.1	0.120373	0.234415	0.118675	0.122002	0	0.226129
C04F2.4.1	0.771526	0.0626642	0.508229	0.391065	0.343344	0
C04F5.1.1	2.17313e-06	4.28326	2.89416	1.52945e-06	3.51494	2.87875
C04F5.1.2	3.34324	2.69413e-06	0.698401	3.32722	0.720274	1.98189
C04F5.2a.1	0.297154	0	0.0695085	0	0	0
C04F5.2b.1	0	0.251376	0.223113	0.129173	0	0.11983
C04F5.3.1	1.68224	3.12354	1.78341	1.32828	2.75199	4.13062
C04F5.4.1	0	0	0	0	0	0
C04F5.5.1	0	0	0	0.124866	0.108137	0
C04F5.6.1	0	0	0	0.117339	0	0
C04F5.7.1	1.56451	1.12973	0.72465	0.905883	1.84428	0.763131
C04F5.8.1	19.6246	17.3637	19.0891	22.4768	22.5798	20.7063
C04F5.9.1	6.44558	6.50443	6.08707	6.27672	6.37607	6.76865
C04F6.1.1	0	0	0	0	0.0206521	0.0213596
C04F6.3.1	4.52221	3.33633	2.84308	2.51017	1.83411	2.0959
C04F6.4a.1	41.0538	40.4521	36.7195	40.6513	38.4342	37.9781
C04F6.4a.2	2.85888e-05	1.89054e-07	0.000266278	0.00733387	0.000977631	2.29643e-07
C04F6.5.1	86.0664	83.4361	89.8608	95.5245	96.4986	98.9133
C04F6.7.1	0.146124	0.142297	0	0.147749	0.0648068	0.203657
C04G2.10a.1	0	0	0	0	0	0
C04G2.10b.1	0.106853	0	0	0	0	0.491379
C04G2.10c.1	0	0.158593	0.211477	0.223268	0.389105	0
C04G2.11.1	0	0.157748	0	0	0	0
C04G2.1a.1	20.1964	20.1471	22.4461	19.7499	23.7882	24.5376
C04G2.1b.1	0	0	0	0	0	0
C04G2.2.1	0.264892	0.640523	0.0856934	0.359191	0.157148	0.244075
C04G2.4.1	0.317575	0	0	0	0	0
C04G2.5.1	0.695901	0	0	0.17951	0	0
C04G2.6.1	15.117	16.219	19.0975	18.5349	17.0856	17.0856
C04G2.6.2	4.43916e-06	0.772396	0	0	1.34405	2.35975e-09
C04G2.7.1	27.7278	32.1634	18.0865	21.1355	21.4479	21.7055
C04G2.8.1	0	0	0.118989	0.113442	0	0
C04G2.8.2	0	0	0.00885793	0.0212368	0	0
C04G2.9.1	0	0	0	0	0	0
C04G6.10.1	0.465344	0.225606	0	0	0	0
C04G6.11.1	0	0	0	0.410685	0	0
C04G6.13.1	0	0.484946	0.161836	0	0	0
C04G6.1a.1	0	0	0	0	0	0
C04G6.1b.1	1.58041	1.92556	4.20123	3.27715	3.54799	2.76455
C04G6.1c.1	10.5146	11.3986	9.08446	10.1579	9.81825	11.002
C04G6.1c.2	0	0	0	0	0	0
C04G6.2.1	8.74783	14.9659	3.16915	1.57294	4.34594	4.65235
C04G6.3.1	36.2226	33.2428	32.6691	36.1414	33.4532	36.156
C04G6.4.1	22.8468	25.7572	23.4812	25.9347	25.3972	26.2335
C04G6.5.1	21.7157	26.8646	44.0345	56.409	61.5693	53.1166
C04G6.6.1	0.121148	0.70184	0.926084	0.487968	0.636432	1.21387
C04G6.7.1	0.194824	0.1893	0	0.392544	0	0.179241
C04H4.1.1	3.37215	4.15088	4.14471	6.11329	5.96151	4.72864
C04H5.1.1	33.0164	35.1793	38.9994	39.4747	35.732	35.652
C04H5.2.1	0	0	0	0	0	0
C04H5.3.1	0.608188	0.727472	0.557776	0.699645	0.704991	0.58551
C04H5.6a.1	13.1874	12.6241	12.3998	12.3053	12.9696	13.4003
C04H5.6b.1	1.39118	0	0	0	0	0
C04H5.7a.1	0	0	0	0	0	0
C04H5.7a.2	0	0	0	0	0	0
C04H5.7b.1	0.635175	1.49424	0.156133	0.980783	1.11943	1.0465
C04H5.8a.1	79.9573	86.9966	62.4107	73.4143	67.1544	65.4597
C04H5.8b.1	0	0	0	0	0	0
C05A2.1.1	15.9203	18.4805	14.7791	14.5283	15.8741	19.3175
C05A2.4.1	0	1.90877	3.8919	0	3.53561	0
C05A9.1a.1	1.73673	1.51603	0	1.38619	0.908211	1.62371
C05A9.1b.1	0	0.0600007	1.91359	0.0882587	1.30089	1.55492
C05A9.2.1	53.5008	63.0138	59.3675	57.9642	60.1064	55.5266
C05B10.1a.1	2.8376	3.98746	7.618	3.81616	3.01002	4.71586
C05B10.1b.1	20.3341	21.7852	13.4814	19.6974	21.6619	21.3007
C05B5.1.1	0	0	0	0	0	0
C05B5.11.1	0	0.204442	0	0.438317	0	0
C05B5.12.1	0	0	0	0	0	0
C05B5.16.1	0	0.221516	0.218232	0.464774	0.389531	0.210413
C05B5.17.1	0	0	0	0	0	0
C05B5.2.1	0	0	0	0.417659	0	0
C05B5.3.1	0.880592	0.33101	0.286517	0.197782	0.431069	0.362493
C05B5.4.1	7.6681	9.6488	7.86964	12.0018	9.7154	10.3025
C05B5.5a.1	0.308962	0.80195	0.981506	1.27454	0.81586	1.01673
C05B5.6.1	0	0.0886582	0	0.0929863	0.241327	0
C05B5.7a.1	11.7871	13.432	8.87102	9.53961	11.3306	12.4616
C05B5.7b.1	0	0	0	0	0	0
C05B5.8.1	81.7776	90.541	84.2471	82.9467	89.0705	98.0554
C05C10.1.1	0	0.274685	0.184728	0.0947125	0.168277	0
C05C10.2a.1	6.40017	4.95876	4.69041	5.74554	4.95643	3.87619
C05C10.2b.1	1.25999	2.37394	2.59834	2.71396	2.64937	3.00471
C05C10.3.1	95.1981	83.7146	105.376	99.4525	91.4891	90.4214
C05C10.4.1	295.426	358.853	269.731	399.416	204.744	258.89
C05C10.4.2	134.185	123.266	140.113	57.0016	155.214	108.122
C05C10.4.3	0.00119845	0.00348851	0.00504234	0.0285867	7.631	0.0314171
C05C10.5a.1	0.635392	1.21704	0.359643	0.72618	0.564465	0.33744
C05C10.5b.1	0	0	0	0	0	0
C05C10.5c.1	0	9.75442e-05	0.000827987	0.000632367	0	4.20446e-05
C05C10.5c.2	0	0.103211	0.586255	0.188644	0	0.037128
C05C10.5c.3	0.147979	0	0.787128	0	0.703456	0
C05C10.6a.1	25.9908	26.3078	23.953	26.5418	21.0497	29.4994
C05C10.6b.1	10.5008	10.0276	11.7859	10.3091	13.39	7.06923
C05C10.6c.1	0	0.123215	0	0.632966	0	0
C05C10.7.1	1.86062	1.27051	1.98258	1.54246	2.12792	1.03381
C05C10.8.1	0	0	0	0	0	0
C05C12.1.1	0	0	0	0.0888436	0.0783799	0
C05C12.3.1	6.61902	5.61625	6.88903	7.41112	6.77197	7.76886
C05C12.4.1	25.4618	47.7617	47.1983	62.8915	39.33	48.3035
C05C12.5.1	0.245058	0	0.234398	0	0	0
C05C12.6.1	5.72601	6.76231	6.45745	8.77723	8.45524	5.06929
C05C8.1a.1	33.3132	27.9601	35.2508	31.75	29.7362	25.7523
C05C8.1b.1	0	0	0	0.686851	0.605513	0.712191
C05C8.2.1	23.5594	24.2509	25.805	26.2962	24.2396	23.5978
C05C8.3.1	141.807	172.647	105.608	121.014	82.8901	108.411
C05C8.3.2	159.35	140.509	107.014	101.741	159.528	135.118
C05C8.4.1	14.4832	13.2661	12.7753	11.1295	12.1205	14.5634
C05C8.5.1	6.71471	6.76888	7.341	7.49164	8.73046	9.64335
C05C8.6.1	15.7838	18.3115	15.7168	15.4468	15.3596	16.7562
C05C8.7.1	5.57443	10.3894	13.7841	10.5689	2.5427	5.94726
C05C8.7.2	7.68917	2.90712	0.627033	0.0069999	4.16068	5.05898
C05C8.7.3	148.42	157.592	125.106	124.244	120.319	151.315
C05C8.7.4	0.241922	1.18907	0.0678004	22.5091	23.1767	2.69281
C05C8.8.1	0	0.139877	0	0.0962285	0.0849448	0.17818
C05C8.9a.1	16.9679	16.0061	17.931	20.8107	15.7217	17.3145
C05C8.9a.2	0	0	0	0	0	0
C05C8.9b.1	2.50293	4.0613	1.55274	0.630833	1.67792	1.02772
C05C8.9b.2	0	0	0	0	0	0
C05C9.1.1	1.80448	1.18941	0.127294	0.0654365	0.115548	0.48228
C05C9.2.1	0.15848	0.229952	0	0.163545	0.139204	0.591462
C05C9.3.1	0.315633	0.236157	0.262008	0.468489	0.303173	0.317839
C05D10.1a.1	50.7712	51.8134	41.7601	42.8691	42.0357	46.7252
C05D10.1b.1	0	0	0	0	0	0
C05D10.1c.1	0	0	0	0	0	0
C05D10.1c.2	0	0	0	0	0	0
C05D10.2a.1	5.3156	8.39651	4.97521	4.95569	4.81398	5.61356
C05D10.3a.1	2.07562	1.93289	1.65447	1.32711	1.19381	1.34171
C05D10.3b.1	0.313732	1.28979	0.599572	1.01658	0.680966	1.58097
C05D10.4a.1	30.5064	34.9459	21.5553	25.3487	24.1062	30.3091
C05D10.4b.1	5.05629	6.98674	5.67454	6.7461	3.41445	5.47939
C05D10.4c.1	13.4641	14.5661	5.94313	4.13182	13.9922	11.0008
C05D11.1.1	69.4949	64.9819	69.7292	71.3447	65.7233	65.761
C05D11.10.1	87.8048	94.8226	89.2237	86.8791	100.789	84.9002
C05D11.11a.1	205.285	88.0246	95.1626	225.729	216.291	149.951
C05D11.11b.1	4.87566e-08	14.7444	14.5635	2.10387e-06	2.71159	4.0372e-07
C05D11.11b.2	266.538	340.212	317.579	259.381	247.247	296.267
C05D11.11b.3	19.8422	16.2351	79.1376	29.1381	8.01662	11.4775
C05D11.12.1	144.444	132.84	139.418	129.73	141.843	129.175
C05D11.12.2	8.3363	5.88347	7.93593e-07	7.45779	6.60863	9.12462
C05D11.13a.1	11.5271	13.4847	9.69064	10.4861	11.6426	13.3908
C05D11.13b.1	4.03252	2.76797	6.47453	6.83246	2.5341	2.13789
C05D11.2.1	21.5889	17.9249	20.2648	20.2171	21.0659	18.9535
C05D11.3.1	99.9079	101.663	92.6856	95.4052	92.0297	92.7183
C05D11.4.1	37.4194	41.5171	38.8735	41.3322	39.5583	45.8589
C05D11.5.1	6.05138	5.63714	5.71044	6.06221	5.53118	6.10519
C05D11.6a.1	4.02918	2.8525	2.11555	1.87516	1.35353	1.57321
C05D11.6b.1	6.75047	5.25801	1.58686	0.815465	0.82315	0
C05D11.6c.1	5.58718	0.00552319	0	1.20498	1.26346	5.4379
C05D11.7a.1	1.70595	5.43021	2.49093	3.55226	3.62823	3.60158
C05D11.7a.2	12.9594	8.84404	10.1548	12.0015	12.772	13.9024
C05D11.7b.1	7.41109	6.52116	7.49153	5.38268	4.3758	8.8699
C05D11.7b.2	10.5365	15.8472	11.5784	11.5325	19.9107	14.4007
C05D11.8.1	15.1166	15.2271	13.7207	16.0001	14.0445	16.9864
C05D11.9.1	10.2746	11.8924	10.7165	10.5818	9.80624	9.73347
C05D12.1.1	14.9215	16.7217	4.91781	5.38329	3.67948	8.41076
C05D12.1.2	1.66658	1.00701	0	0	5.52488	0.00511626
C05D12.1.3	4.02296e-09	0	0	0	1.64493e-08	1.09494e-07
C05D12.2.1	0.635215	0.618808	0.451462	0.391349	0.378444	0.527506
C05D12.3a.1	2.86372	2.50694	4.24285	3.57023	2.48687	1.78565
C05D12.3a.2	5.5054	7.48773	7.72493	10.5541	8.5182	10.9556
C05D12.3c.1	0.565284	0.431314	0.888321	0.287228	0.603226	0.126684
C05D12.3c.2	0.886272	1.0854	1.31972	0.635274	1.83478	0.624086
C05D12.4.1	0.883019	1.36287	1.60991	2.20117	1.00482	1.89265
C05D12.5.1	0.196197	0.193829	0	0.205108	0	0
C05D12.7.1	29.7097	37.9432	24.2031	28.3998	22.6878	30.6514
C05D2.10a.1	27.213	28.6411	24.5294	28.2075	27.7591	26.5159
C05D2.10b.1	0.592366	2.10841	1.59904	0.603121	1.29532	0.757774
C05D2.1a.1	11.646	15.7501	14.2404	11.2758	8.83428	17.4596
C05D2.1a.2	2.83903	0.000443571	1.67246	2.37096	7.11038	0.289537
C05D2.1b.1	0	0	0	0	0	0
C05D2.1c.1	0	0.149978	0	0	0.414255	0
C05D2.1d.1	3.0836	1.63396	0.0155699	3.72598	0.732692	2.31181
C05D2.1e.1	1.64551	1.31821	0	3.12674	2.00442	0.872313
C05D2.3.1	0.0632436	0.0908885	0.122442	0.126876	0.0564729	0.0580111
C05D2.4a.1	15.1259	11.1043	10.1142	11.7693	12.9534	11.9033
C05D2.4b.1	0.88047	0	2.23731	0.901007	1.07666	0.377213
C05D2.5.1	1.04714	0.866036	1.89505	1.32667	1.64666	1.33044
C05D2.6a.1	6.20887	5.11442	8.04	3.99914	4.94869	5.02515
C05D2.6a.2	6.33848	6.19918	2.68295	7.93799	5.98502	7.47209
C05D2.6b.1	0	0.705829	0.689531	0.528593	0.930364	0
C05D2.8.1	15.1529	14.4928	20.1654	16.1986	16.6832	13.7096
C05D9.1.1	4.2131	4.67325	0	0	3.94262	6.42139
C05D9.1.2	24.5849	22.9352	27.3141	28.2504	23.1061	23.0524
C05D9.2.1	1.89308	3.72528	1.54897	2.63517	3.20799	4.00109
C05D9.2.2	7.33214	5.56695	9.36619	10.4741	7.54032	8.99602
C05D9.3.1	41.9843	46.1583	39.4407	43.4595	46.4006	46.066
C05D9.4.1	2.28528	2.00433	1.23378	1.47671	2.0595	1.37213
C05D9.5.1	20.3865	23.1486	18.7578	17.5181	19.0511	21.6984
C05D9.7.1	28.0744	28.8101	29.6715	32.6405	36.2011	37.2542
C05D9.9a.1	0	1.28956	0	0	2.2597	0
C05D9.9b.1	8.22997	8.25987	12.335	12.8082	10.7986	15.6197
C05E11.1a.1	24.8699	24.8676	23.0166	28.409	22.597	26.6138
C05E11.1b.1	2.2519	0.38753	0	0	1.52681	1.05747
C05E11.2.1	0	0	0	0	0	0.37445
C05E11.3a.1	3.66331	3.44253	2.52111	1.98091	0.91171	4.81999
C05E11.3a.2	2.48762e-05	1.58707	0	0	0.0149056	0.940413
C05E11.3b.1	3.49681	5.93076	2.72197	5.15826	5.33997	0
C05E11.4.1	1.71429	1.71675	2.08449	2.27013	2.28401	1.92608
C05E11.5.1	24.7565	19.4029	28.2795	27.2461	23.8583	21.7846
C05E11.6.1	1.62118	1.44062	0.777436	1.62525	0.938303	2.70628
C05E11.7.1	0.974511	0.727891	0.19093	0	0.289188	0.544518
C05E11.8a.1	53.8474	45.0052	35.0792	35.4967	34.5008	44.6131
C05E4.1.1	0	0.951893	1.15878	1.13795	0.987441	1.82173
C05E4.1.2	0.631317	0	0	0	0	0
C05E4.10.1	0	0	0	0	0	0
C05E4.11.1	0.105099	0.10221	0	0	0.0934313	0.0979507
C05E4.12.1	0	0.418101	0	5.27619	0	0.794226
C05E4.13a.1	0.121043	0	0.1177	0	0	0.112681
C05E4.13b.1	0	0	0	0	0	0
C05E4.14a.1	0	0.126643	0	0	0	0.354188
C05E4.14b.1	0	0	0.00772098	0	0	0.679317
C05E4.14c.1	0.717564	0.685133	0.346695	0	0.217391	0.0343885
C05E4.14d.1	0	0	0	0	0	0
C05E4.14e.1	0.83415	0.251723	0.303585	0	1.39521	0.0781994
C05E4.14f.1	0	0.0001859	0	0	0	0.399357
C05E4.14g.1	0	0	0	0	0	0
C05E4.14h.1	0.592898	0	0	1.62728	0.0311086	0
C05E4.14i.1	0	0	0	0	0	0
C05E4.14j.1	0	0	0	0	0	0
C05E4.15a.1	0	0.278969	0	0.436861	0	0
C05E4.15b.1	0	0	0.846316	0	0.187901	0.203144
C05E4.2a.1	0	0	0	0	0	0
C05E4.2b.1	0	0	0	0	0	0
C05E4.3.1	0.543163	0.742451	0.37063	0.619475	0.821402	0.49444
C05E4.4a.1	0	0.0706461	0	0	0	0
C05E4.4b.1	0	0.0725412	0.287829	0	0	0
C05E4.6a.1	0	0	0	0.117916	0.160839	0.216075
C05E4.6b.1	0	0	0	0	0.130741	0
C05E4.7.1	0	0.202782	0	0	0	0
C05E4.9a.1	519.039	375.836	361.064	354.427	475.562	439.518
C05E4.9a.2	2.18848	1.06201	1.43051	2.18814	3.87202	0.677497
C05E4.9b.1	6.40901	6.84036	4.64584	3.24637	11.2683	7.74295
C05E7.1.1	13.4411	22.1186	1.57133	1.15553	1.32892	1.92238
C05E7.2.1	1.04903	1.69585	1.02212	1.42344	0.725818	0.538169
C05E7.3.1	5.77026	5.27507	6.21228	4.60739	5.82725	3.7814
C05E7.4.1	0.517827	0.444282	0.602018	0.51436	0.646746	0.18979
C05G5.1.1	7.13009	5.99808	5.11739	6.32666	5.33697	5.73001
C05G5.2a.1	4.31086	5.23083	4.79275	4.65333	6.89219	5.88787
C05G5.2b.1	3.70242	2.32881	1.77605	3.23016	2.00556	1.76337
C05G5.3.1	13.5993	12.1507	9.65507	12.5899	12.165	10.5204
C05G5.4.1	165.863	146.969	163.434	152.848	157.793	154.345
C05G5.4.2	1.98413	1.72231	1.7423	1.20832	0.353506	2.59631
C05G5.5a.1	0.288798	0.422943	0.209366	0.214282	0	0.796012
C05G5.5b.1	0.366383	0.0288026	0	0	0.629838	7.08644e-07
C05G5.5c.1	0	0	0.347791	0.74421	0	0
C05G5.7.1	248.837	262.951	109.471	142.284	133.78	161.994
C05G6.1.1	5.33714	3.43006	2.61438	1.99589	3.0609	2.53431
C05H8.1a.1	0.413703	0.235269	0	0	0	0.469733
C05H8.1b.1	11.2099	11.6937	10.0254	10.1194	10.3117	11.6451
C06A1.1.1	211.228	204.486	202.965	197.883	197.524	199.649
C06A1.2a.1	26.5404	36.7414	25.6737	27.9559	26.9969	34.0519
C06A1.2a.2	0	0.939398	0	0	0	0
C06A1.2b.1	26.7807	16.4515	23.372	28.9976	18.4684	21.6772
C06A1.3.1	0.163295	0.155711	0.233704	0	0.28775	0.296343
C06A1.5.1	93.9809	110.888	122.084	120.159	107.865	116.132
C06A1.6.1	0	0	0	0	0	0
C06A1.7.1	0	0	0	0	0	0
C06A12.19.1	2.5861	3.39911	3.39344	0	0.761971	1.61237
C06A12.3a.1	2.74604	3.84017	2.79839	3.2456	3.72546	2.83873
C06A12.3b.1	0.368691	0.407607	0.502858	0	0.225717	0.334609
C06A12.3b.2	1.21091	0	0	0.777915	0.312327	0.347439
C06A12.3c.1	0.368691	0.407607	0.502858	0	0.225717	0.334609
C06A12.4a.1	0	0	0	0	0	0
C06A12.4b.1	0.373943	0.091199	0.0607003	0	0.0550926	0.116105
C06A12.5.1	0.0557962	0.16255	0.0547181	0.0566328	0.0994859	0.156863
C06A12.8.1	0	0	0	0	0	0
C06A5.1.1	6.95639	7.70755	6.87387	6.69406	6.58229	8.53106
C06A5.11a.1	10.0938	11.7686	13.2997	14.2188	10.7598	12.1708
C06A5.12.1	0.841462	1.45756	2.4767	0	2.20756	2.7699
C06A5.12.2	0	0	0	3.88013	0	0
C06A5.2.1	0	0.083551	0.166798	0	0	0
C06A5.3a.1	9.44443	12.1075	8.45805	8.24268	13.6881	10.284
C06A5.3b.1	11.9362	10.4061	13.7457	12.8967	8.10582	14.1543
C06A5.3b.2	5.65562e-09	0	0	0	0	0
C06A5.6.1	0.550543	0.843204	0.438666	0.70836	0.89502	0.856804
C06A5.6.2	3.78225	3.55405	4.787	3.90015	4.78285	4.68828
C06A5.7a.1	14.881	8.02265	9.53262	7.40893	5.19233	7.11939
C06A5.7a.2	8.3429	11.0004	8.31622	10.5963	11.3811	10.8446
C06A5.7b.1	18.9694	28.201	19.6972	21.0436	22.3909	23.1487
C06A5.8a.1	0	0	0	0	0.736692	0.292309
C06A5.8a.2	0.586375	0.569633	0.666593	0	0	0
C06A5.8b.1	0	0	0	0.0169762	0	0
C06A5.8b.2	0	0	0	0.730667	0	0
C06A5.9.1	3.5724	3.52715	3.73077	4.13727	4.17036	4.70021
C06A6.2a.1	11.862	12.532	8.70561	11.8823	11.7621	10.6283
C06A6.2b.1	3.95622	6.73551	4.9482	6.07855	1.23068	6.12267
C06A6.2c.1	9.71288	4.2951	8.28208	11.6708	10.9015	3.23317
C06A6.2d.1	0	0	0	0	0	0
C06A6.2e.1	0.0649216	0.00244277	0.000104871	1.55704e-06	0.000349551	1.91335
C06A6.2f.1	0	0	0	0	0	0
C06A6.3.1	26.7455	28.7746	17.8258	26.0387	27.2466	26.6719
C06A6.3.2	0	0	4.26451	1.45712e-07	1.03925	0
C06A6.4a.1	39.2696	38.7708	52.8933	52.2208	45.3775	47.2371
C06A6.4a.2	0	0	0	0.00435266	0	0
C06A6.4b.1	5.61562	5.90447	4.24052	3.24314	3.66883	3.90286
C06A6.4b.2	0	0	0	0.000361668	0	0
C06A6.5.1	191.283	193.693	152.536	177.942	182.815	193.666
C06A6.7.1	1.16216	1.49188	1.38329	1.32563	1.45188	1.75664
C06A8.1a.1	346.186	289.536	344.039	329.343	326.668	322.952
C06A8.1a.2	15.0459	48.5584	6.94003	29.8836	32.8004	22.6962
C06A8.1b.1	131.516	108.593	89.9576	98.329	87.9971	102.629
C06A8.1b.2	7.12038	20.6755	2.3886	10.5726	10.3693	8.68693
C06A8.2.1	11.8432	12.8621	13.909	12.784	13.777	13.828
C06A8.3.1	2309.46	2480.89	2244.83	2326.68	2441.62	2467.4
C06A8.4.1	3.50317	4.46276	4.36454	2.87663	4.09565	2.77992
C06A8.5.1	20.9277	22.8052	23.3209	23.6934	24.2412	25.2273
C06A8.6.1	0.102684	0.509035	0.403623	0.424292	0.362352	0.579314
C06A8.7.1	0	0.0739169	0	0	0.131856	0
C06A8.8a.1	1.67449	1.00044	0	0	0	1.5397
C06A8.8b.1	8.67264	8.28096	10.8593	10.9977	10.4797	9.60264
C06A8.8b.2	0	2.1446	0	0	0	0
C06A8.8c.1	0	0	0	0	0	0
C06A8.8d.1	0.00367981	0.0031342	0.282741	1.53222	1.97396	0
C06A8.8d.2	8.67264	8.28096	10.8593	10.9977	10.4797	9.60264
C06A8.8e.1	0	0	0	0	0	0
C06A8.8f.1	0.21988	0.0147733	0.736903	1.32158	0.157882	3.97793e-07
C06A8.8g.1	0	0	0	5.23304e-05	0.000150507	0
C06A8.8h.1	0.102492	1.65439	0	0	0	1.14432
C06A8.9a.1	0	1.63966	0.943083	0.400887	0.854388	1.32322
C06A8.9b.1	5.74755	4.10081	3.79961	4.76646	4.17717	4.77057
C06B3.1.1	0	0	0.201128	0	0	0.192532
C06B3.10.1	0	0.197518	0.133264	0	0	0.126451
C06B3.11.1	0	0	0	0	0	0
C06B3.12.1	0	0	0	0	0	0
C06B3.13.1	0	0	0	0.114174	0	0
C06B3.14.1	0	0	0	0	0	0
C06B3.16.1	0	0	0	0	0	0
C06B3.2.1	0.105845	0.103083	0.104293	0.160842	0.189658	0.494531
C06B3.3.1	2.03597	2.11619	2.16261	2.00452	2.38011	2.44193
C06B3.4.1	47.5151	53.1569	49.9219	59.2555	57.1899	63.9546
C06B3.5.1	0.793243	0.881923	0.446219	0.34511	0.70408	0.846257
C06B3.6.1	19.239	22.2317	20.8939	20.8747	23.5477	27.4023
C06B3.6.2	120.587	127.436	131.767	128.61	174.587	201.166
C06B3.7.1	8.71948	9.97128	8.54426	7.55066	9.54966	9.64496
C06B3.8.1	15.6549	18.6275	15.0553	16.3099	15.1593	16.9235
C06B3.9.1	0.126201	0.123308	0.249007	0.257513	0	0.118204
C06B8.1.1	7.31668	8.54157	8.47848	8.67127	9.0838	10.6843
C06B8.10.1	2.21686	1.89895	0.963739	1.84688	1.86499	1.36212
C06B8.2a.1	0	1.20505	0	0	0	0.499266
C06B8.2a.2	0	0	2.98473e-09	0	3.25805e-09	0
C06B8.2b.1	5.35379	6.56911	7.33612	4.39163	2.90214	6.47137
C06B8.2b.2	1.52206	0	0	0	2.07904	0
C06B8.2c.1	0	0	0	0	0	0
C06B8.2c.2	0	0	0	0	0	0
C06B8.2d.1	1.53117	2.88405	1.45874	4.81245	3.9366	3.21208
C06B8.2d.2	0.192038	0	0	0	0	0
C06B8.3.1	0	0	0	0.271667	0	0
C06B8.4.1	2.81414	6.65872	2.91657	3.27164	3.70986	3.81484
C06B8.6.1	0.118385	0	0	0	0	0
C06B8.7.1	1.51601	1.26042	0.814379	0.977853	1.1234	1.15689
C06B8.8.1	6019.22	6739.88	6620.1	6500.46	5023.06	5651.61
C06B8.8.2	1218.95	1.12611e-05	874.06	1375.36	2257.94	1537.25
C06B8.8.3	1.46946	4.25603e-09	0.4496	0.6632	0.697149	0.232236
C06B8.8.4	0.433288	0	0.0555442	3.47892	0.229256	0.0638449
C06B8.8.5	0.000200171	0	2.4559e-05	0.00304429	0.00019655	4.9122e-05
C06B8.8.6	2.95781e-07	0	2.94425e-07	0.000207309	2.56432e-05	1.14011e-06
C06B8.8.7	0	0	0	0	0	0
C06B8.9.1	0	0	0	0	0	0.118926
C06C3.10.1	16.8996	26.0397	11.1465	11.6288	8.46093	10.7376
C06C3.12.1	8.35948	8.02396	6.18121	6.40612	5.56817	7.78044
C06C3.1a.1	15.9398	15.9077	11.7492	9.79976	12.481	11.6267
C06C3.1b.1	2.78646	4.80344	3.81115	4.99472	3.51924	6.28974
C06C3.1c.1	0.373105	0.244397	0.17258	0.675841	0.294944	0.594694
C06C3.1d.1	1.12598	0.834465	0	0	2.01935	1.66768
C06C3.3.1	0.696674	0.309378	0.246699	0.130108	0.111836	0.118013
C06C3.4.1	28.625	30.9526	17.2641	20.4115	20.2974	22.9718
C06C3.6.1	0	0.457886	0.2779	0.777024	0	0.302343
C06C3.6.2	0	0.111263	0.136807	0.507865	0.647196	0.291865
C06C3.6.3	0.116097	0	0	0	0	0
C06C3.7.1	0	0.313174	0	0	0	0
C06C3.8a.1	0.239642	0	0.117164	0.120296	0.206518	0.110561
C06C3.8b.1	0.205544	0.160316	0.419089	0.104234	0	0.0937943
C06C3.9.1	1.32966	1.4619	1.84916	2.90119	3.42288	2.61439
C06C6.2.1	0	0	0	0	0	0
C06C6.3.1	0	0	0	0	0	0.100902
C06C6.4.1	4.91457	5.90284	3.64176	4.50914	4.0838	4.75293
C06C6.5a.1	3.17001	2.95275	1.48061	1.58426	1.73876	0.862356
C06C6.5a.2	3.01214	4.4441	3.3218	3.65408	5.65856	7.2168
C06C6.7.1	0.0384937	0.0188579	0	0	0	0.0717501
C06C6.8.1	1.79418	0.684263	0.34913	0.362403	0.313602	1.0021
C06C6.9.1	0	0	0	0	0	0.535735
C06E1.1.1	4.15939	5.41022	4.89941	6.14202	7.06527	5.17958
C06E1.10.1	8.87862	7.31838	8.84091	8.48634	9.51425	8.93791
C06E1.11.1	0.946306	0.963042	0	0.518383	0.15238	0.557958
C06E1.3.1	1.7933	2.37361	2.23008	2.13693	1.85293	1.55145
C06E1.4.1	1.41307	1.66768	1.37855	1.8929	1.21942	1.45352
C06E1.5.1	2.6901	6.59307	0	0	0	2.49983
C06E1.6.1	0	1.38085	0	0	0	0
C06E1.7.1	0.459043	0.358722	0.271365	0.282986	0.817856	0.344984
C06E1.8.1	22.8742	22.7038	27.5533	29.6453	31.6427	33.3011
C06E1.9.1	13.9776	13.049	14.2869	15.6956	13.5011	15.8809
C06E2.1.1	5.4503	10.2687	4.96832	6.91014	7.0465	8.9485
C06E2.2.1	0	0.741258	0	0	0	0
C06E2.3.1	2.18655	3.17816	1.05225	2.79139	1.74187	2.7064
C06E2.5.1	0	0	0	0	0	0
C06E2.5.2	3.45975	5.11345	4.62321	6.87114	6.10272	4.25802
C06E2.7.1	1.72569	4.09953	2.1493	3.16103	2.37646	4.21937
C06E2.8.1	0.477017	1.86479	0.462432	0	0	0
C06E2.9.1	0	0	0	0	0	0.666512
C06E4.1.1	0	0	0	0	0	0
C06E4.2a.1	0	0.00264172	0	1.61903e-07	0	0
C06E4.2b.1	46.1068	41.6632	16.7686	26.0978	28.2699	32.6151
C06E4.3.1	0.774505	0.956704	0.878519	0.399325	0.566145	0.960413
C06E4.5.1	0	0	0	0	0.201794	0
C06E4.6.1	0.924504	0.254817	0.126328	0.663544	0.115774	0.362626
C06E4.7.1	5.67193	3.60683	4.05312	2.04646	3.88851	3.20739
C06E4.8.1	1.93638	1.27631	4.02568	4.47905	5.03514	6.49475
C06E7.1a.1	143.752	158.166	127.098	134.117	125.545	122.972
C06E7.2a.1	7.93741	7.32219	7.88368	5.38029	5.63732	11.1642
C06E7.2a.2	2.7945	8.39825	2.61282	6.9715	5.2616	0.351073
C06E7.2b.1	0	0	0	4.09717e-05	0	0
C06E7.3a.1	64.9331	65.2771	51.9989	52.1235	50.1988	50.2658
C06E7.3a.2	1.63018e-07	0	1.07572e-06	1.07973e-05	2.66365e-09	3.52455e-06
C06E7.4a.1	28.9328	37.563	17.4255	21.4288	22.4177	25.5091
C06E7.4b.1	0	0	0	0	0	0
C06E7.6.1	0	0	0.398301	0	0	0
C06E7.7.1	0	0	0	0	0	0
C06E7.88.1	0.859656	0.420352	0.280581	0	0	0
C06E8.3a.1	0	0	1.94869e-08	0	0	0
C06E8.3b.1	1.02899	0	2.50144	0	0	0
C06E8.3c.1	0.592401	0.140764	0.400256	0	0.753553	0
C06E8.3d.1	12.2899	12.6436	10.1184	12.148	11.32	12.1398
C06E8.5.1	0.166729	0.516335	0.272068	0.341264	0.494103	0.311837
C06G1.1a.1	29.3439	37.2859	12.1013	12.5183	13.1307	19.4315
C06G1.1b.1	19.7424	19.5505	6.88189	8.62948	13.6761	9.7368
C06G1.2.1	0.95851	1.77276	1.35136	1.23888	1.10869	0.512923
C06G1.4.1	59.829	63.9984	49.6166	52.6223	57.085	57.4295
C06G3.10.1	23.383	27.3529	22.2145	24.5525	25.3254	25.7789
C06G3.11.1	145.982	139.982	179.133	155.395	142.722	131.538
C06G3.1a.1	13.8408	17.2704	16.5343	11.8959	8.1144	18.2703
C06G3.1a.2	25.0853	19.1654	26.7812	25.4844	33.8366	22.9554
C06G3.1b.1	3.334	0.348313	3.00952	0.00213682	9.32424	0.0541513
C06G3.1b.2	4.80438	6.24378	3.59995	11.0634	0.000636043	7.99813
C06G3.2.1	13.0069	11.9346	12.5931	11.8363	13.1075	12.6121
C06G3.3.1	3.29605	4.46665	3.24136	6.83164	3.64585	2.31336
C06G3.5a.1	87.5233	80.7977	97.2132	94.1443	96.6713	101.907
C06G3.5b.1	0	0	0	0	0	0
C06G3.6.1	25.578	26.5845	22.5915	25.2373	25.1228	27.3473
C06G3.7a.1	55.4105	63.3659	55.7849	58.0592	55.9958	53.5304
C06G3.7b.1	7.9982	0.0135798	3.8972	0.875814	3.0536	8.12639
C06G3.8a.1	27.0172	30.693	29.3932	25.5832	29.3767	30.4714
C06G3.8a.2	1.30735	3.41961	1.28237	2.26547	0.790752	3.28819
C06G3.8b.1	0	0	0	0	0	0
C06G3.9.1	25.6139	22.9265	16.1213	24.133	18.2677	24.2172
C06G3.9.2	12.9609	18.9757	17.4223	14.8867	17.2623	16.9736
C06G4.1.1	3.99637	2.88432	3.48827	4.18299	3.5115	3.43415
C06G4.2a.1	23.5894	23.9443	22.9396	20.5739	23.4205	17.3469
C06G4.2a.2	0.0102413	0.000100921	0.000458114	0.28056	0.0677733	0.192771
C06G4.2b.1	70.2562	58.7009	63.6035	61.7308	67.4259	68.9044
C06G4.2b.2	0	0	0	0	0	0
C06G4.2b.3	0.0209273	0.000133654	0.000736938	0.690939	0.146645	0.627449
C06G4.2c.1	0	0.973086	1.33067	2.9384	0.882055	0
C06G4.2d.1	3.31039	1.94035	2.12408	3.58076	1.56264	3.61598
C06G4.4.1	0.319969	0.315665	0.940836	0.685321	0.835718	0
C06G4.5.1	6.00209	8.81636	6.37646	6.21953	6.45926	5.67493
C06G4.6.1	0.628721	0.200633	0	0	0	0
C06G8.1.1	75.5307	95.1827	85.1187	95.2302	106.051	102.523
C06G8.2.1	6.08931	12.5273	3.2916	2.94319	4.1121	5.17664
C06G8.2.2	4.32158	0	0.000721479	0	0	0
C06G8.3b.1	13.656	15.4628	12.9096	16.0863	12.8525	12.2531
[truncated: 31,535 more rows]

## Sheet: C. briggsae
S2 Table. Normalised RNA-seq counts of C. elegans and C. briggsae for the transcriptional analysis generated by Alaska.
	Uninfected		N. parisii		N. ausubeli
Sequence Name	rep1	rep2	rep1	rep2	rep1	rep2
CBG00001.1	15.0768	15.1851	14.3438	10.2575	14.6411	14.6349
CBG00002.1	0	0	0	0	0	0
CBG00003.1	7.11984	6.55175	9.45854	3.25461	7.49617	6.6061
CBG00005a.1	1.41733	0.829516	1.22727	1.17456	1.93124	1.10142
CBG00005b.1	0.715858	0.254505	4.75291	1.40985	1.75894	8.76127e-05
CBG00005c.1	8.47496	8.26329	15.6098	11.5431	17.8758	11.6878
CBG00005d.1	3.87924	4.20222	10.188	8.14524	6.50618	6.57179
CBG00005e.1	1.94368	1.37881	4.62265	2.9923	0.153396	1.86181
CBG00005f.1	9.23161e-10	2.46775e-06	0.311276	1.21405	1.40323e-07	0.00272509
CBG00005g.1	5.63702	5.62899	6.4802	6.28718	9.70269	8.25722
CBG00005h.1	14.0126	14.6729	23.505	22.6636	27.2688	22.1084
CBG00005i.1	0	0.255835	0.486611	0.982864	0	0.0124331
CBG00006.1	48.1107	39.4879	52.1794	50.3172	47.1173	49.4208
CBG00008.1	17.2541	17.0489	17.6089	15.1684	20.8752	15.3823
CBG00011.1	4.94372	5.88222	6.13485	3.93948	6.51183	5.87178
CBG00014.1	0	0.0336239	0	0.0575149	0	0.0600015
CBG00015.1	1.00829	0	0.351179	1.08778	1.38106	0.567987
CBG00017.1	2.97532	2.63233	2.19818	0.977545	1.73876	2.33162
CBG00018.1	11.4757	10.8537	12.797	10.6858	15.0038	12.8227
CBG00021.1	62.8658	61.6718	62.4394	64.0443	70.7233	66.7981
CBG00023.1	63.8849	65.0688	54.7072	53.7248	65.7718	54.6764
CBG00026a.1	3.22143	2.05127	3.30676	3.19504	3.8737	3.92412
CBG00026b.1	0	0	0	0	0	0
CBG00029a.1	20.6221	19.8529	27.4444	22.2916	25.135	18.0655
CBG00029b.1	2.93378	2.3862	1.89187	4.48299	3.03808	2.8704
CBG00030.1	52.0758	60.0724	59.6828	66.0526	62.6653	70.475
CBG00031.1	208.153	207.031	244.72	219.118	225.683	212.181
CBG00032.1	10.4745	9.50217	9.654	9.46682	10.9475	9.95757
CBG00033.1	45.9603	48.3842	44.8796	49.9842	37.5461	47.0457
CBG00034.1	0	0	0	0	0	0
CBG00035.1	23.3205	24.5476	26.9756	27.4271	26.5973	29.0723
CBG00036.1	0.915544	0.690277	0.496815	0.609742	0.513374	0.47245
CBG00038.1	8.80393	9.76616	6.01429	4.93339	8.7506	7.08734
CBG00040.1	0.219305	0.176402	0.124641	0.270076	0.36343	0.546912
CBG00041.1	0	0	0	0	0	0
CBG00042.1	0	0.16978	0.198262	0	0	0
CBG00043.1	5.3883	4.07398	7.65404	6.58863	10.9451	9.49814
CBG00045.1	45.3444	42.5181	56.4413	35.4061	57.2766	39.4813
CBG00049.1	11.8	9.94774	12.1831	13.0936	10.9203	12.5278
CBG00050.1	200.56	212.029	173.37	125.351	192.499	147.201
CBG00051.1	79.5005	76.0648	89.2125	74.4995	83.2243	78.9012
CBG00052.1	5.84624	9.20622	6.22129	6.03546	3.91439	7.31204
CBG00055.1	3.43606	4.84268	2.90292	4.58031	4.88385	3.21175
CBG00056.1	0.259729	0.24621	0.0458451	0	0	0.364505
CBG00059.1	1.0898	0.912423	1.57103	0.587272	0.669286	1.76709
CBG00060.1	1.03373	0.34973	0.825665	1.12236	0.962522	1.09612
CBG00061.1	0	1.0446	0	0.882901	2.27131	0.927737
CBG00062.1	78.19	95.2903	30.8479	28.0724	52.6404	59.678
CBG00068.1	23.2098	23.9332	19.594	15.18	25.1107	23.4439
CBG00069.1	1.42004	0.975467	2.70829	4.58357	1.75044	3.90976
CBG00070.1	1.80129	1.85979	4.07714	5.16936	4.0083	4.83728
CBG00071.1	0.220175	0.140256	0.0766197	0.120421	0.298748	0.125614
CBG00072.1	0	0	0	0	0	0
CBG00074a.1	16.8519	18.4977	9.29495	6.11821	13.6573	14.9513
CBG00074b.1	108.815	103.406	59.034	58.8753	80.5004	75.5783
CBG00075.1	0.387334	0.80915	0.547238	0.412301	0.351966	0.143412
CBG00076.1	33.175	32.4408	37.1154	31.9556	33.241	35.9509
CBG00078.1	0.0670398	0.0835546	0.0795899	0.0474996	0.0617743	0.0988002
CBG00079.1	0.754374	0.585701	1.71316	2.2818	1.43932	1.2514
CBG00082.1	5.04185	5.25944	6.21063	4.41428	7.06768	5.28429
CBG00083.1	2.93679	2.68436	1.55443	1.77848	2.08225	1.60864
CBG00085a.1	0.263655	0.946729	0.625252	0.264265	0	0.449951
CBG00085b.1	0.949206	0.533908	1.24956	0.875067	0	0.734735
CBG00085c.1	8.43899	6.61588	13.3329	5.89969	15.5788	5.5018
CBG00085d.1	8.47179	5.51778	5.73359	4.80028	4.21776	6.46213
CBG00085e.1	4.88178	3.78693	5.01762	4.38377	5.16399	3.96635
CBG00085e.2	0	0	0.426954	0.231603	0.728019	0.20651
CBG00086.1	1.18302	1.75845	0.676778	0.822993	2.04229	2.04184
CBG00089.1	0.0932555	0.234697	0.198397	0.302109	0.2587	0.104947
CBG00090.1	3.33557	2.97836	2.44261	2.42079	2.48235	2.33771
CBG00091.1	14.3554	15.3272	3.23348	3.06907	7.97955	6.68095
CBG00093a.1	19.4925	16.2098	15.1115	13.1063	15.1632	12.378
CBG00093b.1	1.21682	0	0.355184	0	0	0.770778
CBG00094.1	18.8484	14.1929	11.1288	14.7848	19.1004	17.2036
CBG00098.1	2.08381	2.5019	2.39786	1.52871	1.88847	2.08112
CBG00099.1	47.7811	42.4722	57.485	46.4563	44.6354	44.2741
CBG00101.1	15.7535	18.2853	0.604016	1.02231	4.5932	5.20731
CBG00102.1	27.5917	27.1185	21.4411	17.6324	24.5638	20.9286
CBG00105.1	7.16734	8.04902	8.60647	5.72886	7.05209	6.76398
CBG00107.1	0.822835	0.410262	0.45776	0.353163	0.445172	0.369577
CBG00112.1	5.49592	6.1858	5.68036	4.91656	5.82558	4.92956
CBG00115a.1	4.50511	6.31204	3.77542	4.55104	4.975	3.26922
CBG00115a.2	19.7348	14.9422	25.9893	14.169	28.6014	15.7459
CBG00115a.3	1.31711	0.678645	0.596168	4.25579	0	6.8595
CBG00115b.1	16.0423	14.9517	19.5364	13.7667	20.1345	16.7666
CBG00116.1	6.93961	5.61195	8.07288	4.79298	6.25184	7.52151
CBG00117.1	9.96729	10.7635	15.1178	10.4768	12.0583	13.3728
CBG00118.1	14.0566	12.8626	20.2735	14.6338	18.2638	16.0053
CBG00119.1	0	0	0	0	0	0
CBG00120.1	3.05013	2.41799	4.00631	4.58746	5.45674	4.33039
CBG00121.1	16.4743	16.2717	12.0937	9.93785	11.182	12.5264
CBG00122.1	0.387179	0	0.514162	0.682863	2.02917	0.356287
CBG00123.1	0.150284	0.183132	0.314627	0.156805	0.410245	0.406895
CBG00124.1	20.6712	23.123	25.2326	21.756	25.1892	24.3752
CBG00125.1	20.8206	24.5792	25.56	19.0435	22.425	22.4798
CBG00126.1	17.7603	21.4251	17.7536	13.9318	17.7384	18.9316
CBG00127.1	17.1952	18.7005	19.6527	16.0523	20.2628	18.2168
CBG00127.2	0.308903	1.1895	0	0	0	1.09178
CBG00128.1	0.176612	0	0	0	0	0
CBG00129a.1	0	0	0.119812	0	0	0
CBG00129b.1	0.0663974	0.165283	0	0	0	0.0734725
CBG00131.1	17.7722	18.3253	13.8749	14.5617	17.139	17.4191
CBG00133a.1	6.85808	7.96226	5.96059	4.89219	7.30091	5.87685
CBG00133b.1	1.28055	1.45589	2.69505	2.1047	2.68366	2.67972
CBG00135.1	16.84	18.4481	16.9306	14.2429	16.163	15.2585
CBG00136.1	15.0195	11.4593	7.25249	7.94738	12.2254	12.8113
CBG00138.1	24.1579	24.3889	26.2333	21.7701	25.3361	24.5268
CBG00140.1	0	0	0	0	0	0
CBG00142.1	44.2799	44.4736	46.81	61.295	43.9656	49.1832
CBG00143.1	32.5512	30.2951	41.0346	43.9872	29.3149	30.5087
CBG00148.1	0.655064	0.509247	0.548278	0.401611	0.342921	0.488177
CBG00150.1	0	0	0	1.61295	0	0
CBG00152.1	0	0	0	0	0	0.308664
CBG00154.1	0	0	0	0	0	0
CBG00164.1	0	0	0.30094	0	0	0
CBG00165.1	0.0437994	0.0538321	0	0	0	0
CBG00168a.1	0	0	0	0	0	0
CBG00168b.1	0.587606	0	0.0825166	0.123781	0	0.25814
CBG00170.1	3.12715	2.25804	1.24341	1.44466	3.66979	3.51628
CBG00171.1	0.774882	0.322575	0.869625	0	0	0.585403
CBG00172.1	10.7331	9.93512	8.03305	6.06835	10.8132	9.71313
CBG00173.1	95.5267	102.736	98.4869	95.6282	90.1025	95.7907
CBG00175.1	9.40973	9.12939	11.1842	12.2265	14.0746	10.4118
CBG00178.1	4.32519	6.22057	9.70226	6.53149	9.76532	8.3313
CBG00180.1	1.78993	2.30058	0.253369	0.302076	0.196434	1.57282
CBG00181.1	14.2284	11.2473	5.3646	2.2844	5.63475	6.19735
CBG00182a.1	1.33185	1.13875	0.525067	0.21615	0	2.06527
CBG00182b.1	2.8686	3.75603	3.09526	2.70501	3.72591	1.13746
CBG00185.1	12.4968	12.5577	16.6289	13.0924	16.3839	11.9363
CBG00187.1	37.8329	36.154	41.2838	33.2548	42.3472	35.6789
CBG00192.1	0.250396	0.104991	0.702825	0.268144	0.460402	0.0929989
CBG00196.1	10.431	10.0231	10.8824	11.3288	9.13899	10.772
CBG00197.1	0.390053	0.386883	0.218403	0.740922	0.213805	0.343171
CBG00198.1	0.21216	0	0	0.110496	0.144879	0.114761
CBG00199.1	48.6759	52.6484	56.0177	48.8014	49.5134	46.6207
CBG00200.1	37.8311	29.8822	23.088	25.5503	23.3974	32.826
CBG00201.1	5.81752	5.65632	4.8314	4.68835	4.93535	4.90122
CBG00204.1	1.91356	1.36259	1.68825	0.878409	0	0.612595
CBG00205.1	1.84675	1.44202	2.22915	1.4852	3.8223	1.56419
CBG00206.1	0.385826	0.720078	0.541482	0.512764	0.534928	0.214061
CBG00208.1	0	0	0.215634	0	0	0.232631
CBG00209.1	0.243893	0	0	0	0	0.137043
CBG00212.1	22.836	23.9636	26.0119	22.6013	27.8583	24.9511
CBG00215.1	3.3252	3.59693	5.08307	4.18643	6.86363	4.01549
CBG00217.1	0.493495	1.00259	0.901928	0.427648	1.64392	1.00764
CBG00220a.1	1.64043	1.43818	0.440779	0.957044	1.04438	1.42631
CBG00220b.1	0	5.17086e-06	1.77272e-07	0	6.77313e-06	0
CBG00223.1	0	0.14689	0.157823	0.126031	0.310659	0.130633
CBG00224.1	5.99238	7.72168	6.30678	9.75585	3.08497	9.53236
CBG00227.1	0	0	0	0	0	0
CBG00230.1	0.351343	0.386663	0.372796	0.235595	0.367041	0.344003
CBG00231.1	153.009	163.378	168.884	154.085	157.432	146.247
CBG00232.1	12.8682	14.7026	24.2821	20.1316	20.5242	20.345
CBG00233.1	24.301	27.9401	27.1543	28.4255	28.8641	26.7898
CBG00234.1	1.29674	0.539466	1.13126	0.725328	1.01809	1.17006
CBG00235.1	0.657668	0.654624	0.731463	0.489938	0.354844	0.583294
CBG00238.1	0	0	0	0	0	0
CBG00239.1	0.993908	2.13395	0.342859	1.04163	0.680382	0
CBG00240a.1	1.00326	0.970082	0.940113	1.51456	1.53377	1.00642
CBG00240b.1	0.735928	0.880507	0.182388	0.960756	0	1.07722
CBG00240c.1	1.53867	1.82176	0.759294	1.30331	0	2.21227
CBG00240d.1	2.07292	1.99167	3.67796	2.03892	2.92187	2.06413
CBG00241.1	1.20078	7.24458	3.8437	4.94824	6.48003	5.16258
CBG00242a.1	48.3459	48.5356	36.5968	31.8379	36.2463	31.6519
CBG00242b.1	3.3039	3.46114	0.606324	0.000100898	1.35745	3.94539
CBG00244.1	0.393684	0	0	0	0	0
CBG00245.1	0.393684	0	0	0	0	0
CBG00246.1	69.2795	62.2111	70.5609	55.41	84.3469	64.1898
CBG00248.1	17.4052	16.403	20.9909	19.2041	21.9822	16.9301
CBG00249.1	11.9974	12.2577	12.1725	11.4716	12.1273	12.535
CBG00250.1	2.55545	2.72383	2.23001	2.22289	1.6629	2.6066
CBG00253a.1	2.10978	1.39102	1.67969	2.77244	1.45245	1.82655
CBG00253b.1	42.5262	38.8374	67.8702	55.8467	55.1909	52.7324
CBG00255.1	0	4.9088	0	4.28176	0	0
CBG00256.1	12.9264	10.1064	16.9954	11.5338	17.77	15.0608
CBG00257.1	58.1288	59.9322	71.3107	72.3956	60.58	63.8432
CBG00258.1	0.480937	0.453948	0.978371	0.713226	0.661818	0.27028
CBG00261.1	6.57495	6.85962	5.8528	6.5202	8.23373	6.0041
CBG00263a.1	1.05752	1.95226	1.11374	1.02213	3.55846	1.69346
CBG00263b.1	4.86809	4.24986	4.24457	3.20852	1.1919	3.2342
CBG00264.1	0	0	0.0525854	0	0.197633	0.220926
CBG00264.2	0.280281	0.477689	0.163693	0.145488	0.260799	0
CBG00265.1	0.642624	0.982494	1.36831	0.920896	0.736081	0.827887
CBG00271.1	0	0	0.048731	0	0	0
CBG00274.1	33.1357	31.0987	34.5372	27.9816	32.0479	30.2742
CBG00275.1	0	0	0	0	0	13.4666
CBG00276.1	0.414786	0.258234	0.363355	0.331134	3.12556	2.63653
CBG00277.1	0	0	0	0	0.678623	0.835523
CBG00280.1	1.40046	0.704723	1.46577	1.20638	0.772642	1.10407
CBG00282.1	9.35441	9.16054	7.17755	5.91411	9.2502	7.55105
CBG00285.1	200.473	197.255	250.598	197.051	221.173	190.235
CBG00288.1	2.47144	2.6299	3.18663	2.78729	2.87101	3.2443
CBG00290.1	3.29356	2.00563	6.26937	5.60212	5.25962	3.8463
CBG00291.1	20.8223	18.7752	19.2016	16.9881	15.1389	16.287
CBG00292.1	91.7816	98.3717	99.4457	104.01	98.1028	100.41
CBG00293.1	111.957	100.862	100.28	104.529	103.442	104.756
CBG00294.1	102.8	95.3415	97.9938	93.7342	89.1311	92.1008
CBG00297a.1	9.86963	9.99713	11.1729	7.23579	14.4512	10.3146
CBG00297b.1	12.4259	13.7484	13.846	12.6358	14.6648	12.243
CBG00300.1	28.0603	28.8332	31.3512	25.5715	32.4778	30.2793
CBG00301.1	234.948	212.704	193.196	217.243	215.02	209.59
CBG00302.1	0.759123	1.83996	1.74908	2.51622	0.407299	1.64618
CBG00303.1	0.594743	0.762312	0.768975	0.648692	0.539727	0.851556
CBG00304.1	19.6745	21.4974	23.355	23.6291	23.8966	23.0204
CBG00305.1	12.4964	11.4598	10.6239	12.6867	10.9226	11.8063
CBG00306.1	91.3061	87.5401	80.5031	70.4424	86.8313	81.0338
CBG00308a.1	32.1813	29.6644	32.2157	28.3618	25.485	29.5976
CBG00308b.1	3.51083	3.79313	3.69879	3.31082	4.01548	3.71506
CBG00309.1	27.4327	24.1939	27.9432	22.3287	30.1771	23.0468
CBG00310.1	11.9073	16.0996	10.2488	12.8489	12.8686	13.386
CBG00313.1	0	0.271408	0.150889	0.232018	0.785038	0.161271
CBG00314.1	0.0785818	0.148293	0.165883	0.16901	0	0
CBG00314.2	0	0	0	0	0.401338	0.285462
CBG00315.1	0.291399	0.24477	0.611114	0.210072	0.265603	0
CBG00316.1	0.617843	0.446585	1.24078	0.762734	0.726256	0.696611
CBG00317.1	3.93956	4.15617	3.11237	2.63275	0	4.29886
CBG00317.2	0.747481	1.33533	2.24566	1.80237	3.65062	1.52962
CBG00319.1	0.98381	0.416795	0.489066	0.772018	0.785648	1.11856
CBG00320a.1	0	0.277042	0.180371	0	0.373536	0
CBG00320b.1	0.0127637	0	0	0	0	0.419803
CBG00320c.1	0.302149	0.122487	0.532627	0.324694	0.431149	0.161821
CBG00321.1	0.681734	0.807715	0.879608	0.498694	0.904767	1.00751
CBG00322.1	4.80106	4.92679	8.8487	6.91614	5.05507	6.4094
CBG00323.1	0	0	0	0	0	0
CBG00325.1	16.9602	14.4497	14.3822	10.4497	14.2774	11.347
CBG00326.1	0.045263	0.229778	0.254179	0.147282	0.124281	0.204255
CBG00329.1	0	0	0	0	0	0
CBG00331.1	0	0	0	0	0	0
CBG00333.1	39.5	35.5393	47.2722	40.3983	43.4621	43.7163
CBG00334.1	15.3617	15.9993	16.3351	15.0703	20.6577	15.0583
CBG00335.1	32.2458	29.2474	40.2423	30.7949	31.9631	32.0267
CBG00336a.1	0.256716	0	0.612917	0.324173	2.09899	1.13324
CBG00336b.1	7.4618	7.49544	8.17705	7.23405	7.00847	6.66602
CBG00337.1	0	0	0	0	0	0
CBG00339.1	7.32015	7.19714	7.88893	5.94718	8.55264	5.98265
CBG00340.1	0.0521465	0.0658085	0.0367432	0.112112	0	0.116243
CBG00341.1	0	0	0	0	0.24418	0
CBG00342.1	8.36081	8.05579	6.49313	5.39371	6.76789	6.31806
CBG00344.1	0.275357	0.0843463	0	0	0	0.0749825
CBG00346.1	2.89781	2.9099	3.26696	2.21486	3.26435	2.39396
CBG00348.1	0.168269	0	0	0.26831	0	0.186171
CBG00349.1	0.10784	0.269936	0.59891	0.229605	0.288366	0.596361
CBG00350.1	0.460027	0.747482	0.37442	0.239274	0.822039	0.248669
CBG00352.1	0	0	0	0	0	0
CBG00354.1	0.0903597	0.444442	0	0	0.239246	0.0990671
CBG00355.1	10.1005	12.8299	6.42259	9.60061	8.32959	9.85388
CBG00356.1	0.105346	0.127142	0.0749097	0	0.144911	0.166616
CBG00359.1	27.3372	15.3819	23.554	26.5779	28.7751	25.1171
CBG00360.1	25.7931	24.746	28.9682	22.9808	25.4944	23.2025
CBG00361.1	8.12855	8.28644	9.12996	7.90849	9.52801	7.38337
CBG00362a.1	0.654109	0	0.864381	0	0	1.71366
CBG00362b.1	1.27106	1.47549	0.638597	1.40072	2.90557	0.839292
CBG00364.1	0.607504	0.607653	0.493987	0.39307	1.17196	1.42739
CBG00365.1	0.055179	0.135072	0.156041	0.114984	0.300246	0.0600205
CBG00366.1	22.2545	23.2557	25.2061	21.4382	24.168	23.573
CBG00368.1	0	0	0.0533704	0	0	0.163842
CBG00370.1	32.8216	32.5881	31.1333	22.2977	35.6711	28.2754
CBG00373.1	0	0	0.0301854	0	0	0.138824
CBG00374.1	20.9039	21.0507	24.2006	19.4836	20.4218	21.4188
CBG00375a.1	3.92138	3.24653	3.27361	3.57408	4.73963	3.98543
CBG00375b.1	0	1.06348	0.311664	0	0	0
CBG00376.1	5.50744	6.05926	5.25082	4.55024	6.09599	4.48285
CBG00377.1	7.30992	7.30836	7.67858	8.38324	8.62513	8.7496
CBG00379.1	0.614863	0.62686	0.384374	0	0	0.285336
CBG00379.2	4.86306	5.04484	6.66184	5.25942	6.80624	6.83417
CBG00380a.1	9.63002	10.8377	8.09216	7.92548	11.3798	8.73334
CBG00380b.1	9.23299	6.52574	10.8321	8.05868	6.85354	9.04872
CBG00382a.1	7.83765	8.95712	6.60781	5.06953	8.0039	8.32672
CBG00382b.1	5.20954	4.68545	11.5503	5.9459	8.19014	4.43045
CBG00383.1	2.21506	1.7083	3.27378	3.19958	2.27087	2.57468
CBG00384.1	0.848652	0	0	1.8237	2.34698	0
CBG00386.1	0	0	0	0	0	0
CBG00387.1	8.32851	8.77276	6.92778	6.26872	7.01173	7.47394
CBG00388.1	9.24227	9.94379	9.73906	8.56395	10.8121	9.5963
CBG00389.1	0	0	0	0	0	0
CBG00392.1	46.4673	46.617	43.6514	34.8338	53.5151	44.1414
CBG00393.1	0.599566	0.748156	0.414424	0.127484	0.97821	1.59596
CBG00394.1	12.8703	12.4188	14.2077	13.4063	10.1092	11.0894
CBG00395.1	1.47196	1.52033	2.03537	2.3595	1.88741	2.27958
CBG00397.1	6.14817	4.96843	5.57033	3.72206	7.11068	5.86181
CBG00399.1	0.127597	0	0	0.0661135	0	0
CBG00400.1	7.17994	8.64225	4.76825	4.71267	6.59734	6.3503
CBG00401a.1	2.18609	1.27508	0.704121	3.28127	2.31677	3.24507
CBG00401b.1	0	0	0	0	0	0
CBG00402.1	8.71092	9.79592	1.65532	1.22826	4.94641	4.19416
CBG00403.1	9.64168	9.37456	11.9057	10.685	12.5898	9.03623
CBG00404.1	45.8836	41.1159	46.8745	51.3179	50.3491	44.29
CBG00405.1	100.068	97.0102	104.183	98.8148	91.453	99.4267
CBG00406.1	40.9663	45.1045	45.9146	38.7862	32.905	41.3724
CBG00407.1	6.81801	8.41278	5.71108	6.54023	4.37828	3.582
CBG00407.2	0	0	0.245001	0	0.0222932	5.81976
CBG00408.1	44.1249	47.3821	40.4025	41.7812	44.1709	48.3702
CBG00409.1	1.10581	0.938588	1.25727	1.47347	1.10773	0.771155
CBG00410.1	0	0	0.242117	0.374817	0	0.782121
CBG00412.1	0	0.782521	0.275793	0.334575	0	1.39621
CBG00413.1	0.27634	0.262723	0.148023	0.447173	0.191216	0.154821
CBG00414a.1	42.6753	42.6591	45.619	41.494	47.9614	47.1521
CBG00414b.1	0	0	0	0	0	0
CBG00415.1	60.4976	62.2521	63.2133	61.4735	65.5587	64.5042
CBG00417.1	19.6686	28.831	28.1225	27.0218	32.2843	32.5414
CBG00418.1	39.1395	36.5286	42.3965	33.7892	45.2641	35.8746
CBG00419.1	84.0933	93.7375	93.4959	84.6986	96.6477	90.7328
CBG00420.1	61.9138	65.679	71.2129	71.171	64.1139	62.8244
CBG00421.1	50.2948	49.914	51.7547	45.1671	52.1148	48.0046
CBG00422.1	80.0389	92.5303	93.5104	94.9778	92.295	89.1716
CBG00424.1	36.4717	36.0415	39.7952	34.4793	40.1659	39.2558
CBG00425.1	47.0711	48.7801	51.5808	53.1214	50.8149	47.6384
CBG00426.1	0	0.21612	0	0.186689	0.455357	0.194927
CBG00427.1	237.985	248.12	255.039	258.392	227.033	247.374
CBG00428.1	40.375	39.7017	43.303	38.3537	40.8992	38.0219
CBG00429a.1	11.3147	12.2625	13.2302	10.4482	9.32409	9.1413
CBG00429b.1	0.561938	0	0.623937	0.302051	1.34137	0.762016
CBG00429c.1	1.79476	0.881944	1.01478	2.10791	0	2.55703
CBG00429d.1	0.0685617	0	0.0396027	0.0485351	0	0.193838
CBG00430.1	2.59495	1.68707	0.769049	0.443994	1.43153	2.13464
CBG00431.1	2.03557	2.69555	1.7989	1.89598	1.67328	2.06674
CBG00433.1	0	0	0.0522286	0	0.202844	0
CBG00434.1	19.4093	19.5282	17.3874	16.0725	18.3095	20.9369
CBG00435.1	19.948	19.9712	31.8944	27.0571	35.5118	26.5277
CBG00436.1	105.693	92.5464	188.708	161.292	160.704	125.314
CBG00437.1	5.6183	6.57312	5.21714	5.66276	6.16678	6.67471
CBG00438.1	269.363	267.811	280.43	322.226	242.552	283.081
CBG00439a.1	0	0	0	0.601874	3.35231	1.44865
CBG00439b.1	10.9652	9.40653	12.8854	9.12439	4.36933	7.59201
CBG00440.1	0.820297	1.24157	1.51847	1.06397	1.572	1.11183
CBG00442.1	0.780645	0.196285	0.976067	1.01181	0	0.873323
CBG00443.1	10.6079	12.1225	17.1601	13.6684	13.3914	12.6786
CBG00445a.1	26.2432	25.7515	9.83969	9.0889	18.9285	19.9854
CBG00445b.1	1.02995	0	2.62096	2.82658	0.771581	1.0774
CBG00447.1	9.80113	10.0055	6.94221	8.65976	8.77476	8.88736
CBG00448.1	10.5329	10.1653	12.6393	8.0201	11.962	9.83726
CBG00449.1	45.1726	46.6796	47.6036	39.3139	49.3042	43.75
CBG00451.1	0	0	0	0	0	0.135887
CBG00452.1	0	0	0.0776147	0	0	0.12447
CBG00453.1	0	0	0	0	0.639937	0
CBG00454.1	87.897	90.3915	90.5179	76.3368	90.4322	83.7453
CBG00455.1	4.69443	4.56752	1.90074	1.44359	1.46756	2.69052
CBG00456.1	2.8977	2.98029	7.61674	9.13313	0.538774	1.34999
CBG00457.1	1628.04	1566.31	1834.11	1871.78	1868	1968.58
CBG00458a.1	64.5636	67.2156	73.5581	74.1381	63.5042	73.81
CBG00458b.1	4.29752	4.80097	2.92717	2.78533	2.75452	2.35832
CBG00459.1	0.261116	0.323908	0.112991	0	0	0.539508
CBG00460.1	3.30011	2.04163	3.94744	1.76107	3.51972	1.80139
CBG00460.2	76.9814	83.1205	75.2879	67.8685	78.4307	78.4468
CBG00462.1	58.4088	56.1149	58.8285	58.8753	56.0745	59.4448
CBG00463a.1	10.9697	15.7963	15.4032	12.8779	19.0914	13.8522
CBG00463b.1	4.70594	0.000113959	1.662	1.01591	0.000120392	0.826893
CBG00465.1	83.8873	75.4968	75.126	74.8906	71.5764	79.1467
CBG00466.1	132.298	129.023	120.851	99.1904	132.86	112.358
CBG00468.1	0	0.191202	0.102867	0	0	0
CBG00469.1	10.1488	10.5345	19.23	13.8578	15.0693	11.4473
CBG00470a.1	0.991554	1.10799	0.943563	0.746819	0.863711	1.85515
CBG00470b.1	0	0	0	0.258621	0.558367	0
CBG00471.1	6.64091	9.16691	5.25796	6.64674	5.79851	7.43888
CBG00473.1	15.6107	15.7209	22.0009	18.9038	23.1425	16.1861
CBG00474.1	45.8196	47.8193	59.6857	52.0141	54.9464	51.4254
CBG00476.1	6.23855	6.77886	7.43008	4.72126	5.86103	6.68117
CBG00477.1	13.9367	12.4544	12.1399	11.4654	12.844	14.2691
CBG00478.1	6.35102	6.46163	18.9247	13.3399	9.9838	8.18691
CBG00479.1	0.251311	0.3514	0.222752	0.185975	0	0.358307
CBG00480.1	3.15528	3.24407	4.93971	5.05274	5.03771	5.84516
CBG00481.1	0	0	0	0	0	0
CBG00482.1	1.67226	1.60331	2.55361	3.51767	0.303774	1.3011
CBG00485.1	0	0.300545	0.638354	0	0.394677	0.320607
CBG00485.2	0.413757	0	0	0.110444	0	0
CBG00486.1	22.0148	21.8668	18.6317	21.9053	28.1182	21.6667
CBG00487.1	53.8988	54.7591	55.195	57.0423	49.8162	56.4697
CBG00488.1	34.5334	29.2662	34.6935	31.9108	33.6492	34.289
CBG00489.1	48.2261	72.258	69.9989	56.9767	56.3645	52.8291
CBG00490.1	40.8138	39.9531	36.0373	38.6146	42.0571	44.0202
CBG00491.1	149.748	140.1	151.403	152.185	141.647	150.11
CBG00492.1	5.93791	5.66451	1.45034	2.00392	4.22337e-07	3.17056
CBG00495.1	2.02888	1.79075	2.4243	1.83203	2.98358	2.32848
CBG00496.1	1.62689	2.19343	2.73384	4.51718	0	1.18261
CBG00497.1	22.4207	24.4539	24.5177	20.7803	29.7537	22.4695
CBG00499.1	28.8726	25.3074	33.465	21.4979	32.5161	22.7711
CBG00500.1	24.6705	24.3997	30.2065	23.821	31.9804	30.798
CBG00501.1	29.9527	28.6842	33.3483	29.3905	32.0524	32.1895
CBG00502a.1	0.100389	0	0	0.0512912	0	0
CBG00502b.1	0	0	0.204628	0	0	0.184662
CBG00505.1	1.29308	0.696342	1.32036	0.86389	1.36512	0.509161
CBG00506.1	0.659763	0.423926	0.61319	0.484122	1.21686	0.632165
CBG00508.1	0	0	0	0	0	0
CBG00509.1	0.281489	2.19511	0.190933	0.312795	0	1.31541
CBG00510.1	0	0	0.650121	0	1.10277	0.208691
CBG00511a.1	0	0.71942	2.56268	0	3.7833	0.571593
CBG00511b.1	21.3371	21.6111	21.2428	20.3514	21.8189	20.6367
CBG00512.1	8.16589	8.2076	12.2649	9.37802	12.5374	10.6817
CBG00512.2	9.04794	7.75398	5.762	4.61798	6.51616	5.97658
CBG00513.1	21.7231	18.107	24.2743	20.1261	23.3338	22.586
CBG00514.1	18.6438	21.9009	24.2308	20.5433	16.0115	16.6151
CBG00515.1	34.8425	35.4005	16.3502	14.998	24.0748	22.9032
CBG00516.1	4.68611	4.84206	3.26174	4.16477	4.12286	4.13669
CBG00517.1	1.3381	1.79612	0.982194	0.327883	0	1.61508
CBG00518a.1	0.351046	0.418761	0	0.178306	0	0.265813
CBG00518b.1	0.319107	0.0472768	0.671067	0.0200139	0.78673	0
CBG00519.1	0	0	0	0	0	0
CBG00520.1	0.533286	0	0	0	0.191042	0.224437
CBG00522.1	75.0366	73.5799	79.9396	63.3323	82.3603	67.5706
CBG00523.1	0.346586	0	0.490273	0	0	0.375389
CBG00524.1	1.33795	1.35939	1.32801	0.958305	1.15198	0.959062
CBG00525.1	0	0	0	0	0	0
CBG00526.1	0	0	0	0	1.15906	0
CBG00527.1	0	0	0	0	0	0
CBG00528.1	0	0	0	0	0	0
CBG00529.1	7.31419	7.9096	0.850058	0.566543	3.75894	2.42611
CBG00530.1	2.8712	2.75541	2.06091	0.760893	1.95781	1.50952
CBG00531.1	1.85913	1.53482	2.24919	1.64642	0.828971	1.60364
CBG00532.1	2.9222	3.68103	1.70004	1.16236	1.26323	2.08024
CBG00533a.1	0	0	0	0	0	0
CBG00533b.1	0	0	0	0	0	0
CBG00534.1	0	0	0	0	0	0
CBG00535.1	0	0.718551	0	0	0	0.242515
CBG00535.2	0.382537	0	0.153745	0.116358	0	0.290136
CBG00536.1	0.0925559	0.236778	0.128992	0	0	0
CBG00537.1	0.395068	0.416104	0	0.290863	0.306289	0.347657
CBG00538.1	0	0	0	0	0	0
CBG00540.1	0	0	0	0	0	0
CBG00542.1	0	0	0.272591	0	0	0
CBG00543.1	0	0	0	0	0	0
CBG00544a.1	1.34812	1.04637	1.29401	2.16402	0.925309	1.31712
CBG00544b.1	0	0	0	0	0	0
CBG00545.1	33.4388	33.1235	37.1933	36.3542	32.0391	40.0982
CBG00546.1	25.9875	22.6131	27.6535	24.6706	28.2289	27.4818
CBG00547a.1	3474.48	3465.48	3522.02	3847.46	3581.18	3665.09
CBG00547b.1	2.08363	2.57239	0.732669	3.32439	0	3.3994
CBG00548.1	1.63819	2.07626	1.69154	1.27644	0.711375	0.843148
CBG00548.2	14.7774	13.5776	15.3297	14.871	17.3181	16.8504
CBG00549.1	56.2211	50.6031	16.9533	17.6638	30.7671	36.4939
CBG00550.1	4.1477	4.116	4.81297	4.26248	5.35638	5.28382
CBG00551.1	0.235	0.282791	0.491486	0.299944	0.319657	0.251233
CBG00553.1	0	0	0	0	0	0
CBG00554.1	0	0	0	0	0	0
CBG00555.1	0	0	0.907605	0	0	0
CBG00556.1	36.3366	33.1142	31.4691	23.2272	33.8172	26.8206
CBG00557.1	31.4369	39.2491	55.0409	52.5545	39.2585	48.3168
CBG00558.1	11.3745	11.3105	12.1457	11.9032	14.9161	13.0976
CBG00559.1	2.18006	3.31433	3.25994	3.36242	5.16768	4.21799
CBG00560.1	11.0999	12.7342	12.1872	13.9729	14.6917	15.7691
CBG00561.1	2898.45	2755.28	3157.5	3137.63	3082	3045.12
CBG00562.1	44.2777	43.6403	15.1547	17.3463	28.6907	33.6249
CBG00563.1	33.0458	25.1156	19.4517	16.5308	20.5758	21.6202
CBG00564.1	45.4716	40.2892	39.3518	36.7987	40.307	38.876
CBG00565.1	0.869052	1.26985	1.73808	1.39454	3.56769	2.41098
CBG00567.1	2002.9	2038.35	2049.61	2241.13	2028.95	2128.77
CBG00568.1	0.244197	0.114168	0.0731068	0.190519	0.243548	0.496543
CBG00569.1	0	1.72046	0	0	0	0
CBG00571a.1	4.18928	3.12901	4.19907	3.83236	4.5485	4.4662
CBG00571b.1	0	0.660052	0	0	1.05654	0
CBG00572.1	0.090232	0	0	0	0	0
CBG00573a.1	0	0	0.136568	0	0	0
CBG00573b.1	0	0	9.58314e-05	0	0	0
CBG00574a.1	0.418625	0.295346	0.271948	0.0719472	0.0944335	0.63517
CBG00574b.1	0	0	0	0	0	0
CBG00575.1	0	1.31245	0.669633	0.252921	1.92861	0.525703
CBG00576.1	12.7068	11.6734	15.1914	12.5467	16.4231	12.5739
CBG00578.1	0	0	0	0	0	0
CBG00579a.1	0	0	0.501608	0.200597	0	0
CBG00579b.1	0	0.248946	0	0	0.528299	0.446454
CBG00580.1	0	0	0.0853843	0	0	0
CBG00583.1	0.870966	3.23049	3.72901	3.29961	5.33282	5.28462
CBG00584.1	8.56442	9.95432	12.5069	10.5986	11.6381	11.0864
CBG00585.1	45.1451	45.1659	51.2335	48.3996	46.9656	48.1466
CBG00586.1	55.7137	57.0921	60.4547	66.4181	56.6502	54.8411
CBG00588.1	9.31224	12.0345	8.18923	7.49738	9.33981	10.9089
CBG00589a.1	1.97992e-07	3.47427	0.780671	4.9779e-05	0	7.17853e-07
CBG00589b.1	2.76755e-05	0.778004	2.42687e-05	4.74135	0	4.99263
CBG00589c.1	16.3309	14.0466	16.7873	10.0968	18.2944	11.1179
CBG00590a.1	5.1761	6.35153	6.28864	5.73677	8.83788	5.78183
CBG00590b.1	1.79711	1.9362	1.27599	0	0	1.10995
CBG00591.1	86.8268	95.8482	106.848	100.251	86.1168	96.7576
CBG00592a.1	13.5856	15.3228	11.9012	12.6603	13.6918	12.3168
CBG00592b.1	0.1095	0.00609904	0	5.97549e-06	0	0
CBG00592c.1	1.69154	0.720896	0.972905	0.790312	0	1.60639
CBG00592d.1	1.51676	2.27727	3.71219	1.89054	0.631717	2.29295
CBG00593.1	68.2557	65.3627	69.2374	61.5694	71.103	63.8879
CBG00594.1	4.48303	6.29939	4.51158	7.52708	2.73047	5.61637
CBG00595.1	79.6909	78.4617	80.255	83.7266	70.1588	81.1615
CBG00596.1	16.697	19.7152	21.629	18.9297	23.1693	19.3423
CBG00597a.1	4.28651	3.48733	3.70079	2.89251	3.89194	3.3767
CBG00597b.1	0.55989	0	0	0	0	1.3239
CBG00598.1	240.298	233.878	249.889	218.326	257.454	228.896
CBG00600.1	52.3354	49.9536	54.2071	35.3721	64.1588	41.469
CBG00601.1	1.39741	1.78452	1.86493	1.53631	3.82933	2.08842
CBG00602.1	0.130517	0	0.182834	0.139191	0	0.289441
CBG00604.1	15.5349	13.0306	13.9188	9.63986	14.6038	11.275
CBG00605.1	240.212	245.499	259.198	274.763	242.62	238.328
CBG00606.1	0.583943	0.289577	0.874449	0.738766	0.324677	1.34607
CBG00607.1	0.1118	0.20371	0.253917	0.37594	0	0.672371
CBG00608.1	0	0	0	0.326086	0.824576	0
CBG00609.1	7.74702	0	7.58154	8.0123	0	0
CBG00614.1	23.5316	24.5603	26.8237	30.0282	22.4387	24.6627
CBG00615.1	32.6445	40.9316	40.8866	36.1551	31.8815	33.6939
CBG00616.1	79.9101	82.6956	93.5963	94.6543	92.202	92.4456
CBG00617.1	83.2501	79.501	98.0746	95.7124	94.3494	71.3134
CBG00618.1	69.6221	56.2436	70.9608	53.8417	58.9795	50.8063
CBG00619.1	0.182828	0.112875	0	0	0	0.100574
CBG00620.1	31.3896	30.0883	38.7613	30.6225	40.451	32.3106
CBG00621.1	83.1338	81.4749	95.4971	83.3268	90.2351	81.9902
CBG00622.1	101.189	98.1824	100.983	99.8023	93.6528	90.5658
CBG00623.1	16.9138	17.2116	19.7833	16.7673	17.8742	16.1199
CBG00624.1	0	0	0	0	0	0
CBG00625.1	93.9417	91.9863	159.375	99.075	134.85	81.8748
CBG00626.1	1.21939	0	0.327537	1.00378	0	0.524515
CBG00627.1	4.41578	3.44223	1.13344	1.01999	2.72122	3.38789
CBG00629.1	0	0	0	0	0	0
CBG00630.1	0.202384	0.683307	0.65952	0.365161	0.919388	0.305632
CBG00634.1	11.3288	13.133	13.3221	14.3029	15.8052	17.3595
CBG00635.1	95.287	86.6675	93.3619	96.1655	88.2091	94.5203
CBG00637.1	49.886	50.8637	55.4194	58.3012	48.4899	60.3563
CBG00638.1	0	0.161154	0.0913564	0.137652	0.176414	0
CBG00639.1	1.08948	1.16314	2.60535	1.96822	0	0
CBG00640.1	1.05062	0.813709	0.232322	0.764061	0.688257	0.70647
CBG00642.1	3.79579	3.05239	4.23411	3.27015	4.30206	3.80182
CBG00643.1	1.52423	1.98919	2.37943	1.54318	1.95459	2.0958
CBG00644.1	28.9618	33.0724	26.7748	24.5404	23.5916	28.0899
CBG00645.1	21.2526	24.1885	5.0837	4.19581	11.4176	12.9699
CBG00646a.1	1.52959	1.08929	2.96165	2.29642	2.68938	2.48376
CBG00646b.1	1.02727	0	0	0	1.576	0
CBG00647.1	0.319787	0.399004	0.336645	0	0.437806	0
CBG00648.1	0	0	9.52436	5.64139	0.818997	2.78703
CBG00649.1	0.229635	0.231841	0.381166	0.118621	0.211161	0.123123
CBG00650.1	0	0	0	0	0	0
CBG00651.1	0	0	0	0	0	0
CBG00652.1	2.15408	1.71196	0.146909	0.24322	0.590168	0.759929
CBG00653.1	0	0.0308829	0	0	0	0
CBG00656.1	0	0	0.638388	0	0	1.54902
CBG00657.1	6.19172	5.35384	3.79148	6.88659	3.27268	6.12068
CBG00658.1	0	0	0	0	0	0
CBG00658.2	0	0.108462	0	0	0	0.194386
CBG00660.1	15.2465	15.0271	10.6632	8.35303	9.66323	11.4792
CBG00661.1	2.29631	3.37358	1.54617	1.55753	2.65511	1.7077
CBG00662.1	6.23121	6.26139	4.26758	4.2317	4.16471	6.28213
CBG00663.1	26.369	26.1739	20.697	24.1493	23.7417	25.6603
CBG00664.1	15.3162	14.8318	13.0301	9.53864	14.2999	8.93862
CBG00666.1	545.632	575.258	366.517	341.636	454.704	453.506
CBG00667.1	0.552132	0.748637	0	0	0.374173	1.40645
CBG00668.1	7.84206	6.76635	4.68752	5.92481	6.18945	7.19715
CBG00669a.1	0.0943152	0.219807	0	0	1.10941	0
CBG00669b.1	0.414786	0.320263	0.273072	0.353644	0	0.734748
CBG00670.1	6.86485	6.08308	6.61249	5.47016	5.11233	7.16919
CBG00671.1	54.6472	50.4967	55.131	56.3341	54.4559	55.2762
CBG00672.1	0.163735	0.068794	0.30628	0.118038	0.754845	0.553331
CBG00673.1	89.0357	90.8153	100.84	93.7228	100.892	97.7335
CBG00674.1	194.719	187.896	207.91	188.301	216.139	206.576
CBG00675.1	7.17468	6.10884	6.66824	5.13839	8.54985	7.72211
CBG00679.1	0	1.02072	0	0.248346	0	0
CBG00680.1	35.7964	36.7923	31.5015	21.9551	30.6264	29.1197
CBG00681.1	0	0	0.079241	0	0	0
CBG00683a.1	109.38	94.5329	121.612	82.71	126.947	82.7492
CBG00683b.1	57.8069	67.2783	46.7316	68.2408	48.7019	75.3883
CBG00684.1	190.214	202.985	254.489	184.134	222.789	195.595
CBG00686a.1	0	0	0	0	2.6727	0
CBG00686b.1	3.11356	4.31381	2.58402	3.23567	0	4.72582
CBG00686c.1	0	0	0.495458	0.959186	2.46154	1.11248
CBG00686d.1	0	0	0.495458	0.959186	2.46154	1.11248
CBG00686e.1	6.3958	5.80047	6.17543	2.24488	0	4.17197
CBG00686f.1	2.31255	2.36723	2.10381	1.79961	2.11375	2.97721
CBG00686g.1	8.91822	8.83816	8.74312	6.94715	8.90433	9.27779
CBG00687.1	0	0	0	0.134001	0	0
CBG00688.1	0.079764	0.360788	0.289846	0	0.245087	0.927822
CBG00692.1	38.3343	36.6014	39.7987	36.7429	42.0259	38.5448
CBG00693.1	9.31416	9.43943	10.417	7.7241	13.0725	8.47097
CBG00694.1	294.802	282.209	307.561	300.744	285.509	292.077
CBG00697.1	0	0	0	0	0	0
CBG00698.1	0	0.274932	0	0	0	0
CBG00699.1	0	0	0	0	0	0
CBG00700a.1	13.9191	14.1788	15.3452	14.0384	16.209	16.1002
CBG00700b.1	0	0	0	0	0	0
CBG00701.1	15.705	16.4499	15.1116	15.3942	15.1849	16.9302
CBG00703a.1	9.55514	14.1048	0.18635	1.35312	4.74146	5.86699
CBG00703b.1	38.4568	36.5277	1.65532	2.4675	7.88556	14.0632
CBG00704.1	1.28009	1.07214	0.0347831	0.151695	0.268784	0.631647
CBG00705.1	5.02179	4.59417	5.05685	4.75523	5.19232	6.24032
CBG00708.1	89.1679	80.8668	61.4218	47.0772	79.9668	63.4345
CBG00709.1	86.0493	85.0069	86.8888	83.1661	102.671	81.2454
CBG00710.1	30.1167	32.2335	30.8914	35.3977	27.3068	37.7849
CBG00712.1	3.29865	3.14796	3.11271	2.52993	3.22056	2.89286
CBG00713.1	2.77678	2.14273	2.00628	1.92385	1.72445	2.44003
CBG00714.1	3.17947	1.20611	5.78535	3.46061	2.56047	3.6162
CBG00716.1	6.26489	6.57084	9.39282	9.40682	9.04574	8.83609
CBG00717.1	252.272	252.418	177.782	168.573	256.571	211.706
CBG00719.1	0.347711	0.766749	0.0610128	0.467406	0.719047	0.781325
CBG00720.1	1.97325	3.26872	2.78371	2.4788	2.41703	2.66761
CBG00721.1	227.86	222.756	234.674	223.581	241.454	231.687
CBG00722a.1	11.7565	13.276	12.8334	11.3526	13.9463	13.1255
CBG00722b.1	0.269514	0	0.553054	0.988968	0	0.557332
CBG00723.1	0.160234	0.20693	0.335525	0	1.33891	1.11761
CBG00724a.1	0	0	0	0.134667	0	0.0935381
CBG00724b.1	0.174511	0.108185	0.030683	0	0.358955	0
CBG00725.1	0	0	0	0	0	0
CBG00726.1	0.466103	0.500272	0.28083	0.711743	0.363418	0.148709
CBG00729a.1	0	0	0	0	0	0
CBG00729b.1	1.05699	1.63864	1.10567	1.6006	0	1.02823
CBG00729c.1	6.66584	7.26215	7.5218	7.75938	7.2408	9.68985
CBG00730.1	2.99836	2.58225	3.47154	3.01034	4.30277	2.94789
CBG00731.1	19.6059	18.0406	18.8335	16.9719	17.645	18.6284
CBG00732a.1	13.6008	10.995	14.4725	13.7895	9.94112	10.9788
CBG00732b.1	0	0	0	0	0	0.368202
CBG00733.1	33.9945	33.2696	33.9571	29.5313	33.0539	32.5076
CBG00735.1	34.8607	41.0844	46.2164	39.9497	36.8692	39.4823
CBG00736.1	25.2139	27.766	26.0809	21.457	31.8812	26.7119
CBG00737.1	1.00579	0.846844	1.06587	0.77343	1.37822	0.916417
CBG00738.1	21.4006	21.1886	24.0639	21.4303	24.6711	22.2615
CBG00739.1	3.20271	2.18385	1.92878	1.76502	4.23089	2.49442
CBG00740.1	1.8802	0.304794	2.55179	0.790764	1.88569	1.37428
CBG00741.1	6.34734	6.53045	7.0333	5.78636	7.00223	6.79705
CBG00742.1	0	0	0	0	0	0
CBG00743.1	4.97933	5.77415	6.65713	7.1048	6.29657	7.03793
CBG00744a.1	1980.08	2052.84	1929.34	2287.67	2029.74	2142.02
CBG00744b.1	1980.08	2052.84	1929.34	2287.67	2029.74	2142.02
CBG00745.1	13.1333	13.4658	14.3253	12.9335	16.8284	13.3715
CBG00746.1	172.281	171.48	166.092	162.226	151.066	164.138
CBG00747a.1	42.4348	44.8792	48.0643	37.595	49.6841	40.3817
CBG00747b.1	1.72294	1.40177	2.09797	1.26788	2.11337	0.977893
CBG00747b.2	1.76799	0.666587	1.10692	1.3889	1.04865	0.922617
CBG00748a.1	50.3672	49.0552	66.3717	48.0259	65.5433	52.8633
CBG00748b.1	28.6835	27.0045	27.0982	27.5488	33.402	35.4053
CBG00750.1	5.8475	6.05669	3.37399	4.15664	4.19999	6.04898
CBG00753.1	0	0	0	0	1.70459	0
CBG00754.1	0	0	0	0	0.652313	0
CBG00755.1	0	0	0	0	0	0.401631
CBG00756.1	0.256686	0	0	0	0	0
CBG00757.1	4.09231	2.50877	3.36777	1.42361	2.81387	3.19828
CBG00758.1	0.944321	1.01965	1.73917	1.39031	1.73767	2.17744
CBG00759.1	4.63038	5.53084	5.3162	3.8477	6.01105	4.46685
CBG00761a.1	2.20409	2.8715	1.47653	3.02427	1.72186	2.65013
CBG00761b.1	0.0102722	0.237336	0.15955	0	0.209104	0.26257
CBG00761b.2	5.55236	5.48441	4.36208	4.24638	7.45223	4.17467
CBG00761b.3	0.140483	1.58363	1.79558	0.954157	0.428443	1.67147
CBG00761b.4	0.182149	0	0.252121	0	0	0
CBG00762a.1	1.44828	1.74258	0.906159	1.20721	0	1.52414
CBG00762b.1	5.32657	3.72887	8.4601	7.8422	9.95751	7.36753
CBG00767a.1	3.61059	2.40902	0.2017	0.544352	1.22129	2.51978
CBG00767b.1	0.355074	0	0	0	0	0
CBG00768.1	47.4338	43.2848	53.0443	41.4645	51.3284	43.4463
CBG00769.1	0	0	0	0	0	0
CBG00770.1	0	0	0	0	0	0.29118
CBG00771.1	0	0	0	0	0	0
CBG00772.1	1.02529	0	0	0.278696	0	0
CBG00773.1	0	0	0.13525	0	0.536195	0
CBG00774.1	0	0	0	0	0	0
CBG00775.1	0.479367	1.02299	0.335374	0.524434	0.445026	0.724719
CBG00777.1	0	0.32424	0	0	0	0
CBG00778.1	10.3167	14.3978	13.0503	11.1989	15.8764	11.1776
CBG00779.1	1.72816	2.02728	2.8142	1.29971	2.95939	2.87814
CBG00780.1	0.0764343	0	0	0	0	0
CBG00781.1	82.4151	97.6836	71.2267	75.6467	108.327	108.124
CBG00785.1	0	0.377476	0	0	0	0
CBG00786.1	0.291999	0	0.203788	0	0	0
CBG00787.1	0	0	0	0	0	0
CBG00789.1	0	0.19322	0.43155	0.659901	0.424174	0.516968
CBG00790.1	3.1057	2.72819	1.97519	1.71742	1.96658	1.95009
CBG00792.1	0	0	0	0	0	0
CBG00793.1	2.99504	5.39315	3.73026	3.83114	3.82465	2.01137
CBG00794.1	0.35585	0	0.761966	0.19104	0	0.395906
CBG00795.1	1.92174	0.445202	1.55981	2.48196	1.92105	1.80154
CBG00796.1	0	0	0	0	0	0
CBG00797.1	0	0	0	0	0	0
CBG00798.1	8.24649	8.24534	7.87494	6.43847	13.2445	8.70643
CBG00799.1	0	0	0.176574	0.0885865	0	0.185033
CBG00800.1	1.85578	1.6797	3.75691	2.79968	3.09854	3.49059
CBG00801.1	0.0985132	0.12214	0.137377	0	0	0
CBG00802.1	0	0	0	0	0	0.12215
CBG00803.1	0.789189	1.14379	0.545199	0.245215	0.61605	0.385497
CBG00804.1	1.7182	1.40968	1.19176	0.985887	1.37547	1.72056
CBG00805.1	0.870646	0	0	0.935044	2.40741	0
CBG00806.1	7.57788	4.60841	8.30021	7.43263	6.11882	7.05833
CBG00807a.1	0.687683	0	1.16068	0	0	2.01245
CBG00807b.1	4.38305	5.82088	4.99574	6.63095	7.19629	3.01142
CBG00808.1	0	0	0	0	0	0
CBG00809.1	0.17431	0.108197	0.120557	0.185663	0.234684	0.19369
CBG00810.1	0	0.530131	0	0	0	0
CBG00812.1	0	0	0	0	0	0
CBG00813a.1	6.21573	5.93561	0.806746	1.24467	1.07846	4.83356
CBG00813b.1	0	0	0	0	0.952571	0
CBG00813c.1	0	0	0	0	0	0
CBG00814.1	0	0	0	0	0	0
CBG00815.1	1.47904	1.49332	2.96424	2.1304	2.15551	2.11228
CBG00818.1	0.775784	0.668598	0.17872	0.286138	0.701189	0.590851
CBG00819.1	23.5238	23.9998	25.6784	23.5084	24.9972	24.7343
CBG00820.1	22.9692	22.947	26.2348	21.5755	22.4963	21.8136
CBG00821a.1	3.34828	5.98491	5.8495	5.9083	3.90336	7.54285
CBG00821b.1	3.00553	0.913477	4.35383	3.16352	5.50371	2.40107
CBG00822.1	0.192672	0.134966	0.56964	0.309844	0.618678	0.375979
CBG00824.1	1.65376	0.89844	3.39344	1.54616	1.28385	1.43005
CBG00825a.1	9.93955	15.9237	14.6675	12.0124	4.1231	12.6898
CBG00825b.1	15.4918	12.9933	7.12958	5.79488	17.8683	7.71078
CBG00826.1	38.4346	36.0964	36.4052	29.4023	26.3601	33.085
CBG00827.1	0.409625	0.228496	0.41163	0.197412	1.52238	0.559105
CBG00828.1	3.81753	2.46848	2.7224	4.15785	2.95659	2.18744
CBG00829.1	0	0	0	0	0	0
CBG00830.1	0	0.971984	0	0	0	0
CBG00831.1	0	0	0	0	0	0
CBG00832.1	0	0	0	0	0	0
CBG00833.1	1.0336	1.64228	0.98687	1.20391	1.52324	1.11786
CBG00834.1	0	0	0	0	0	0
CBG00835.1	0	0	0.0536969	0.0831732	0	0.0864051
CBG00836.1	0.727752	0	0.243207	0.783779	0	0
CBG00837.1	35.3904	34.9908	24.6048	22.433	26.9152	24.2075
CBG00838.1	0	0	0	0	0.71902	0.141483
CBG00839.1	0.147008	0.0896625	0.260583	0.228635	0	0.238615
CBG00840.1	0	0.157999	0	0	0	0.140376
CBG00842.1	0	0	0	0.345128	0	0
CBG00843a.1	0	0	0	0	0.222967	0
CBG00843b.1	0	0	0.131193	0	0	0.100946
CBG00844.1	1.44039	0	0	0	0	0
CBG00845.1	0	0	0	0	0	0
CBG00846.1	0	0	0	0	0	0.381364
CBG00847.1	0	0	0	0	0	0
CBG00848.1	0	0	0	0	0	0
CBG00850.1	0	0	0	0	0.0659901	0.0312045
CBG00851a.1	0	0	0.16828	0	0.290322	0
CBG00851b.1	0.124498	0.181786	0	0.0775816	0	0.242759
CBG00852.1	238.858	218.547	275.626	266.725	256.008	254.902
CBG00853.1	25.3869	28.2246	29.9836	30.3077	26.5948	27.2653
CBG00854.1	57.834	62.3495	71.1271	57.3319	60.5851	62.1008
CBG00855.1	0	0.407418	0.662389	0.699879	1.77261	0.36596
CBG00856.1	0	0	0	0	0	0
CBG00857.1	0	0	0.379759	0	0	0
CBG00860.1	2.92795	0.904925	0.281511	1.54648	1.11325	2.82375
CBG00861a.1	4.29832	3.99194	7.80641	7.03327	7.77754	6.64964
CBG00861b.1	0	1.15165e-06	0.382381	0	0	0.708681
CBG00862.1	0.459612	0.27663	0.522159	0.471247	0.47144	0.739504
CBG00863.1	7.11797	4.96498	2.90694	4.80916	2.65879	6.771
CBG00864.1	14.774	10.7229	3.9949	5.29186	7.50763	10.449
CBG00867.1	0.846524	0.304358	0	0.232551	1.22542	0.773327
CBG00870a.1	0.493805	0.45323	0.374423	0.397016	0.73707	0.488546
CBG00870b.1	17.628	17.9466	14.9332	14.0366	19.9433	15.5361
CBG00871.1	15.5261	14.5593	16.6285	13.3159	14.9792	14.7489
CBG00872.1	187.362	172.784	193.733	174.076	182.432	178.1
CBG00873.1	102.269	103.412	142.039	95.058	121.557	94.5702
CBG00875.1	24.4383	20.9914	27.7829	15.4207	30.829	16.2507
CBG00875.2	3.66328	5.93561	1.9646	5.34125	7.35014	7.09756
CBG00882.1	163.911	174.671	103.326	102.625	135.865	139.309
CBG00883.1	16.5345	16.7122	18.3696	16.4835	18.3773	18.7438
CBG00884.1	0.344317	0	0.197273	0.211748	0.187928	0.221315
CBG00885a.1	9.09873	10.5784	8.97739	7.14555	10.4109	10.3001
CBG00885b.1	0	0	0	0	0	0
CBG00885c.1	6.59624	4.79369	5.40846	4.25658	4.66708	3.58977
CBG00888.1	17.3749	16.6787	17.6162	15.3029	19.5436	14.6046
CBG00889.1	9.30619	11.5981	9.42964	9.4817	11.4517	9.44796
CBG00890.1	0	0	0	0	0	0
CBG00891.1	110.435	117.354	110.153	119.404	101.761	113.459
CBG00892.1	0.408333	0.704982	0.971016	0.429226	0.445117	0.447431
CBG00894a.1	0.383242	0.118413	0.133166	0	0.262792	0.318302
CBG00894b.1	0	0.000439242	0.000201147	0	0	0.000548953
CBG00895.1	0	0	0	0	0	0
CBG00896.1	5.02762	6.22683	5.87792	4.3806	5.64194	5.37427
CBG00897.1	11.0951	10.7168	12.1028	9.48585	15.7289	10.5781
CBG00898.1	0.381733	0.498929	0.506644	0.312344	0.81003	1.01577
CBG00899.1	10.3927	9.2461	10.3514	8.03834	9.11214	9.64515
CBG00900.1	0.20675	0.12049	0.212948	0.165493	0.68923	0.364246
CBG00901.1	0.215302	0.0678059	0.191148	0.0578394	0.150365	0.181304
CBG00904.1	8.78395	8.69533	12.8875	10.7884	13.1921	10.0733
CBG00905.1	15.2239	10.4743	0.876141	1.19783	4.61587	7.7682
CBG00906.1	4.94212	5.2343	4.62513	4.38732	6.16977	4.79258
CBG00907a.1	2.57413	2.96666	2.42911	2.31682	1.52101	2.98234
CBG00907b.1	0	0	0	0	0	0.544402
CBG00908.1	49.8201	46.488	82.5842	70.2284	64.5752	70.9689
CBG00910.1	0.472023	0.354249	0.890233	0.18088	0.478028	0.632493
CBG00911a.1	2.35862	1.53789	2.36583	3.70412	5.59487	2.81124
CBG00911b.1	1.03669	1.93585	2.38079	0.370258	0	0.492054
CBG00912.1	19.6757	18.3593	20.6742	20.4525	21.508	20.7866
CBG00914.1	0.668312	0.715975	0	0.320642	0	0
CBG00915a.1	3.76679	3.26411	2.34117	3.83573	4.19405	3.98993
CBG00915b.1	2.11619	3.80062	1.68337	3.94659	5.223	3.03127
CBG00915c.1	9.81609	6.47723	10.6679	8.7994	8.9314	8.96322
CBG00917.1	0.813448	0.600389	0.929644	1.04694	1.05383	1.35571
CBG00918.1	46.898	42.9949	33.4919	34.3759	40.3302	50.3382
CBG00919.1	5.1215	4.07725	4.45657	4.22767	2.40326	2.406
CBG00920a.1	0	0	0	0	0	0
CBG00920a.2	493.129	497.558	562.443	563.087	572.936	534.852
CBG00920b.1	6.93182	6.52392	6.86392	7.62238	11.9645	9.30559
CBG00924.1	24.352	25.0119	27.7249	25.7876	31.6517	23.5432
CBG00925.1	0.0369845	0.185692	0.157503	0.0794115	0	0.165458
CBG00927.1	16.4465	17.3263	16.7226	18.9728	19.3144	17.6805
CBG00928.1	19.686	18.6652	22.2385	19.3518	21.705	20.0238
CBG00929.1	0	0	0	0	0	0
CBG00930.1	0.70401	0	1.24606	0.759045	1.93956	1.31341
CBG00931.1	10.5926	11.2866	10.6202	10.1395	11.5791	11.7236
CBG00932.1	0.20675	0.12049	0.212948	0.165493	0.68923	0.364246
CBG00933.1	0.325983	0.400401	0.317696	0	1.20129	0.733007
CBG00934.1	23.5062	27.8739	25.6056	24.1475	26.0322	28.1513
CBG00935.1	17.7089	17.473	17.7726	16.5667	18.5385	15.243
CBG00936.1	79.1877	86.7589	98.5056	83.8222	104.239	104.293
CBG00937.1	11.1447	12.5851	16.7141	9.34306	20.7598	12.6193
CBG00938.1	35.8045	39.6167	22.3068	20.9359	24.5674	28.5296
CBG00939.1	185.107	186.733	172.441	172.009	180.124	184.191
CBG00943a.1	6.09684	5.63248	3.5198	5.09121	6.24535	5.74051
CBG00943b.1	14.9773	16.1388	20.8797	14.8379	13.536	16.89
CBG00943c.1	29.0832	25.0887	26.8032	22.3776	21.5914	22.6122
CBG00943d.1	2.5431	0	0	1.28134	3.57611	0
CBG00944.1	78.703	89.2235	106.789	74.7393	99.1242	69.5171
CBG00945.1	4.40804	3.81369	1.52418	3.02733	2.01615	2.00625
CBG00946.1	0.097203	0.119382	0.103112	0.0509685	0.134375	0.159834
CBG00947.1	0.176961	0	0.366548	0	0	0.153026
CBG00948a.1	0.0133194	0	0	0	0.344696	7.97816e-05
CBG00948b.1	12.8759	12.1285	12.143	12.0468	11.9082	12.1912
CBG00949.1	1.76023	1.78708	1.53658	1.05324	1.96756	1.60464
CBG00951.1	4.79351	5.27092	4.66704	5.86124	4.64549	4.40702
CBG00952.1	8.56352	10.1312	9.1945	7.27906	8.00328	10.1501
CBG00953.1	0.116924	0.0700542	0.124	0.0599374	0	0.187305
CBG00954.1	33.5607	31.7477	36.8952	35.9357	32.3469	34.501
CBG00955.1	0.301804	0.371784	0.211901	0.697771	0.66407	0.728742
CBG00956.1	55.837	51.7433	51.5572	58.3162	62.5851	55.3729
CBG00957.1	32.5662	42.3488	36.7181	40.5604	38.2105	42.3891
CBG00958.1	26.375	27.0334	28.2036	27.7256	22.6674	24.9643
CBG00959.1	11.9915	13.0441	13.3508	13.9959	14.8724	12.5817
CBG00960.1	10.7543	11.0857	14.7291	10.0399	11.6621	10.3777
CBG00961.1	34.0329	31.5648	32.611	33.3749	34.7842	31.0147
CBG00962.1	8.55344	8.98586	9.03955	6.8965	9.87809	8.87454
CBG00964.1	111.075	108.527	113.173	102.67	113.89	104.311
CBG00965.1	124.455	120.229	134.31	115.64	146.393	122.045
CBG00967.1	1.72054	1.69075	1.67831	1.97717	3.78798	2.99754
CBG00968.1	2.10434	1.35176	2.9291	2.78109	1.46945	2.7985
CBG00969.1	32.4835	32.1318	36.1436	31.9375	28.6507	32.2519
CBG00970.1	124.776	122.256	166.564	139.823	127.36	112.189
CBG00971.1	1.45048	0.362692	0.512579	0.466488	1.61745	1.78458
CBG00972.1	47.0588	44.1754	47.177	41.9833	52.1952	42.8191
CBG00973a.1	28.2946	29.4758	24.422	24.6056	20.9532	21.2214
CBG00973b.1	2.04373e-05	0	2.3676	0	0.0013873	0
CBG00975.1	0.956262	0.705093	1.06602	0.905021	0.526362	0.840063
CBG00976.1	0	0	0	0	0	0.158066
CBG00977.1	2.38198	2.82825	5.26584	3.73552	4.74275	4.57958
CBG00978.1	0	0	0	0	0	0
CBG00979.1	10.3337	10.6232	13.8908	11.3977	15.0308	12.1396
CBG00980a.1	0	7.24166e-08	0	4.56602e-05	0.00517066	0.644622
CBG00980a.2	4.65368	3.62705	1.53958	5.44124	2.39123	3.58181
CBG00980b.1	21.688	23.8508	21.6986	14.5084	23.4672	19.0742
CBG00980b.2	2.29803	1.91962	3.3099	2.94649	0.905871	1.62892
CBG00981a.1	2.85241	4.81235	7.61068	4.42566	5.89954	5.57444
CBG00981b.1	5.76197	4.26643	2.17362	3.94858	5.67036	3.69397
CBG00982.1	3.26346	4.28259	3.8923	5.28731	4.7645	4.34511
CBG00983.1	10.5548	10.2386	5.25092	5.54597	9.43995	9.57739
CBG00984.1	127.454	129.564	133.066	115.548	119.34	116.133
CBG00985.1	16.07	15.0756	16.4245	13.3064	15.8359	16.3773
CBG00986.1	46.5948	39.468	51.3249	47.5664	38.4136	37.2597
CBG00988.1	1.00691	0.958082	0.174445	0.823763	2.75321	1.14611
CBG00989.1	9.8721	10.6341	8.87017	8.70174	6.20384	11.5211
CBG00990.1	5.23956	1.75374	3.1447	4.35332	4.47693	0
CBG00991.1	0.17329	0.217075	0.236875	0	0.470089	0.781374
CBG00992.1	0	0.414045	0.451471	0.35602	23.668	14.0479
CBG00994.1	28.0413	31.4341	34.6869	44.4094	36.8367	28.9718
CBG00995.1	12.8773	11.7271	14.6671	13.8362	16.0207	12.9657
CBG00996.1	151.652	154.596	188.513	163.422	197.937	168.478
CBG00997.1	5.30969	5.34893	5.98081	7.11408	5.21284	6.44086
CBG00998.1	5.03824	7.04034	5.11785	5.67512	9.29667	4.77892
CBG00999.1	0.0456457	0.0278105	0.0322337	0.0472221	0	0
CBG01002.1	992.23	1006.48	1192.21	1086.39	926.743	798.434
CBG01003a.1	12.1175	12.9982	13.883	13.3081	14.7653	15.1438
CBG01003b.1	0.19761	0	0	0	0.65135	0.170264
CBG01004.1	16.5897	16.8988	17.5598	17.8583	15.4299	14.8565
CBG01005a.1	648.961	617.345	686.793	695.707	638.064	656.786
CBG01005b.1	0.559026	0.376021	0.192323	0	0.760796	0.322343
CBG01006.1	202.424	222.694	107.033	120.727	134.921	177.49
CBG01007a.1	6.34586	5.59804	5.09552	3.36998	2.59276	4.06501
CBG01007b.1	0.467101	1.01204	2.03087	2.76626	4.30768	1.81985
CBG01010.1	0.222206	0	0.526408	0.706552	0.202163	0.570454
CBG01011.1	1.20235	1.08291	1.7811	0.400408	1.33335	0.416308
CBG01012.1	15.879	17.9511	15.7269	12.0469	20.4037	16.6642
CBG01013.1	0	0	0	0	0	0
CBG01014.1	0	0	0	0.0595839	0	0
CBG01015.1	0	0	0	0	0	0
CBG01016.1	0.241691	0	0.112432	0.255957	0	0
CBG01018.1	0.515415	0.140307	0.401828	0.537979	0.313373	0.56075
CBG01020.1	7.12351	7.8649	7.69549	6.62134	8.27541	7.39711
CBG01021a.1	0.904907	2.52007	1.84718	2.58044	2.37459	1.38421
CBG01021b.1	0.904907	2.52007	1.84718	2.58044	2.37459	1.38421
CBG01022.1	9.44695	7.08244	8.30406	5.29027	5.04491	5.50377
CBG01023.1	1.87819	2.4513	3.22796	2.16815	3.10907	2.60833
CBG01024.1	0.0543473	0	0	0	0.150034	0
CBG01025.1	0	0	0	0	0	0
CBG01026.1	0.0831633	0	0	0	0.450529	0
CBG01027.1	0.123211	0	0.0864138	0.0661255	0.337718	0.0688645
CBG01028.1	0.176411	0.441462	0.705979	0.313223	0.646205	0.455633
CBG01029.1	5.18569	3.52098	6.52867	6.02377	5.48064	5.34391
CBG01031.1	1.50483	0.88688	1.20484	1.89635	2.24725	1.46479
CBG01032.1	3.07212	3.25546	1.55635	2.24727	1.42055	2.52778
CBG01033.1	14.8608	14.4721	13.2104	15.3937	13.5211	11.4505
CBG01034.1	0.411015	0.217248	0.332257	0.433049	0.160954	0.128421
CBG01035.1	19.0599	19.9676	20.09	15.1126	21.671	19.9125
CBG01036.1	124.872	130.682	148.394	135.646	124.893	124.933
CBG01037a.1	10.877	7.76046	13.5429	6.18349	14.6533	9.99032
CBG01037b.1	8.10169	12.5749	7.38072	8.37424	10.0942	6.88554
CBG01038.1	211.96	192.65	246.284	209.769	230.026	206.906
CBG01040.1	22.5937	24.6536	24.872	21.4766	29.5976	23.3548
CBG01041.1	14.4571	15.5429	15.7186	14.3573	17.4752	18.5555
CBG01042.1	178.625	179.389	192.724	175.635	189.291	197.314
CBG01044.1	0.567196	0.249004	0	1.33325	0.979767	0.811363
CBG01045.1	0.865296	1.527	1.74271	1.44075	1.93919	1.66152
CBG01046.1	1.13602	1.56504	0.521457	1.67287	0	2.09431
CBG01047.1	0.668749	0.725458	2.34277	1.23002	0.455498	1.28423
CBG01048.1	168.177	120.515	183.965	162.139	148.593	123.56
CBG01049.1	0.273198	0.703154	0.182319	0.300814	0.72202	0.626296
CBG01050.1	1.79468	1.79283	2.59118	2.35996	1.76518	2.51565
CBG01051.1	50.2244	53.6165	57.3119	51.0342	45.2553	49.2244
CBG01052.1	45.8008	44.1176	51.8057	38.8277	46.7634	41.5779
CBG01053a.1	8.97723	11.4439	15.0516	11.9676	12.8917	12.2024
CBG01053b.1	3.62511	1.09405	3.24527	1.79647	1.65917	2.82652
CBG01054.1	29.645	26.0231	31.2118	25.5814	27.4836	28.7708
CBG01055.1	27.5203	26.5582	25.3678	42.7803	37.7692	35.9854
CBG01056.1	0.845593	0.480723	0.817765	0.578514	1.27352	1.11305
CBG01057.1	10.8299	11.2533	12.3869	12.4183	12.9226	15.1328
CBG01058.1	11.8809	12.3151	13.3229	12.4921	11.4606	12.6792
CBG01059.1	15.8585	16.2569	18.6028	16.1665	19.0713	18.4512
CBG01060.1	10.2904	11.7565	21.3069	16.7663	18.7057	16.2663
CBG01061.1	91.5749	74.0292	76.9074	73.9336	88.7516	93.0066
CBG01062a.1	0.876857	0.401676	0.804187	0.773163	0.989037	1.08147
CBG01062b.1	24.921	25.6651	27.6385	25.7788	30.4129	31.6227
CBG01064.1	4.52967	3.29596	2.13365	3.13262	3.79151	6.89852
CBG01066.1	22.0739	22.9053	24.9368	16.9071	24.4973	20.4399
CBG01067.1	45.452	41.6634	51.7977	43.3987	47.4487	43.1114
CBG01069a.1	3.98304	2.53119	4.63975	3.01718	5.76021	3.11875
CBG01069b.1	23.1696	24.596	25.5105	21.7219	26.6359	23.3588
CBG01072a.1	9.78029	10.6774	9.97081	9.10239	10.5084	11.4907
CBG01072b.1	0	0	0.338041	0.943476	0	1.27375
CBG01074.1	9.79714	14.4261	8.8983	10.3117	7.5253	10.3064
CBG01075.1	0.168039	0.311486	0.206887	0.133376	0.115086	0.138561
CBG01076.1	12.069	14.0969	14.0956	11.5767	12.8381	12.2147
CBG01077.1	685.342	745.391	643.378	633.904	647.601	636.207
CBG01078.1	3.19043	3.87637	3.64736	3.39626	3.7471	2.8612
CBG01080.1	0	0	0	0	0	0
CBG01081.1	2.61529	0.592733	2.28003	1.4531	3.3924	1.18729
CBG01082.1	15.6384	19.064	17.4456	15.228	18.0123	18.5728
CBG01083.1	22.8348	21.1927	19.2828	31.1062	16.99	22.8398
CBG01084.1	7.65126	7.79997	7.60729	8.46576	7.51065	8.05524
CBG01086.1	10.2272	12.8958	11.5501	11.3677	10.7254	10.8965
CBG01087.1	8.9694	8.96293	10.8166	8.93819	10.2209	9.59193
CBG01090.1	0.120801	0	0.167859	0.51631	0	0.808009
CBG01094.1	48.9167	54.4095	9.49142	11.0662	28.5557	31.0287
CBG01095.1	448.923	424.286	345.946	361.604	455.481	482.842
CBG01096.1	118.904	80.0364	138.082	65.669	126.93	68.2398
CBG01097.1	567.724	553.49	545.584	460.733	590.474	503.71
CBG01100.1	2.44893	3.11241	2.7339	2.65855	1.71603	3.54943
CBG01101.1	0	0	0.492955	0	0	0
CBG01102.1	22.6551	22.1519	17.1166	14.2087	19.8495	19.0218
CBG01103.1	243.906	180.705	106.374	124.175	169.065	234.922
CBG01104.1	0.173339	0	0	0	0	0.0933955
CBG01105.1	6.7874	7.74958	7.32435	5.03217	6.23078	8.20938
CBG01107.1	1.94998	0	2.53742	0	0	0
CBG01108.1	2.64015	1.26474	1.84642	1.90425	2.01095	1.71799
CBG01110.1	0	0.144857	0	0.247428	0.31371	0
CBG01112.1	42.2185	21.6177	13.4564	23.4256	28.191	36.4201
CBG01113.1	280.977	189.449	155.383	204.217	139.354	286.423
CBG01114.1	0.829357	1.03427	0	0.946062	0	0.973047
CBG01115.1	4.35174	4.25063	5.53776	4.58279	3.79251	4.70896
CBG01116.1	1.82358	1.28225	1.19911	1.67651	1.2556	2.19322
CBG01117.1	2.11342	2.01112	2.28317	2.13704	1.43966	2.73236
CBG01118.1	2.15138	6.31884	9.24643	10.4246	9.0127	2.31916
CBG01119.1	13.9597	15.5894	13.5305	13.2282	12.7062	14.5379
CBG01120.1	0	0	0	0	0	0
CBG01121.1	0	0	0	0	0	0
CBG01123.1	0	0	0.0771952	0	0	0
CBG01124a.1	6.7223	5.18654	3.11666	4.99979	6.10004	3.4424
CBG01124b.1	8.65581	8.22781	6.81904	6.38905	6.52088	7.83045
CBG01125.1	0.228953	0.432729	0.478687	0.37043	0	0.1292
CBG01126.1	0	0.241755	0.390906	0	0	0
CBG01127.1	0	0	0	0	0	0
CBG01129.1	0.652151	0	0	0	0	0
CBG01130.1	0.381396	0	0.794132	0.677225	2.12372	0.35332
CBG01132.1	0.263728	0	0	0	0	0
CBG01133.1	0.890415	0.915724	1.11621	0.492973	0.492974	1.64859
CBG01134.1	3.71912	1.42877	3.8451	2.89528	3.31855	3.36769
CBG01135.1	0.988476	1.0142	0.616599	0.433806	0.544351	0.45516
CBG01136.1	0	0	0	0	0.0576142	0
CBG01138.1	0.25368	0.218873	0.117526	0.188263	1.1731	0.882949
CBG01139.1	0.717741	0.805414	0.918091	1.38377	2.55559	0.72648
CBG01140.1	0.212039	0	0.289424	0.736779	0.585392	0
CBG01141.1	0	0	0	0	0	0
CBG01143.1	0.13254	0	0	0	0	0
CBG01145a.1	0	0	0	0	0	0
CBG01145b.1	0	0	0	0	0.718469	0
CBG01146.1	0	0	0	0	0	0
CBG01147.1	0	0	0	0	0	0
CBG01148.1	2.05424	1.05575	0.143401	0.113601	1.39472	1.66065
CBG01149.1	0	0	0	0	0	0
CBG01150.1	1.47959	1.92613	1.24549	0.942723	0.290089	1.59377
CBG01151.1	0	0.0711253	0.0396386	0.060847	0	0.0634232
CBG01152.1	0.89917	1.28528	0.530484	0.629207	2.03982	0.494515
CBG01154.1	0	0.139212	0	0	0	0
CBG01155.1	0	0	0	0	0	0.118674
CBG01156.1	0	0	0	0	0	0
CBG01158.1	0	0	0	0.194168	0	0.101219
CBG01159.1	10.5867	11.3361	11.1875	8.54056	10.4933	10.034
CBG01160.1	1.84318	0.955756	0.840591	1.40607	1.14968	1.15692
CBG01161.1	0.491837	0.162153	0.229715	0.17171	0.675136	0.448191
CBG01162.1	89.5939	73.6414	29.1697	31.5955	72.864	85.768
CBG01163.1	0	0.131463	0	0	0	0
CBG01164.1	0	0.186844	0	0	0.403712	0
CBG01166.1	0	0.411824	0	0	0	0
CBG01167.1	0.212605	0	0	0	0	0.119859
CBG01168.1	0	0	0	0	0	0
CBG01169.1	0.797335	0.668149	1.26582	0.866636	0.712374	0.303817
CBG01170.1	0	0	0	0	0	0
CBG01171.1	0	0	0	0	0	0
CBG01172.1	0	0	0	0	0	0
CBG01173.1	0.330524	0	0.456049	0.173027	0	0
CBG01175.1	0	0	0	0	0	0
CBG01177.1	0.448486	0.0941626	0.103495	0.160544	0.204387	0.33565
CBG01178.1	0.284077	0.360077	0.893191	0.537681	0.195478	0.320894
CBG01179.1	0	0	0.0785888	0	0	0
CBG01180.1	0	0	0	0	0	0
CBG01181.1	0.215097	0	0	0.235698	0.28695	0.254374
CBG01182.1	7.4589	3.11643	6.28271	3.42002	4.41774	9.23168
CBG01183.1	0	0	0	0	0	0
CBG01184.1	0.215097	0	0	0.235698	0.28695	0.254374
CBG01185.1	0.427096	0.376149	0	0	0	0.367948
CBG01188.1	1.62474	1.44247	3.07592	1.38395	3.54685	1.59603
CBG01189.1	0.110557	0	0	0.119571	0	0
CBG01191.1	0	0	0.113949	0	0	0
CBG01192.1	0.928976	1.09374	1.08679	0.716087	1.39379	0.828938
CBG01193.1	0.203506	0	0.0714252	0.108756	0	0
CBG01194.1	0	0	0	0	0.452978	0
CBG01195.1	0	0	0.633544	0	0	0
CBG01196.1	0.533861	0	0	0	0	0
CBG01197.1	0	0	0	0	0	0
CBG01198.1	0.475046	0.331479	0.714978	0.282919	0.739735	0.514325
CBG01199.1	0.0858294	0	0	0.0901281	0	0
CBG01201.1	0.203736	0.394433	1.075	1.01455	1.71291	0.232858
CBG01202a.1	12.5239	16.6439	9.89959	13.0769	11.4449	15.2128
CBG01202b.1	17.2614	14.7567	15.9374	10.2369	17.421	12.2063
CBG01203.1	0.771604	0.943443	1.26496	1.08388	3.4977	1.12522
CBG01204.1	0	0	0	0	0	0
CBG01205.1	2.9308	2.08687	1.3442	2.17059	0	1.13715
CBG01206.1	0	0	0	0	0	0
CBG01207.1	0	0	0	0	0	0
CBG01208.1	0	0	0	0	0	0
CBG01210.1	0	0.0776457	0	0	0	0
CBG01211.1	2.02215	3.07872	2.75351	2.16225	1.68807	1.71604
CBG01212.1	0	0	0	0	0	0
CBG01213.1	2.35347	3.96218	7.49228	10.5934	3.69308	3.14417
CBG01214.1	0	0	0	0	0.274831	0
CBG01215.1	0	0	0	0.102866	0	0
CBG01216.1	0.417787	0.177226	0.630506	0.610079	0.5737	0.239267
CBG01217.1	0	0	0	0	0	0
CBG01218.1	0	0	0	0	0	0
CBG01219.1	0.349774	0.148923	0.244852	0.254917	0.636002	0.533338
CBG01220.1	3.1453	2.32283	1.08224	1.43886	1.76718	2.2871
CBG01221.1	0	0	0	0	0	0
CBG01222.1	0.0889714	0	0	0	0	0
CBG01223.1	0.226832	0.291348	0.158382	0	0	0
CBG01224.1	0	0	0	0	0	0
CBG01225.1	0	0	0	0	0	0
CBG01226.1	0.0536916	0.0679117	0	0.0582984	0.148063	0
CBG01227.1	5.03031	4.20431	5.32576	4.36458	4.56012	6.30129
CBG01229.1	10.9161	11.4389	13.8766	12.8706	15.5658	11.9884
CBG01230.1	5.34531	5.54687	6.3426	3.58053	7.04005	5.92361
CBG01231.1	0.108544	0.415569	0.22832	0.236075	0.592706	0.368104
CBG01232.1	3.48139	2.09549	2.91884	2.78493	3.69825	1.97863
CBG01233.1	7.44656	7.34006	10.1558	6.73278	10.3337	7.11906
CBG01234.1	8.70045	7.52904	10.3121	6.86284	9.97308	8.23393
CBG01235.1	11.8216	9.87152	12.053	10.8977	12.3899	10.0419
CBG01236.1	23.5104	22.912	33.4479	19.524	28.0786	20.0953
CBG01238.1	0.4463	0.566915	0.471039	0.182094	0.77151	0.758459
CBG01239.1	1.18353	1.49723	1.27853	0.491856	1.5174	1.33311
CBG01240.1	11.1661	14.0558	13.6019	10.6512	14.3849	10.4046
CBG01241.1	16.4497	14.6669	16.9755	14.8393	15.4644	13.8626
CBG01242.1	1.97804	1.95713	1.98524	2.01299	3.42526	2.3064
CBG01243.1	6.96175	7.08343	9.25757	5.88758	8.73711	6.15404
CBG01244.1	0.783337	0.481396	0.743015	0.364237	1.64328	0.775034
CBG01245.1	1.64458	1.29153	1.90326	1.21949	1.50822	0.638034
CBG01246.1	7.95047	7.13383	7.39236	6.67023	8.41388	8.63355
CBG01247.1	1.80053	1.92756	1.38034	1.05824	0.747043	1.50942
CBG01248.1	10.2186	9.43832	13.3546	10.9872	13.6107	11.3603
CBG01249.1	0.30145	0.186402	0.3137	0.159028	0.41588	0.166132
CBG01250.1	4.92629	5.95084	5.65743	4.21615	4.47316	4.38627
CBG01251.1	11.7096	10.3425	15.4231	10.418	14.0183	10.783
CBG01253.1	0.276316	0.259343	0.0970056	0.147581	0.379482	0.772038
CBG01254.1	1.98095	0.890781	2.1581	1.29961	1.35924	2.14997
CBG01257.1	0.235122	0.0738359	0.288063	0.378334	0.3231	0.263045
CBG01258a.1	4.03886	2.81873	2.05884	1.10497	3.73355	2.43472
CBG01258b.1	0	0.249313	0	0.30682	0	0
CBG01259a.1	2.81381	2.896	4.84391	3.57165	6.33671	4.47849
CBG01259b.1	5.99059	6.68442	6.49581	5.63526	5.60156	4.58209
CBG01263.1	1.10861	0.441245	0.92197	0.904307	0.770035	0.942539
CBG01264.1	0.150481	0	0	0.16862	0	0.176741
CBG01265.1	28.6094	27.7061	13.1653	11.5445	24.6523	21.3469
CBG01266.1	0	0	0.393068	0.598414	0.219559	0
CBG01267.1	0	0	0	0	0.313407	0
CBG01268.1	0.11405	0.283731	2.13217	1.3294	0.778534	0.880411
CBG01269.1	0.302046	0.224507	0.555664	0.0638095	0.831964	0.399216
CBG01270.1	7.6366	7.52976	16.9504	11.6417	15.7161	11.9268
CBG01271.1	0	0	0.045214	0	0	0.0699087
CBG01272.1	0.0586546	0.0712069	0.0826354	0.0607459	0	0.126904
CBG01273.1	0.302991	0.25206	0.139619	0	0.546786	0
CBG01274.1	6.73806	8.98141	5.02049	6.7465	4.72189	5.11222
CBG01275.1	51.6722	46.7692	75.9504	84.5073	78.9981	77.5638
CBG01276.1	0.09451	0.963457	0.656051	0.617237	0.260371	0.536008
CBG01277.1	152.776	190.95	220.669	298.92	240.329	230.679
CBG01278.1	0.0924217	0.115525	0.195279	0.790165	0	0.412968
CBG01279.1	0.106123	0.398569	0.0743466	0	0.872454	0
CBG01280.1	0	0	0	0	0	0
CBG01282.1	0	0	0	0	0	0
CBG01283.1	0.58187	0	0.896401	0.250005	0.635094	0.91101
CBG01284.1	0	0.585086	0.527783	0.349755	2.11209	0.898535
CBG01286.1	172.56	175.181	190.93	197.165	154.018	167.847
CBG01287.1	0	0	0	0	0	0
CBG01288.1	13.9894	14.7077	16.7625	18.1731	19.8303	21.781
CBG01289.1	0	0	0.438059	0	0	0
CBG01291.1	0	0	0	0	0	0
CBG01292.1	0	0	0	0	0	0
CBG01293.1	0	0	0	0	0	0
CBG01294.1	0	0.106021	0.176658	0.271746	0	0.0943691
CBG01295.1	0	0	0	0	0	0
CBG01296.1	0	0	0	0	0	0
CBG01297.1	0.216273	0.27338	0.527252	0.234512	0.591839	0.121946
CBG01299.1	0	0	0	0	0	0
CBG01300.1	0	0	0	0	0	0
CBG01301.1	0.59141	0.291922	0.081201	0.625061	0	0.261911
CBG01302.1	0	0.897407	1.0855	4.4989e-07	0.981115	1.35676
CBG01302.10	0	0.576794	0.491346	1.12278	0	1.66943
CBG01302.2	1.40637	0.755995	0.000288459	0.780112	1.54112	0
CBG01302.3	1.06013	1.82772	0.922769	1.61813	2.00216	1.46178
CBG01302.4	0.270864	3.8891e-09	0.272877	1.75116e-05	0	0
CBG01302.5	0.467648	0	0.16293	0	0.126099	1.71475e-09
CBG01302.6	2.61412	1.31064	1.39934	0.863628	1.26634	0.225353
CBG01302.7	0.714299	0.82306	0.863981	5.72777e-07	0.503266	0.780156
CBG01302.8	1.35431	0.664152	0.375208	0.352427	0.577217	1.44016
CBG01302.9	0.10945	0.502941	0.176126	3.76962e-05	0	0
CBG01303.1	33.684	34.668	33.4677	28.4536	32.3325	32.8312
CBG01304.1	4.18698	5.61294	5.4024	4.08327	4.21794	5.13022
CBG01305.1	0.252571	0.312074	0.714261	0.177239	0.459492	0.368013
CBG01306.1	3.32476	1.80487	2.67407	2.15146	3.91787	3.67917
CBG01307.1	0.0748523	0.272447	0	0	0.409067	0.0800391
CBG01308.1	134.722	116.811	111.428	117.462	230.96	233.874
CBG01309.1	0	0	0	0	0	0.360583
CBG01310.1	0.279007	0.689425	0.188484	0	0	0.309126
CBG01312.1	0.121504	0.146924	0	0.250809	0.324685	0.655879
CBG01313a.1	135.929	122.695	120.208	112.273	143.518	127.348
CBG01313b.1	2.79252	3.45177	4.11708	4.40376	0	2.49179
CBG01314.1	65.27	50.9326	47.9436	54.0004	38.7469	63.5142
CBG01315.1	26.5221	25.3346	27.896	19.1829	28.6465	25.268
CBG01316.1	0.0939757	0.345279	0.391137	0.0981153	0.254804	0.204845
CBG01317.1	0.241988	0	0.0571437	0.0835966	0	0.0870269
CBG01318.1	0.902171	0.831469	1.08794	2.01144	1.52539	1.73644
CBG01319.1	0	0	0	0	0	0
CBG01322.1	0	0	0	0	0	0
CBG01323.1	1.23444	0.504907	0.572731	0.489434	0.79646	1.47019
CBG01324.1	0	0	0	0	0.137869	0
CBG01325.1	0.907194	0.332278	0.693754	1.42719	0.733521	1.59246
CBG01326.1	0	0	0	0	0	0
CBG01328.1	0.143899	0.371261	0.199709	0.158785	0	0.165569
CBG01330a.1	0	0	0	0.378115	0	0
CBG01330b.1	0	0.158583	0.149774	0	0	0
CBG01331.1	0.0472706	0.0602184	0.0998567	0.0515156	0	0
CBG01333.1	0	0.456609	0.813677	0	0	0
CBG01335.1	0	0	0	0	0	0
CBG01336.1	0	0	0	0	0	0.132406
CBG01337.1	0.239678	0.0756506	0.0423318	0	0	0
CBG01338.1	0.924778	0.921822	0.713855	1.18133	0.252087	1.23331
CBG01339.1	1.58107	1.11628	1.00314	0.726698	1.60297	1.86483
CBG01340.1	0.759927	1.21195	1.3147	0.411663	2.11529	1.50867
CBG01341.1	0.538408	0.815266	0.22296	0.349499	0.294557	0.733603
CBG01345.1	0	0	0	0.104282	0.267369	0.14466
CBG01346.1	0.270476	0.175444	0.280082	0.150525	0.368823	0.158775
CBG01347.1	0.101608	0.126222	0.0710287	0	0	0.301568
CBG01348.1	0	0	0	0	0	0.233354
CBG01349.1	0	0	0	0	0	0
CBG01350.1	0.14021	0	0	0	0	0
CBG01351.1	0.71934	0.658181	0.463981	0.815398	1.1464	0.781871
CBG01352.1	9.16383	7.59693	11.5528	7.17455	9.39109	8.51875
CBG01353.1	8.71585	8.90053	13.6674	8.91393	12.3285	10.0391
CBG01354.1	0.247447	0.31351	0.426837	0.269375	0.673139	0.140735
CBG01355.1	9.59561	9.90818	11.1145	8.61683	13.5588	9.2496
CBG01356.1	0.0905215	0	0.570349	0.565889	0	0
CBG01357a.1	0	1.70483	0.51567	0	0	1.00161
CBG01357b.1	4.13803	4.81764	4.883	4.22534	4.6624	5.32482
CBG01357c.1	2.35804	0	0.345152	1.28219	2.28063	0
CBG01358.1	0.16936	0.211538	0.463617	0	0.893251	0
CBG01359a.1	5.29482	2.91634	5.10745	4.89	6.37324	3.82977
CBG01359b.1	1.21489	1.64537	0.815299	0	0	1.10994
CBG01360.1	32.918	24.8884	33.0385	35.9954	35.878	39.1841
CBG01361.1	0	0	0	0	0	0.12573
CBG01362.1	5.0337	5.96498	6.31907	5.0977	5.46601	5.16542
CBG01364.1	8.53825	6.71177	7.83789	6.4204	9.06235	8.5545
CBG01365.1	3.08597	3.6762	1.10341	0.913178	1.87062	3.52127
CBG01367.1	71.3785	78.5904	83.5048	72.1943	69.0894	99.8355
CBG01370.1	2.07592	1.99386	1.35772	1.85435	1.55325	2.7853
CBG01371.1	0.745907	1.66964	1.47408	1.50512	2.23479	1.72712
CBG01374.1	0.36045	0.68341	0.496226	0.584944	0.48407	0.405938
CBG01375.1	27.4768	32.9525	34.0429	25.0761	35.9646	31.5134
CBG01376.1	0.282921	0.349065	0.3249	0.111735	0.292062	0.154965
CBG01377.1	0.389659	0.3481	0.645972	0.296815	0.479908	0.61643
CBG01378.1	30.7573	32.8394	32.9877	29.8782	38.9324	33.5114
CBG01379.1	28.8343	24.7671	29.2456	17.5061	31.2905	20.224
CBG01380.1	11.5174	10.5857	12.7392	11.587	14.4251	13.3465
CBG01382.1	1.81658	0.78961	1.1854	1.41664	0.879997	1.04818
CBG01383.1	1.79291	1.67213	4.70065	4.57703	2.75533	2.72502
CBG01384.1	0.107551	0	0.22547	0	0	0.244261
CBG01385.1	0	0	0	0	0	0
CBG01386.1	0	0.138143	0	0	0	0
CBG01387.1	5.81175	6.60872	3.65694	3.83775	5.69841	4.74224
CBG01388.1	0.41643	0	0.146358	0.238853	0	0.247212
CBG01389.1	0	0	0.138789	0	0	0
CBG01390.1	0.83491	0.996895	0.514627	0.461118	0.909468	0.396849
CBG01391.1	0.248628	0.312017	0.174302	0.599387	0.678704	0.415736
CBG01392.1	0.115123	0.212964	0.040395	0.120783	0	0.251353
CBG01393.1	2.10996	1.54434	0.683498	1.46646	1.89119	1.67399
CBG01395.1	7.65083	8.60238	9.5516	5.28997	9.20276	6.97942
CBG01396.1	0.519408	0.327681	0.412162	0.417551	0.717826	0.363858
CBG01397.1	49.3583	56.254	58.1507	43.7864	49.7544	47.9262
CBG01398.1	5.64051	6.08535	8.47305	5.34682	9.93342	5.56982
CBG01400.1	0.762389	1.07648	1.79673	1.10638	0.468858	1.24584
CBG01401.1	1.21922	0	0	0	0	0
CBG01402.1	0	0.101757	0	0.0867185	0.228172	0.0905926
CBG01403.1	0.209936	0.130073	0.145559	0.447942	0	0.117028
CBG01404.1	36.65	23.2397	32.26	38.7621	25.1403	45.0231
CBG01405.1	4.84368	3.64693	4.67454	5.66452	4.5853	5.56656
CBG01406.1	1.70081	1.54218	0.770685	1.41146	0.810676	1.5815
CBG01407.1	0	0.154921	0	0	0	0
CBG01408.1	0	0	0.0876726	0	0	0
CBG01410.1	0	0	0	0	0.33001	0
CBG01411.1	0	0	0	0	0	0
CBG01413.1	0	0.209336	0	0.180735	0	0
CBG01414.1	0	0	0	0	0	0
CBG01415.1	0	0	0	0	0	0
CBG01416.1	0	0	0	0	0	0
CBG01417.1	0	0	0	0	0	0
CBG01418.1	0	0.120483	0	0.102442	0	0.107297
CBG01419.1	0	0	0.137576	0	0	0
CBG01420.1	0	0	0	0	0	0
CBG01421.1	0	0	0	0	0	0
CBG01422.1	0	0	0.121998	0	0	0
CBG01423.1	0	0	0	0	0	0
CBG01425.1	0	0	0	0	0	0
CBG01426.1	0	0	0	0	0	0
CBG01427.1	74.3098	71.2675	95.3431	66.6566	81.2561	65.6502
CBG01430.1	0	0	0	0	0	0
CBG01431.1	92.9881	100.757	92.2275	82.7522	87.3347	101.278
CBG01432.1	0	0	0	0	0	0
CBG01435a.1	3.96941	3.5225	4.38295	4.07099	4.6851	5.48373
CBG01435b.1	10.3084	12.1189	11.4274	10.9841	13.3457	8.97813
CBG01435c.1	2.76652	2.54751	1.78306	3.30543	3.22645	3.39242
CBG01435c.2	1.98248	1.11904	0.796431	0.380573	0.799593	1.03494
CBG01436.1	17.3959	19.3383	18.1266	21.837	20.8282	23.0096
CBG01438.1	13.4392	12.4489	14.0848	11.2482	14.9403	14.1616
CBG01439.1	211.285	223.788	162.474	148.162	185.392	187.882
CBG01441.1	1.04674	1.82552	1.27269	1.05294	2.00062	1.30493
CBG01442.1	7.11349	7.0998	7.91057	6.53884	8.93929	7.33682
CBG01443.1	0.377755	0	0.969602	0.995916	3.0007	0.692484
CBG01444.1	0	0	0	0	0	0
CBG01445.1	0	0	0.151803	0	0	0
CBG01446.1	11.4564	12.1151	10.6386	8.39553	10.2453	11.6757
CBG01448.1	36.4571	30.5517	43.9037	31.5951	45.1122	33.9422
CBG01449.1	0.209116	0.26369	0	0	0.575531	0
CBG01451.1	0.125134	0	0.087064	0	0.341789	0
CBG01452.1	0.120421	0	0.17027	0	0.662163	0.39744
CBG01453.1	0.135156	0	0	0	0.366064	0
CBG01454.1	38.9556	41.6704	39.954	31.2141	47.0306	42.4682
CBG01462.1	40.7559	38.4133	24.8032	28.5104	27.9328	29.3929
CBG01463.1	2.00661	1.99132	1.41177	1.96251	1.81954	2.81625
CBG01464.1	0.59975	0.799476	0.407971	1.69828	1.60511	1.42166
CBG01465.1	3.28624	3.82108	2.55879	2.31129	2.83135	1.69227
CBG01466.1	62.1333	70.7957	24.8337	25.6798	37.4508	42.7186
CBG01467.1	2.58682	3.76983	2.51921	2.93507	3.00603	2.50169
CBG01468.1	35.2174	33.9595	67.2571	46.8553	51.9655	37.5987
CBG01469.1	105.233	97.8251	126.893	86.9776	124.074	92.4428
CBG01470a.1	45.7224	54.148	44.9976	38.1739	50.7973	48.2214
CBG01470b.1	4.31806	0	1.35918	1.08946	0	0
CBG01471.1	16.0242	20.801	16.1918	14.2362	18.7481	13.0718
CBG01472.1	0.264702	0	0.0466951	0	0.70143	0.0672882
CBG01473.1	122.048	121.896	125.685	123.137	121.948	119.71
CBG01474a.1	60.4401	63.1423	60.5178	57.1764	68.1487	63.0514
CBG01474b.1	6.2322	6.89348	5.61325	4.52107	6.37858	3.92474
CBG01476.1	117.529	116.826	120.733	112.258	98.1896	113.066
CBG01477.1	10.2757	10.6118	14.3373	12.0171	13.1208	10.8477
CBG01478.1	11.384	11.5337	9.53582	9.19302	11.1388	12.473
CBG01479.1	20.4777	18.2946	22.5199	22.3831	19.4313	21.6275
CBG01480.1	42.1394	41.2459	38.0032	33.9417	49.2394	39.3474
CBG01482.1	7.78067	9.97781	8.17067	9.25764	11.1648	10.3445
CBG01486.1	44.1564	49.3869	53.6852	46.3999	53.3958	41.7709
CBG01488.1	10.6655	12.9001	11.9253	12.0284	11.9551	11.4098
CBG01489.1	15.3497	15.2738	15.3964	14.0461	18.8493	17.9046
CBG01490.1	16.0361	16.2933	17.2233	14.4746	22.0115	18.957
CBG01491.1	7.30076	8.79055	5.49436	5.91089	4.27548	6.68757
CBG01493.1	27.9904	27.4194	19.2405	17.7141	20.664	19.6216
CBG01494.1	3.86136	3.68317	1.77169	1.82522	2.53587	3.27191
CBG01496a.1	1.89368	2.62812	1.59595	4.07899	3.09668	2.91736
CBG01496b.1	6.78556	7.76436	4.74033	2.92576	4.31796	6.4403
CBG01497.1	0	0.0662962	0.11494	0.0564853	0.149025	0.0590221
CBG01498.1	3.91104	3.84276	3.8587	3.19986	0	3.36056
CBG01499.1	6.20836	7.8026	4.86686	5.05906	7.94101	5.2766
CBG01500.1	2.14363	1.97646	2.79432	2.45778	3.16043	2.1338
CBG01502.1	0.0912763	0	0.0634974	0.203354	0	0.106115
CBG01504.1	10.4179	11.9163	11.7122	8.89271	15.4982	9.58074
CBG01505.1	14.0767	18.8445	13.0014	15.6087	8.84719	10.2645
CBG01506.1	11.0093	13.0566	13.2631	12.1821	11.4797	8.24971
CBG01507.1	4.94671	3.09105	1.99771	1.98757	0.86456	1.71479
CBG01508.1	0	0	0	0	0	0
CBG01509.1	0	0.134086	0.0759084	0.171253	0.146506	0.178237
CBG01510.1	0.130003	0.0532678	0	0.0453301	0.117776	0.0471129
CBG01511.1	0.554922	0.317789	1.51224	1.04141	1.41324	0.797499
CBG01512.1	0.41898	0.454019	0.622716	0.242474	0.647436	0.555955
CBG01513a.1	10.2067	13.2913	11.6985	9.85633	14.5964	8.10552
CBG01513b.1	1.41583	1.20502	0.88259	1.6053	3.85698	2.59161
CBG01513c.1	0.561553	0.806072	0.396637	0.768285	2.5305	0.988824
CBG01513d.1	25.6746	20.3596	26.3935	20.6215	22.5181	21.1067
CBG01513e.1	0	0.218593	0.224704	0.401752	0.323657	0.527943
CBG01513f.1	0	0.011164	0.00637909	0.0265127	0.0498012	0.0563911
CBG01513g.1	0	0.0251666	0.00283799	0.0123962	0.0333226	0.0206374
CBG01513h.1	0	0.479607	0.0989099	0.188495	0.213999	0.195611
CBG01514.1	11.2658	13.9379	15.8811	13.0156	19.2212	18.4581
CBG01515.1	0.271424	0	0	0	0.747802	0
CBG01516.1	0	0	0.410763	0	0.507765	0
CBG01517.1	6.74654	6.78999	3.75067	3.4374	4.17645	4.52707
CBG01517.2	1.60856	0	1.31255	1.37654	1.32181	2.55649
CBG01518a.1	10.3832	9.33685	9.95642	6.64277	11.0881	10.3773
CBG01518b.1	0	1.67262	1.24352	2.34663	1.34246e-08	0
CBG01519.1	13.2144	14.7954	18.7639	15.137	20.2454	16.1482
CBG01520a.1	29.34	28.5704	29.1322	25.9188	32.6106	28.9503
CBG01520b.1	1.01644	1.50317	1.76684	0.801771	0	1.08797
CBG01521.1	44.6087	45.986	44.4344	43.8992	42.3074	44.1494
CBG01522.1	47.9078	37.8055	40.6483	41.3371	44.4563	45.7178
CBG01523.1	25.1356	26.3529	26.5827	28.3242	25.6492	23.955
CBG01524.1	63.1187	80.9846	51.1555	62.1035	66.2352	64.9715
CBG01526.1	23.9456	24.5415	35.1226	28.9621	34.3342	28.0224
CBG01527.1	26.6189	23.7786	33.5154	26.6991	30.1412	24.268
CBG01528.1	3.32582	3.41961	4.85387	4.38816	3.2098	1.91471
CBG01529.1	0.115907	0	0.0802238	0	0.611991	0.365796
CBG01531.1	5.95595	4.66244	4.828	4.05809	6.02879	4.78598
CBG01532.1	0.970849	0.793764	1.18163	0.684455	2.70863	2.28372
CBG01534.1	0.0624802	0.0156192	0.0186769	0.0477687	0.108187	0.0645227
CBG01538a.1	16.0722	17.3415	17.1934	15.2594	19.0265	15.3505
CBG01538b.1	47.7033	49.4246	51.6793	46.4371	50.7827	49.1522
CBG01539a.1	11.8718	16.1956	14.5846	10.4022	9.12537	13.6795
CBG01539b.1	6.90415	6.04544	5.22005	8.24864	7.68307	10.9323
CBG01541.1	0	0.101737	0.399136	0.0868241	0.222478	0.269773
CBG01542.1	37.9973	28.8265	17.2889	17.089	21.34	23.7429
CBG01543a.1	0.736288	3.67473	1.2573	1.21883e-08	0.840408	0
CBG01543a.2	9.62163	7.19408	9.32879	9.37444	8.66793	10.4349
CBG01543b.1	0.705687	0.55424	0.434069	0.804347	3.0538	0.248691
CBG01544.1	26.5537	26.3945	28.6523	24.2183	27.5146	26.2675
CBG01545.1	95.1384	89.5061	103.67	85.7026	111.705	84.0859
CBG01546.1	26.5981	27.1318	26.883	24.5816	29.1796	24.5531
CBG01547.1	0	0	0	0	0	0
CBG01548.1	112.872	111.625	111.839	109.134	107.205	105.789
CBG01549.1	14.5481	15.1908	13.8603	15.8521	12.9917	12.6092
CBG01550a.1	46.4925	41.3797	50.0198	41.3892	53.4782	43.956
CBG01550b.1	7.24417	5.87293	10.9975	1.10998	4.79056	1.18791
CBG01551.1	489.509	481.421	506.157	499.859	467.992	488.199
CBG01552.1	23.7276	21.1039	23.1248	18.4083	27.6451	23.4331
CBG01553.1	25.5491	21.3296	25.9179	18.8287	27.2295	21.8261
CBG01554.1	13.5551	11.3991	16.0656	13.528	14.5301	14.8796
CBG01555.1	52.61	51.7669	57.6252	49.3545	56.525	47.9266
CBG01556.1	25.6031	25.0452	19.591	20.6455	24.168	23.6506
CBG01557.1	124.779	123.522	136.918	115.706	133.176	119.348
CBG01558.1	11.5178	9.26186	8.2121	8.6448	14.3947	19.5915
CBG01560a.1	13.2486	15.3207	15.1372	15.8198	14.8146	15.1051
CBG01560b.1	9.57518	9.75963	7.59757	6.70875	12.9133	11.5052
CBG01563a.1	15.5556	13.2822	14.2682	11.3896	14.5251	13.2158
CBG01563b.1	3.5804	3.09912	3.39946	2.22408	3.61292	3.10122
CBG01566.1	47.5381	40.0453	52.4708	57.6099	41.5521	48.2078
CBG01567.1	41.0543	40.8662	42.6165	35.1087	44.7411	35.2509
CBG01568a.1	4.24029	4.36856	7.40078	4.53129	8.33297	2.35064
CBG01568b.1	30.5176	29.2128	34.8352	31	29.3567	32.8874
CBG01570.1	0	0.279469	0.153702	0	0.614616	0
CBG01571.1	1.89814	0.922664	0.866995	1.1981	0.797335	1.10018
CBG01572.1	12.0351	12.8352	12.9284	11.5344	11.68	11.4946
CBG01574a.1	2.51716	2.35918	0.881414	1.15481	0	3.49
CBG01574b.1	29.0178	26.7467	32.4913	26.8978	32.9262	28.8182
CBG01575.1	50.1968	46.981	53.2782	49.6092	52.9575	63.3258
CBG01576.1	14.8495	13.6395	24.6576	22.1185	19.3197	17.8139
CBG01578a.1	4.74878	3.61136	2.42707	2.22693	3.63604	2.8363
CBG01578b.1	1.24437	1.23371	0.507753	0.750933	0.791325	0.548555
CBG01579.1	16.6493	16.1516	22.6341	17.1721	16.548	17.975
CBG01580.1	0.648078	0	0.272178	0.288589	0	0.149612
CBG01581.1	14.2274	5.75979	11.797	12.5685	7.12387	14.5829
CBG01583.1	0.543039	0.135036	0.695677	0.231665	0	0.241164
CBG01584.1	67.9689	72.6558	55.1022	59.5185	77.9015	71.3184
CBG01585.1	73.2182	72.2999	78.2745	69.7056	71.9306	72.1323
CBG01586a.1	33.3481	34.1773	32.2643	28.6682	32.2069	28.0139
CBG01586b.1	0.00186198	1.67123	0.649359	0	0	2.19564
CBG01586c.1	1.4209	1.35913	0	0	0	0.00520543
CBG01586d.1	1.91057	0.000990322	0	0.537009	0	1.92382
CBG01587.1	18.4088	18.2494	16.5604	17.9402	16.2503	18.8254
CBG01588.1	15.6596	14.7939	16.6618	16.0737	15.6641	15.011
CBG01589.1	25.8776	35.826	33.8584	35.5021	34.0868	36.4219
CBG01590.1	9.4302	5.10759	5.62486	7.74644	3.69003	7.57601
CBG01592.1	118.414	112.865	144.354	121.832	149.25	129.86
CBG01593.1	115.61	112.821	120.841	102.824	126.866	117.006
CBG01596.1	0	0	0.0733378	0	0	0
CBG01597.1	14.9828	11.9667	23.57	19.9924	17.396	19.4541
CBG01598.1	8.16519	5.78484	6.6534	10.3568	9.55089	8.4849
CBG01600.1	0	0	0	0	0	0
CBG01601.1	0.361967	0.224303	0.126842	0.384073	0.733454	0.299468
CBG01602.1	0.219177	0.182616	0.257965	0.156473	0	0.244614
CBG01603.1	85.5681	70.8145	120.002	95.1285	95.6861	81.8478
CBG01604.1	0.828684	0.195391	0.617609	0.277694	0.284209	0.810742
CBG01605.1	0	0	0.123828	0.285694	0	0.0995314
CBG01606.1	0.855527	0.795813	0.948887	0.621208	0.880361	0.470444
CBG01607a.1	1.26167	1.03463	1.32607	1.09476	1.88499	1.20811
CBG01607b.1	0	0.00917033	0	0	0.0302458	0
CBG01609a.1	0.440126	0.130154	0.30616	0.11184	0	0.331253
CBG01609b.1	1.56188	0.741244	1.76654	0.527678	1.33409	1.44276
CBG01609c.1	0.161811	0.135574	0.129561	0.180742	0	0.193825
CBG01609d.1	1.92794	3.17516	3.67991	2.99992	3.31115	3.15955
CBG01610.1	9.35596	11.44	10.4513	10.5294	10.6551	10.3483
CBG01611.1	18.7797	16.4441	18.7941	16.3576	15.1513	15.6609
CBG01612.1	38.2385	37.3872	43.5783	35.6956	44.0946	38.7301
CBG01613.1	1.08578	0.780059	0.523592	0.302533	1.74121	1.44532
CBG01614.1	6.63728	4.57947	7.51932	4.11566	3.07178	3.76393
CBG01614.2	0	1.62107	1.49374	1.62619	2.78875	2.3701
CBG01615.1	17.4691	19.7195	23.7	18.5867	20.75	18.5275
CBG01616.1	1.8009	1.97718	2.48867	2.6288	2.8515	1.86401
CBG01619.1	0	0	0	0	0	0
CBG01620.1	7.12818	5.74197	5.92422	6.68731	7.16414	8.30852
CBG01621.1	0.207509	0.762477	0	0	0.564414	1.1326
CBG01622.1	8.23678	6.44705	5.01873	5.92561	10.1531	9.7568
CBG01624.1	0.869073	0	0	0.616376	0	0.64332
CBG01626.1	1.05741	0.516434	0	0.440683	0.567632	0
CBG01627.1	0.718635	0	0	0	0	0.260848
CBG01628.1	0.57176	0.55481	0.0656391	0.56256	0.251298	0.488321
CBG01629.1	124.868	134.749	132.388	138.804	132.108	128.048
CBG01630.1	217.455	229.487	232.665	256.346	230.151	238.4
CBG01631.1	0.62973	0.855037	0.670756	0.728141	0.71246	1.52105
CBG01632.1	6.20496	6.69382	11.5334	8.00973	12.2419	10.5592
CBG01633a.1	0.820842	1.04854	0.944814	0.166925	0.225158	0.12506
CBG01633b.1	0	0	0	0.671553	1.05949	0.574147
CBG01634.1	121.905	130.601	233.66	156.141	189.508	150.714
CBG01635.1	383.996	401.839	110.216	126.061	246.662	275.695
CBG01637.1	15.5414	15.4628	13.0974	8.87471	10.115	8.40797
CBG01638.1	1.76498	1.8767	3.11169	2.05063	2.48269	2.00276
CBG01639a.1	19.4823	19.3877	20.8412	20.9459	24.7317	19.8691
CBG01639b.1	12.6914	12.5718	18.0181	12.6302	16.5757	15.2338
CBG01639c.1	0	0	0	0	0	0
CBG01640.1	50.6722	48.9528	20.6808	26.2107	32.4646	39.968
CBG01643a.1	1.05755	0.850391	0.289543	0.473126	0	1.6591
CBG01643b.1	3.1119	3.54325	3.55283	2.62947	3.84296	2.6763
CBG01645a.1	38.0955	41.4129	42.9658	37.1957	34.3824	43.8971
CBG01645b.1	6.28114	7.30209	4.92329	10.5434	9.60134	6.33931
CBG01646.1	16.2599	16.0674	17.0442	16.9014	17.8737	17.6045
CBG01647.1	41.5477	41.2489	48.5672	42.1117	48.3439	48.5594
CBG01648.1	819.723	784.42	710.903	879.723	717.684	836.214
CBG01651.1	58.159	56.0828	70.7114	60.4527	61.2984	59.7291
CBG01652a.1	0.913479	3.24075	1.84246	2.98367	2.11776	0.473379
CBG01652b.1	0	1.07963e-08	0	3.01289e-08	0	0
CBG01652c.1	0	2.17215	1.45094	0	0.200319	1.10704e-05
CBG01652d.1	8.84561	6.70061	5.14236	4.0676	6.36844	2.82598
CBG01652e.1	1.11814	3.21252	2.51014	2.53028	1.13898	0.414688
CBG01652f.1	0	3.48098e-06	7.68876e-07	0.00449591	0.864847	0.161244
CBG01652g.1	0	2.52683e-07	2.61368e-07	9.06787e-05	0.000186896	1.46236
CBG01652h.1	4.25905	1.44105	6.69765	3.3842	5.11265	10.1757
CBG01652i.1	2.05666	0.364844	1.40478	0.0627789	0.000225805	3.97243
CBG01652j.1	8.08914	7.01493	3.95842	4.85907	12.1315	3.53334
CBG01652k.1	0.500333	0.659484	3.26849	2.1103	0.909155	1.4945
CBG01652l.1	0	0	0	1.34733	0	0
CBG01653.1	0	0	0	0	0	0
CBG01654.1	0.806818	0.263537	2.10917	3.60628	1.68773	2.34693
CBG01655.1	0	0	0	0	0	0
CBG01656.1	0	0.0353572	0	0	0.234453	0.690637
CBG01657.1	0	0	0	0	0	0.577603
CBG01658.1	1.08795	1.2432	2.16535	2.33466	1.84765	1.88048
CBG01660.1	20.7519	22.0936	19.1553	15.5675	22.3466	19.3203
CBG01661a.1	15.2283	16.2656	21.5083	17.7337	16.0595	17.4262
CBG01661b.1	2.46482	4.49978	2.36764	2.81779	3.99279	2.96483
CBG01662a.1	44.9826	38.3143	47.6822	34.4032	42.6676	43.442
CBG01662b.1	5.54936	7.1398	10.577	9.95152	4.19064	3.9738
CBG01663.1	45.7847	40.1719	36.5232	36.1988	45.8678	34.5936
CBG01664.1	61.6205	70.0507	72.611	64.733	67.2516	64.1526
CBG01665.1	29.821	32.2021	32.1334	30.9827	32.2848	29.3883
CBG01666.1	55.7209	57.2059	61.6847	61.3501	60.8187	58.277
CBG01667.1	10.208	11.2283	11.7866	11.5439	12.9436	11.7358
CBG01668.1	12.6042	13.8808	15.5033	15.6502	13.0533	15.9277
CBG01669.1	33.5195	33.9023	34.3719	33.6244	28.717	31.1014
CBG01670.1	0.418759	0.566868	0.423691	0.413635	0.860592	1.00361
CBG01673.1	8.12843	8.9387	8.92364	8.14128	9.78511	9.11208
CBG01674.1	239.003	225.067	268.175	267.223	230.757	234.182
CBG01675.1	2843.21	2732.18	3064.79	3064.21	2941.18	2908.76
CBG01676.1	9.29951	11.5249	12.2108	11.4939	11.3846	9.32916
CBG01680.1	80.1514	79.5194	65.9974	51.0498	83.7035	68.5528
CBG01681.1	0	0	0.0715347	0	0.278194	0.112062
CBG01682.1	0.623211	0.350448	0.873502	0.391775	0.656864	0.504362
CBG01683.1	9.42402	10.3298	3.79001	3.66149	5.42074	6.06435
CBG01684a.1	59.7912	57.4822	76.7775	52.5488	73.3262	53.1585
CBG01684b.1	14.135	16.3565	15.614	9.61874	11.6065	13.1962
CBG01684c.1	65.1256	57.2769	91.093	45.6006	100.116	58.844
CBG01685.1	0.391167	0	0.137415	0.419875	0	0.217447
CBG01687.1	0.287732	0.177844	0.560257	0.455096	0.396438	0.471714
CBG01688.1	20.9596	20.4649	14.9301	14.9776	20.9864	19.2005
CBG01690.1	96.3557	90.9099	98.5947	83.0197	94.4702	87.421
CBG01691a.1	251.897	281.123	260.828	285.252	258.994	265.265
CBG01691b.1	75.3405	38.2662	186.184	11.276	111.891	24.8231
CBG01692.1	37.6212	38.3188	40.806	33.8421	39.4867	38.3702
CBG01693.1	21.7484	24.171	20.3212	13.7893	20.3245	13.1985
CBG01696.1	20.4646	18.077	10.4695	12.3911	19.1863	9.73073
CBG01697.1	10.4884	9.68871	7.09298	8.94403	10.5687	8.99523
CBG01699a.1	0.806488	0.178793	0.285629	0.734762	1.79006	0.315597
CBG01699a.2	0	4.17459e-06	0	0.907261	0	0
CBG01699a.3	1.87646	1.53873	1.71596	2.22686	1.50481	3.11055
CBG01699a.4	5.65006	5.69985	5.659	4.6865	4.67736	5.54082
CBG01699a.5	0.426224	0.91686	0.74217	0.0128094	0.855885	1.24705
CBG01699b.1	0.638028	0.911346	0.581495	0	1.64273	0
CBG01700.1	17.5307	17.2889	20.0399	16.2195	16.3605	16.3327
CBG01701.1	255.778	245.561	271.45	238.644	236.335	245.076
CBG01702a.1	126.543	143.954	10.6982	14.2866	51.3277	55.4762
CBG01702b.1	228.658	259.213	14.1251	15.1948	85.9375	94.9414
CBG01702c.1	227.139	239.9	17.2549	20.1686	83.775	91.4488
CBG01703.1	132.563	144.263	11.8554	10.4767	50.5952	63.5591
CBG01704.1	24.1745	28.5784	47.033	37.4031	27.8666	33.5504
CBG01705a.1	1.28162	1.6893	1.3858	1.20485	0	0.940929
CBG01705b.1	1.63088	1.27379	3.24951	2.29482	3.88015	2.94003
CBG01706.1	5.0775	5.01426	4.3494	3.61406	1.72624	4.1927
CBG01707.1	17.6586	18.7143	23.123	22.1088	19.5809	20.7503
CBG01708a.1	4.66278	3.76182	4.4266	2.22794	6.59699	4.25316
CBG01708b.1	1.18207	1.31546	1.51464	2.3762	0	1.11355
CBG01709.1	8.83704	9.63808	9.22045	8.11118	10.5446	8.89332
CBG01710.1	84.9952	82.358	88.0445	86.7504	73.2152	76.9123
CBG01711.1	338.742	346.601	341.925	336.075	343.197	334.431
CBG01712.1	0.357078	0.435147	0.201811	0.0737498	0.193103	0.381595
CBG01714a.1	5.10138	3.94435	4.48879	2.50641	3.77911	4.01336
CBG01714b.1	1.26041	1.09207	1.46798	1.86123	1.28713	1.74022
CBG01714c.1	0.847145	1.7966	1.65848	2.65978	2.11003	2.13803
CBG01714d.1	1.02187	2.0046	0.525146	0	1.06633	2.58343
CBG01718.1	44.4037	44.4175	25.2935	24.2373	33.2041	40.9831
CBG01719.1	0.864956	0	0.885572	0.478922	0.581722	0.495371
CBG01720.1	217.973	231.735	263.679	244.988	246.37	241.643
CBG01721.1	9.42915	11.5259	13.9164	12.0092	17.2844	19.203
CBG01722.1	9.0703	12.7011	12.2259	13.0552	13.0606	13.2612
CBG01723.1	212.917	224.41	32.4345	35.93	104.74	116.355
CBG01725.1	90.3662	92.0778	101.226	104.833	86.1919	101.268
CBG01726.1	376.271	387.128	362.668	415.588	352.379	409.098
CBG01727.1	42.8674	44.105	41.0901	37.996	41.0428	43.004
CBG01728a.1	23.304	26.7559	26.8261	26.8588	25.6562	24.0762
CBG01728b.1	0	0.629578	0.618002	0.481208	1.35114	0.954829
CBG01729.1	5.32777	6.56061	8.89454	5.37656	6.29184	6.66359
CBG01733a.1	1.94493	1.82276	1.79851	2.82708	2.97796	2.94608
CBG01733b.1	0.291777	0.158608	0.466935	0.797241	0.199141	0.409672
CBG01734.1	44.2798	41.3648	29.5912	25.4347	38.0704	34.1571
CBG01735.1	0	0	0	0	0	0.118684
CBG01736.1	0	0	0	0	0.602662	0
CBG01737.1	119.669	112.382	140.759	113.217	132.147	119.484
CBG01738.1	153.426	151.532	155.67	170.946	154.731	163.612
CBG01740.1	29.7912	30.4326	31.8681	30.1151	32.919	33.7134
CBG01741.1	10.1901	11.6834	11.8086	9.9632	13.3373	11.8977
CBG01742.1	156.999	151.169	156.627	158.186	154.294	158.787
CBG01743.1	2.09499	2.00819	2.89155	2.49791	2.88122	4.47527
CBG01744.1	581.78	545.538	673.038	573.829	559.729	520.434
CBG01744.2	282.557	313.365	239.208	364.922	279.595	358.888
CBG01745.1	1865.88	1905	1916.43	2142.22	1926.12	1989.39
CBG01746.1	26.1792	25.1083	30.3091	26.3791	23.1099	28.5852
CBG01747.1	18.6806	18.8032	18.8224	19.0579	20.6951	18.3053
CBG01748.1	0.121541	0.308786	0.254106	0.131575	0	0.137494
CBG01749.1	1.02139	1.20701	1.66453	1.09858	1.22826	1.43582
CBG01750.1	26.207	30.4997	28.077	23.7782	29.3637	27.0451
CBG01751.1	0.498897	0.323592	0.955028	0.416002	1.0272	1.15659
CBG01752.1	6.11078	6.92944	5.28868	6.1947	6.32251	6.54413
CBG01754.1	27.313	29.7349	27.6906	27.58	33.4021	31.5056
CBG01755.1	22.8123	22.9687	27.4634	22.4529	25.495	23.4778
CBG01756.1	18.7398	20.3611	24.7169	21.4864	21.4631	21.2406
CBG01758.1	10.9256	11.0389	12.6318	9.38039	11.7958	12.0701
CBG01759a.1	4.30219	6.38089	5.77279	6.40921	3.2899	4.7729
CBG01759b.1	0.893433	0.834456	0.76981	0.398983	1.79087	2.51841
CBG01760.1	314.291	354.904	318.914	358.645	304.293	340.411
CBG01761.1	19.4522	17.2673	20.1541	16.7903	21.9555	18.0857
CBG01762.1	8.98034	8.80398	10.6871	6.94797	9.28802	9.2065
CBG01763.1	54.6534	54.6342	56.2269	55.8054	46.6535	49.3933
CBG01764.1	0.482894	0.405171	0.780004	1.3931	1.7597	1.63248
CBG01765.1	52.6147	53.0329	54.4798	49.801	56.999	51.0835
CBG01766.1	51.608	52.2808	19.674	21.0439	30.4475	39.7464
CBG01767.1	0	0	0	0	0	0
CBG01768.1	0.412265	1.55632	0.883513	0.443593	2.30536	2.31548
CBG01769.1	20.1177	20.6358	21.5063	19.4696	23.6686	19.3775
CBG01770.1	17.1884	20.3575	21.6494	18.9562	19.4577	20.7796
CBG01771a.1	2.31275	2.2304	1.60513	2.25852	0	1.39609
CBG01771b.1	24.0533	24.9931	32.1288	22.7539	30.9265	21.6439
CBG01772.1	84.9429	99.2007	22.8189	26.5131	57.0421	53.6503
CBG01773.1	0.404862	0.07214	0.205693	0.183848	0.960033	0.767028
CBG01774.1	0.338745	0.536176	0.17139	0.3554	0.536131	0.475445
CBG01775.1	297.625	380.965	160.021	156.215	206.974	217.46
CBG01776.1	107.334	114.97	111.156	127.968	113.784	112.496
CBG01777.1	91.5316	91.3264	88.2318	92.9622	86.5497	97.6763
CBG01778.1	30.8522	28.5642	33.4126	33.0025	31.989	33.2383
CBG01779.1	148.513	160.301	141.743	146.222	143.159	149.155
CBG01780.1	25.5725	32.9285	28.0019	32.177	27.6355	31.32
CBG01781.1	33.9476	34.9448	34.7324	36.8477	31.8808	34.2155
CBG01782.1	191.542	133.815	155.989	128.101	154.074	123.993
CBG01783.1	3825.24	3612.17	3126.46	4205.7	3189.9	3876.07
CBG01784.1	17.6472	23.3271	21.0206	23.3655	20.6261	25.0738
CBG01785.1	52.543	33.3061	26.6819	34.1903	33.0281	45.7117
CBG01786.1	0	0	0.106236	0.503428	0.419827	0.35068
CBG01787.1	0.0983345	0.247264	0.137912	0	0.540422	0.222024
CBG01789.1	2.34383	2.23029	1.09017	1.13617	1.73651	1.23617
CBG01790.1	241.402	258.553	227.378	227.877	210.862	234.545
CBG01791.1	10.5869	2.45448e-06	60.263	7.84079e-09	0.00921863	2.59642
CBG01791.2	212.032	208.319	148.296	197.512	202.392	210.267
CBG01792.1	14.8907	18.9416	19.4805	16.4999	19.6253	19.0402
CBG01793a.1	39.18	44.4098	51.5576	38.5938	38.8289	38.0131
CBG01793b.1	20.8668	19.1459	17.7862	24.549	23.4117	20.9468
CBG01794.1	558.839	533.034	543.448	581.725	578.754	557.647
CBG01795.1	33.2005	35.5344	38.8795	33.7816	41.8434	36.8854
CBG01796.1	13.9303	14.9182	17.7832	13.2852	17.911	17.9693
CBG01797.1	14.7563	14.3874	18.7279	14.3141	20.2313	15.9838
CBG01798.1	18.0778	21.6372	24.7608	20.1466	23.2059	22.4847
CBG01799a.1	4.30836	3.24294	4.75772	3.74676	0	5.40113
CBG01799b.1	14.2746	15.4816	15.6717	13.2671	21.2058	11.9597
CBG01800.1	73.9548	73.2824	51.3571	55.8791	53.0748	63.0606
CBG01801.1	33.6466	42.7216	35.6083	35.719	45.6993	44.4633
CBG01802.1	44.4233	45.2278	33.4657	39.3045	40.3518	43.3445
CBG01803.1	21.8703	22.7722	26.8748	30.3045	21.7315	25.6146
CBG01804.1	36.0687	34.342	39.7377	45.638	34.4266	41.4091
CBG01805.1	15.0392	15.1542	19.0527	16.6387	18.7635	17.6149
CBG01806.1	3629.84	3635.67	3703.2	4027.31	3653	3843.83
CBG01807.1	9.59194	13.0995	14.3725	10.3887	12.8844	11.0118
CBG01807.2	8.38114	6.79679	8.99626	8.14545	11.2683	9.40862
CBG01808.1	56.346	63.5158	58.7844	71.2627	64.7071	70.8856
CBG01809.1	6.8502	5.25875	7.2942	5.04694	8.95323	4.6952
CBG01810.1	0.552968	0.666997	0.878142	0.708009	0.374396	0.880561
CBG01811a.1	12.6844	12.6438	13.8332	12.3735	13.281	13.6338
CBG01811b.1	0	0	0	0	0	0
CBG01812.1	0	0	0.100704	0	0.785721	0
CBG01813.1	6.18506	6.49668	9.02132	6.43881	7.29888	6.18526
CBG01814.1	10.1227	10.8495	8.75753	10.1228	10.3639	10.5245
CBG01815.1	9.63285	6.90011	0.851555	1.021	3.13177	4.64574
CBG01816a.1	19.5277	22.7604	21.8641	15.9457	20.0102	23.5835
CBG01816b.1	20.43	21.6289	31.4134	28.3125	31.1511	26.9754
CBG01817.1	1.29861	4.0042	5.062	4.3056	0	5.6065
CBG01817.2	11.2744	6.59949	5.92369	7.62545	7.2803	3.65932
CBG01818a.1	0	0	0	0	0	0
CBG01818b.1	0	0	0	0	1.13862	0.623128
CBG01819.1	2.74852	3.44874	2.72057	2.08496	2.82281	2.18449
CBG01820.1	6.38388	7.3761	5.58149	5.40129	6.56006	6.46592
CBG01822a.1	8.10987	6.66778	10.8443	9.46353	13.4415	11.3423
CBG01822b.1	1.36802	1.74914	1.15849	0.591263	2.17574	0
CBG01823.1	20.2812	21.5067	24.7273	25.9562	22.8085	23.0091
CBG01824.1	17.5581	16.5167	18.77	16.0291	17.8806	16.4238
CBG01825.1	66.0833	62.6267	69.4335	69.6621	57.5512	65.7411
CBG01826.1	79.1673	77.8794	79.5405	73.9485	77.2811	76.9771
CBG01827.1	51.2384	53.7157	54.3265	51.4214	51.8408	49.2847
CBG01828.1	38.8016	40.454	50.3444	40.7559	42.1849	39.7825
CBG01829.1	28.8949	28.3523	28.0409	24.8293	26.1024	27.8719
CBG01830.1	0.328602	0.526567	0.470472	0.44464	0.298346	0.576239
CBG01831.1	4.30934	3.41215	4.30842	3.6417	2.70847	4.1127
CBG01832.1	83.8981	88.6265	80.9779	76.2339	98.3004	91.2944
CBG01833a.1	11.2647	11.7256	13.5306	10.7454	16.0145	14.6222
CBG01833b.1	2.79247	1.53332e-08	6.24895	0.00424968	0	0
CBG01834.1	0	0	0	0	0.372451	0.148283
CBG01835.1	5.56834	6.1178	6.11693	7.46912	4.76849	7.27402
CBG01836.1	0	0	0	0	0	0
CBG01837.1	0	0	0	0	0	0
CBG01838.1	0	1.9605	0	0	0	0
CBG01840a.1	11.8233	10.1786	11.9705	12.1164	11.4241	11.226
CBG01840b.1	4.58143	7.02334	3.69815	4.70551	4.66964	8.20887
CBG01844.1	0	0	0	0	0.997582	0
CBG01845.1	0.279384	0	0.197539	0	0.783407	0
CBG01846.1	1.48914	2.55879	2.22007	1.32072	2.90091	1.43747
CBG01847.1	34.4101	24.7331	32.2338	35.5296	29.8228	38.0371
CBG01849.1	6.07139	3.20001	6.43494	6.83241	3.88457	6.31871
CBG01850.1	35.3554	25.4868	135.652	102.684	56.4703	53.275
CBG01851.1	7.9178	8.92986	10.3113	8.14521	7.61779	8.71865
CBG01852.1	0	0	0	0	0	0
CBG01853.1	0.0545742	0	0	0	0	0
CBG01854.1	0	0	0	0	0	0.0383901
CBG01855.1	0	0	0	0	0	0
CBG01856.1	0	0	0.0331802	0.0940442	0	0
CBG01857.1	22.1047	24.047	31.0915	24.9594	33.5905	32.6297
CBG01858.1	673.059	658.485	605.171	677.105	694.084	708.969
CBG01859a.1	475.412	464.872	407.985	442.68	510.358	493.9
CBG01859b.1	0	0	0	0	0	0
CBG01860a.1	19.9423	19.4976	18.1514	20.6762	13.9779	15.9075
CBG01860b.1	8.31463	11.2866	16.5865	12.3372	15.3797	12.8166
CBG01861a.1	7.96408	4.92697	7.7161	2.33192	6.88362	6.61323
CBG01861b.1	16.288	17.7976	19.8879	19.4733	22.8752	16.5196
CBG01863.1	8.35029	8.55768	10.7984	6.70376	10.6068	9.72003
CBG01866a.1	22.5256	21.1438	24.0386	20.8814	22.3534	25.7971
CBG01866b.1	5.42731	4.75964	4.41222	4.98336	7.20929	4.60858
CBG01867.1	19.6424	17.0532	26.2213	17.5149	20.7865	22.3795
CBG01870.1	2.64543	2.02319	2.40884	2.50897	2.00796	2.8716
CBG01871.1	1.25518	1.39382	1.17983	1.0416	1.15923	0.931001
CBG01872.1	0	0	0	0	0	0
CBG01874a.1	4.93663	5.65869	7.0638	4.47915	7.29535	5.64064
CBG01874b.1	0.944142	1.17044	0.26715	1.40871	0	0.512362
CBG01876.1	4.86015	5.72609	5.16154	4.49269	7.5208	6.02009
CBG01879.1	241.364	246.757	263.758	245.255	307.95	292.764
CBG01880a.1	22.4778	21.3599	24.2376	17.2435	20.3365	19.9335
CBG01880b.1	0	0	4.14912e-10	0.919555	5.70287	0
CBG01881.1	4.02716	5.17696	4.78581	4.12656	5.5021	4.91669
CBG01882a.1	5.02368	9.39889	5.70769	4.33062	14.9485	3.28753
CBG01882b.1	11.2142	6.93636	12.9645	8.70165	5.89519	11.8992
CBG01884.1	3.25187	2.6503	4.22941	3.87843	8.87912	4.74075
CBG01885.1	22.4103	25.778	20.5225	26.0285	30.5103	28.0928
CBG01887a.1	10.5886	10.6409	19.0924	13.7431	21.0662	17.4785
CBG01887b.1	13.6152	18.043	10.1786	11.2408	14.0889	11.3438
CBG01887c.1	0.410646	0	0	0	0	0
CBG01887d.1	5.69084	2.56266	4.67289	5.32018	7.63486	7.0875
CBG01887e.1	7.62602	4.82461	2.58725	4.52826	5.28305	4.72807
CBG01887f.1	14.542	9.67023	16.6145	8.40125	18.1192	12.7724
CBG01889.1	48.3578	41.81	93.0467	73.3642	66.9238	68.5342
CBG01890.1	12.0963	10.0375	13.174	9.14511	14.1284	9.83918
CBG01891.1	0	0	0	0	0	0
CBG01892.1	0.172895	0.214803	0.362788	0.367866	1.19051	0.768521
CBG01893.1	0.0357826	0.131964	0.254046	0.0747889	0	0.23417
CBG01894.1	0.520614	1.17039	0.121417	0.636664	0.706398	0.570027
CBG01895a.1	14.6408	13.2667	15.1432	10.0205	12.9109	15.2405
CBG01895b.1	4.15176	7.93364	4.45255	7.53988	8.08244	3.79926
CBG01897.1	9.71593	11.8641	9.84779	12.3782	7.73732	9.48862
CBG01898.1	16.6592	17.7461	19.9756	14.5583	19.5704	15.1599
CBG01899.1	3.09097	3.91711	1.89791	1.66941	2.92	3.48262
CBG01900.1	28.1991	29.6979	31.401	24.2881	38.3222	27.3332
CBG01901a.1	22.8468	22.786	22.6919	19.6638	19.4932	22.9115
CBG01901b.1	1.02406	0.510677	0.262031	0.637407	3.14362	2.03142
CBG01902.1	45.7141	41.7374	50.0424	35.0143	45.3618	33.1775
CBG01903.1	11.4553	11.4489	16.4146	11.185	14.7706	10.344
CBG01904.1	343.61	369.843	527.613	525.902	304.12	324.865
CBG01905.1	12.2728	13.2389	13.3903	14.2265	10.6751	11.7383
CBG01906.1	5.64078	3.83377	10.2349	10.4917	11.1177	6.96689
CBG01907.1	20.1786	20.3132	21.5109	21.7271	19.1158	20.5233
CBG01908.1	73.7109	62.1408	84.2787	81.7971	63.6331	70.4805
CBG01909.1	10.0098	10.5453	6.44995	4.6881	13.1709	10.0589
CBG01909.2	11.1687	13.3407	7.06749	8.94056	4.66301	10.8991
CBG01910.1	245.616	250.379	83.8954	91.4889	175.038	177.059
CBG01911a.1	1.02265	0.781547	0.134527	0.26928	0.348006	0
CBG01911b.1	0	0.00413188	0	0.263745	0.00222054	0.627123
CBG01912.1	6.03003	5.35138	3.67598	4.44242	4.76362	5.95076
CBG01914a.1	0.275277	0.0370286	0.213732	0.126064	0.248946	0
CBG01914b.1	0.0020552	0.000559577	0.00293712	0.00179661	0.00428869	0.265511
CBG01916.1	2.56501	2.30241	2.62885	2.86851	2.07088	2.47346
CBG01917.1	16.1399	15.761	20.6649	18.5046	19.441	15.2964
CBG01918.1	0.98061	0.951277	0.212395	0.081567	0	1.01992
CBG01919.1	14.9968	14.5977	18.0065	11.6075	22.4904	14.9756
CBG01922.1	4.9944	5.59147	5.6792	4.4429	7.03974	3.51847
CBG01923.1	8.93317	9.67622	10.5859	9.80999	11.4863	10.2266
CBG01925.1	0.0557295	0	0.0398949	0	0	0.244749
CBG01926.1	0	0	0.116389	0	0	0
CBG01927.1	0	0	0	0	0	0
CBG01928.1	0	0	0	0	0	0
CBG01929.1	0	0	0	0	0	0
CBG01931.1	0	0	0	0	0	0
CBG01932.1	0	0	0	0	0	0
CBG01933.1	0	0	0	0	0	0.316331
CBG01935.1	0	0	0	0	0	0
CBG01937.1	20.7333	17.8091	26.8345	24.203	26.4584	22.6171
CBG01938.1	0.495064	0.523737	0.394187	0.763822	0.51131	0.532296
CBG01939a.1	4.34444	4.00089	3.64454	3.6892	4.25984	3.9525
CBG01939b.1	9.7607	10.5489	12.8359	12.2657	8.01276	9.85829
CBG01940.1	14.9421	13.9615	17.2671	13.6601	20.2189	14.1358
CBG01942.1	1.17952	0.798203	1.23754	1.07797	2.04987	1.30254
CBG01943.1	0.566969	0.351578	0.593856	0.300671	0.383614	0.704902
CBG01945a.1	0.638431	2.09787	0.83375	2.34828	2.24901	1.68421
CBG01945b.1	3.50028	3.34781	2.93778	2.01114	3.57769	3.57052
CBG01946.1	14.6563	12.9641	12.2258	9.19112	15.9649	12.0909
CBG01947a.1	12.2477	9.86274	12.9856	7.98074	12.9315	9.35922
CBG01947b.1	14.4293	18.3518	14.2852	17.6553	16.5651	17.6714
CBG01948.1	0	0	0	1.35873	0	0
CBG01948.2	3.1952	2.5562	1.59385	0	1.33554	1.73583
CBG01949a.1	2.97207e-05	0.000203899	0	0	0	0
CBG01949b.1	1.59987	1.7247	1.70832	1.28293	2.95599	1.791
CBG01950.1	55.6446	53.7848	57.3387	59.8963	54.1206	57.1308
CBG01952.1	27.542	25.8614	28.8664	23.5725	31.9316	25.4558
CBG01953.1	80.2622	86.3989	70.1006	71.1293	86.4904	84.8304
CBG01954a.1	33.8225	21.3864	28.9726	23.5982	29.4047	31.4675
CBG01954b.1	56.6416	62.4473	74.0979	63.2911	72.5632	59.6518
CBG01955.1	37.4066	39.8728	35.7382	36.1343	35.2675	40.4891
CBG01956.1	21.1588	20.7167	31.6163	26.6944	30.8937	27.4624
CBG01957a.1	4.78129	5.7249	5.74008	3.1534	5.95202	4.19362
CBG01957b.1	15.7379	16.982	15.4419	11.6775	19.3891	14.8154
CBG01959.1	11.4868	10.7601	8.6342	8.69187	8.02136	9.36481
CBG01961.1	4.02169	3.57512	4.2793	3.41358	4.88843	2.45564
CBG01962.1	0	0	0	0	0	0
CBG01963.1	0	0.23099	0.320227	0.198011	0	0.309228
CBG01964.1	0	0	0	0	0	0
CBG01966.1	4.40184	1.00801	3.10275	0.861113	2.2842	4.93804
CBG01967.1	9.63452	8.77251	12.5255	9.65369	11.8374	9.218
CBG01969.1	1.55945	2.22904	2.27436	2.14898	2.13554	1.80465
CBG01970.1	18.5955	19.0442	25.0692	20.5932	21.4064	20.5086
CBG01971.1	0.256316	0.947274	1.25649	0.804006	1.40477	1.11028
CBG01972.1	85.5815	70.1097	199.805	162.447	183.434	138.6
CBG01975a.1	14.5122	13.2392	14.6634	10.6027	22.583	12.8944
CBG01975b.1	11.0564	12.9685	9.66397	7.51984	9.22682	9.48954
CBG01976.1	12.0185	9.07786	8.57329	11.5667	9.29943	12.5952
CBG01978.1	5.83411	5.10386	3.30081	6.11641	6.41656	7.33429
CBG01979a.1	20.2465	24.3744	22.9539	21.6203	16.1983	23.112
CBG01979b.1	4.57827	2.19445	3.01867	2.93511	2.41192	4.47949
CBG01980a.1	2.06878	2.02265	1.47836	1.41466	1.64338	1.26768
CBG01980b.1	2.69832	1.63911	0.631196	0.450317	0.730127	2.36719
CBG01980c.1	0.88129	1.62443	1.37328	2.36899	0.600228	2.50084
CBG01980d.1	0.598348	0.510277	0.590302	0.111004	0.184309	0.390879
CBG01980e.1	0.596937	0.78448	1.37965	0.457446	0.583209	0.277612
CBG01980f.1	0.194519	0.520441	1.26934	0.637451	0.154093	0.433428
CBG01987.1	0	0	0	0	0.438703	0.18085
CBG01988.1	0	0	1.27982	0	0	0
CBG01989.1	0	0	0	0	0	0
CBG01991.1	0	0	0	0.180505	0.470037	0
CBG01993.1	0	0	0	0	0	0
CBG01994.1	0.515084	0.257533	0.576003	0.221096	0.283779	0.346166
CBG01997.1	14.3067	13.9155	21.859	17.6359	17.9695	15.9529
CBG01998.1	1.8597	1.16809	0.723901	0.82892	3.43337	4.3181
CBG02000.1	0	0	0	0.113625	0	0
CBG02001.1	0	0	0.239968	0.0893247	0	0
CBG02002.1	0	0.0690915	0	0	0.153613	0
CBG02003.1	0	0	0	0	0	0
CBG02004.1	0	0	0	0	0	0
CBG02005.1	0	0	0	0	0	0
CBG02006.1	0	0	0	0	0	0
CBG02007.1	0	0	0	0	0	0.228617
CBG02008.1	0	0	0	0	0	0
CBG02010.1	0.229883	0.0936967	0.324044	0.159407	0	0.0828884
CBG02012.1	0.716082	0.796108	1.77917	1.29643	1.64168	0.822717
CBG02013.1	4.11662	4.15357	4.02613	3.67625	4.87514	4.2092
CBG02014.1	2.3602	1.1428	1.66402	3.33924	2.15649	2.4532
CBG02015.1	2.6387	2.85018	2.64575	1.96199	3.05148	3.03577
CBG02016.1	9.91484	10.5953	10.6332	7.59403	12.3872	8.42931
CBG02018a.1	27.6045	26.2875	50.113	46.8238	44.7997	36.4307
CBG02018b.1	0.937148	0	2.9079	0	0.0433139	0
CBG02019.1	9.35251	6.14801	11.5514	10.1369	9.59934	10.9478
CBG02020.1	27.9015	24.2395	26.1901	24.0028	31.5159	28.2005
CBG02021.1	43.6054	41.3911	45.2836	44.3459	37.9033	41.6707
CBG02023.1	35.6237	38.5332	42.1161	39.4158	35.5356	35.0474
CBG02025a.1	33.8404	28.4382	38.5608	28.6607	34.6933	30.2011
CBG02025b.1	31.6722	37.9173	36.8028	34.3055	47.8467	37.3702
CBG02027.1	5.35369	7.50367	4.48389	4.04482	6.17365	4.96974
CBG02028.1	60.7155	70.243	55.7874	55.402	62.3717	69.0387
CBG02029.1	22.2337	23.0835	25.6044	18.5504	25.8678	20.5231
CBG02030a.1	62.1277	60.5843	99.3273	99.651	76.7184	80.0954
CBG02030b.1	0.347654	0	0.245542	0.461443	0	0
CBG02031.1	2.5718	2.72636	1.10663	1.09188	1.86641	1.32102
CBG02032.1	68.3232	58.412	79.0046	76.1419	71.8833	74.8717
CBG02033.1	1.81939	0.966743	0.686066	1.01484	0.746855	2.373
CBG02035.1	0.0814583	0	0.0566677	0	0	0
CBG02036.1	16.0561	17.6104	15.2719	12.5156	16.8775	14.8677
CBG02037.1	0.417845	0	0.502483	0	0	1.26172
CBG02038a.1	10.3786	14.6944	20.3306	13.3635	13.767	14.8809
CBG02038b.1	25.8354	21.2682	17.0631	16.7401	26.8279	18.7023
CBG02039a.1	0.943552	0	0.656297	0	1.25732	0.592558
CBG02039b.1	2.01319	2.34129	1.1942	2.13053	0.41706	2.38711
CBG02040.1	21.9495	22.1545	20.7068	20.6398	27.3359	23.4272
CBG02041a.1	1.63353	1.54004	1.97386	1.45054	0.987006	1.97759
CBG02041b.1	0.529731	0.673984	0.529481	0.688896	1.23784	0.665867
CBG02042.1	11.699	12.9315	11.2805	11.0517	12.3702	11.8104
CBG02044.1	5.18538	6.05175	8.26549	6.10503	5.62932	7.12376
CBG02045.1	39.6944	41.3397	39.6048	31.1899	37.1986	35.3185
CBG02046a.1	3.98973	2.99305	4.07189	2.65185	3.47568	4.11944
CBG02046a.2	0	2.92873e-09	0	0	0	0
CBG02046b.1	0.610071	2.22918	0	0	0	0
CBG02046b.2	1.20795	1.31318	2.8986	2.18726	2.58928	2.8542
CBG02046c.1	2.39774	1.90046	1.86894	0.809687	1.46604	2.54668
CBG02046c.2	7.57707	6.07462	4.51616	2.47716	4.3116	4.02211
CBG02046d.1	0.702918	0	0	0.886508	1.68669	0
CBG02046d.2	0.000192877	2.56756	0.000290879	1.29876	4.23246e-06	6.87586e-06
CBG02059a.1	0.00156497	3.6532e-06	5.15693e-06	4.72766e-07	1.81482e-07	9.26761e-09
CBG02059b.1	10.9503	10.2694	11.9147	9.65781	12.6017	9.17678
CBG02059c.1	5.04258	6.01497	6.69668	4.42177	6.84737	5.58154
CBG02059d.1	0	9.85717e-08	0	5.34666e-08	0	0
CBG02059e.1	7.31339e-08	0.205877	1.64169e-05	0.633994	9.22564e-10	9.69033e-09
CBG02059f.1	0.87535	1.21184e-07	8.34106e-05	1.29044e-10	1.65659e-09	1.3216e-10
CBG02059g.1	2.98998	3.00348	2.53029	1.37764	3.62447	3.56736
CBG02061.1	30.0468	31.6286	28.108	23.7426	27.2676	26.1258
CBG02062.1	129.82	131.66	111.819	92.9699	111.959	94.0831
CBG02063.1	22.1841	19.4282	26.1312	18.0819	25.3008	19.4279
CBG02064.1	72.6385	69.2016	74.2821	67.6761	68.7833	67.6144
CBG02066.1	0	0.289335	0	0	0	0
CBG02068a.1	1.51028	2.56719	0	0.666855	0.739996	9.35162e-10
CBG02068b.1	0.767605	0	0.571427	0.276308	0	1.01129
CBG02068c.1	0.43795	0	0.725073	0	0.546908	0
CBG02068d.1	0	0	0	0	0	0
CBG02071a.1	3.32185	5.57373	5.27054	3.06755	0.935491	2.67309
CBG02071b.1	0.540461	0.937991	2.69192	1.7873	4.584	3.94901
CBG02071c.1	0	0	0	0	0	0
CBG02071d.1	0	0	0	0.354756	0	0.302024
CBG02071e.1	2.83712	0.509578	0.888656	0.827605	4.17024	1.02634
CBG02071f.1	4.81259	4.37599	4.15435	3.5208	4.64414	3.60399
CBG02071g.1	5.42404	5.82188	5.57285	6.11207	6.51591	5.31274
CBG02074.1	27.0133	30.5128	31.008	28.9853	32.0002	30.2285
CBG02076.1	199.195	205.235	182.57	192.251	180.098	205.115
CBG02077a.1	7.9593	4.58784	11.2645	5.91765	8.89699	7.93655
CBG02077b.1	12.1641	15.5908	11.2563	14.6051	11.4089	14.0369
CBG02079.1	0	0.115212	0	0	0	0
CBG02080a.1	12.9925	10.6001	11.6713	11.1214	8.95833	8.57644
CBG02080b.1	23.7352	28.8127	24.5234	19.2603	25.152	21.771
CBG02081.1	0.68787	0.879036	1.11519	0.503974	1.27156	1.31508
CBG02082.1	14.5647	16.4466	15.3069	12.1283	16.2281	12.2571
CBG02083.1	12.5711	13.0406	14.0301	13.3514	13.7524	12.795
CBG02085.1	53.1354	58.9168	62.867	61.1404	59.1677	57.1061
CBG02087.1	3.27115	4.06943	3.82323	3.8336	2.5814	2.8787
CBG02089.1	50.7995	49.2092	65.3091	54.9185	62.167	54.2163
CBG02091.1	2.41792	3.13264	3.35233	2.90079	3.6486	3.16268
CBG02092.1	2.06066	2.76317	2.07874	2.49496	2.14435	2.61389
CBG02093.1	31.9318	33.458	33.9913	28.6021	34.282	30.8164
CBG02095.1	13.6215	13.8674	12.9764	10.4145	21.0352	13.5112
CBG02096.1	3.36889	3.20148	3.92808	3.79292	3.9586	4.08619
CBG02097.1	8.68441	8.47292	11.1559	11.1728	9.2519	7.3076
CBG02098.1	23.8534	25.6814	26.7438	21.5775	28.8306	23.2542
CBG02099.1	102.01	94.8311	116.891	98.6262	112.647	99.1852
CBG02100.1	4.91155	6.62243	8.01483	4.94293	6.58375	6.23814
CBG02102.1	1.15666	3.99524	2.95603	2.47616	3.88794	1.60652
CBG02103.1	39.7838	42.7236	10.4317	10.4191	19.0042	22.0234
CBG02104.1	24.0581	23.8404	19.9159	18.909	21.9574	23.6088
CBG02105.1	9.09639	9.11483	6.5334	7.10893	9.93167	8.23789
CBG02108a.1	0	1.34228e-08	0.382911	0	3.21801	5.13409e-07
CBG02108b.1	10.0603	10.9786	10.5403	7.67715	7.76331	9.29852
CBG02109.1	47.4905	48.0642	51.1307	35.7137	49.6661	40.6518
CBG02110.1	0.348419	0.998506	0.628724	0.568814	0.426778	0.635427
CBG02111.1	1.19151	0.779892	1.28629	0.746463	1.45524	1.0554
CBG02112.1	1.2005	1.51201	1.94393	0.430557	1.09471	1.79565
CBG02113.1	22.4388	21.3895	23.7188	23.3046	19.9124	21.1941
CBG02114.1	50.1	44.8414	45.781	41.387	45.5751	45.2667
CBG02115.1	16.9769	19.9144	20.6764	17.4218	21.4921	20.1342
CBG02116.1	12.3836	10.0959	13.8142	11.1134	13.2993	11.4692
CBG02117.1	3.70486	3.10001	3.46653	3.37642	5.16295	2.58606
CBG02118.1	17.8424	16.249	25.1754	21.9791	20.2687	20.4691
CBG02124.1	0	0	0	0	0	0
CBG02127.1	5.12896	4.94797	6.05297	5.1855	5.01769	5.8348
CBG02128a.1	1.74463	3.42951	3.30214	1.37206	0	1.42667
CBG02128b.1	5.56482	7.00545	5.75997	5.33502	11.5943	7.95992
CBG02128c.1	5.63803	3.20589	4.21372	4.59649	2.45117	4.79182
CBG02128d.1	0	0	0	6.49297e-09	0	0
CBG02128e.1	3.67519e-09	1.23998	1.69807	1.12216	0	0
CBG02131.1	2.82516	2.34856	3.84805	2.95764	3.76655	3.16628
CBG02133.1	0	0.399982	0	0.34074	0	0
CBG02139.1	3.92852	4.68268	6.27418	3.03499	5.61978	4.32162
CBG02140.1	19.9105	21.7589	26.8734	22.6652	25.8584	21.9525
CBG02142.1	58.9888	60.5045	57.6567	50.9643	57.6067	56.4678
CBG02143a.1	20.7757	21.7362	24.0074	18.7644	25.5595	20.8173
CBG02143b.1	2.17691	1.80212	2.74886	1.78465	2.91275	2.77364
CBG02145.1	0.860426	0.534545	1.11137	0.684632	0.196535	0.797503
CBG02146a.1	11.4964	14.0794	14.0662	11.0282	13.3633	11.4676
CBG02146b.1	0.552781	0	0	0	0.729563	0.764108
CBG02149a.1	29.4465	29.2201	26.2507	25.6136	25.8602	29.6807
CBG02149b.1	1.70045	2.27926	0.589713	1.00093	2.77391	0
CBG02150.1	0.686159	0.462651	0.635918	0.608152	0.852571	0.594379
CBG02153.1	0	0	0.0619478	0.0905865	0	0.0945584
CBG02155.1	1.47404	1.20619	0.580008	0.685921	0	0.179972
CBG02156.1	0.0642958	0.0809483	0.0452536	0	0	0
CBG02160.1	17.0723	16.659	17.7854	18.6121	16.8063	17.2064
CBG02161.1	0	0.280021	0.000240457	0	0	3.66743e-05
CBG02162.1	0	0	0.163517	0	0.197831	0.152465
CBG02163.1	0.364998	0.33916	0.190259	0	0	0
CBG02163.2	0	0	0	0.200755	0	0.10516
CBG02164.1	2.60158	0	0	3.62355	0	0.878353
CBG02167.1	0.248012	0	0.0880998	0.192077	0.171204	0.132793
CBG02169.1	0.0650262	0	0.202188	0.169549	0.936751	0.53407
CBG02169.2	0.194566	0.320661	0.0653474	0.067634	0	0.200002
CBG02169.3	0.342092	0	0.100717	0.0569586	0	0.235524
CBG02172.1	1.80061	2.12668	5.28065	3.70999	4.06453	2.83229
CBG02173.1	1.93048	1.37298	2.64883	1.61812	2.09291	2.20238
CBG02174.1	1.756	2.06094	0.188996	0.583636	0	1.21492
CBG02175.1	2.4376	1.96221	3.79761	3.35353	3.42812	3.41446
CBG02176.1	547.303	602.537	453.117	537.237	514.27	571.501
CBG02177.1	10.0801	10.5616	14.7003	12.2019	12.3837	12.4322
CBG02178.1	7.34223	7.6046	8.26677	7.58174	8.79488	7.59278
CBG02179.1	2.97502	2.37415	2.89204	3.29178	2.44951	3.31806
CBG02180.1	0.0789962	0.145836	0.0842109	0.0827153	0	0
CBG02186.1	0	0.329084	0	0	0	0
CBG02187.1	0	0	0	0	0	0
CBG02188.1	0	0	0	0	0	0
CBG02190.1	0.437549	0.36452	0.503519	0.7742	0.395464	0.488646
CBG02191.1	0.246111	0.207746	0.230714	0.177248	0	0.463188
CBG02193.1	0.231048	0.146129	0.227448	0.124973	0.163009	0.585519
CBG02194.1	14.7288	15.8242	17.7383	13.6564	17.9334	14.7671
CBG02195.1	61.4955	57.3077	59.8991	52.5412	56.9075	59.1132
CBG02196.1	4.82702	5.16243	6.18932	4.11245	6.32293	3.90405
CBG02198.1	169.071	185.011	160.322	172.478	151.989	175.462
CBG02199a.1	63.5558	66.9639	62.2253	52.2463	65.0615	62.9662
CBG02199b.1	0.383046	0.488467	0.955747	0	3.41898	2.00763
CBG02201a.1	64.0183	69.2044	88.6943	68.06	80.5067	63.9671
CBG02201a.2	0	1.08587	0	0	0	0
CBG02201b.1	39.796	33.8903	23.5163	22.0573	40.8058	36.9835
CBG02201b.2	0	0.562786	0	0	0	0
CBG02202.1	0	0.843576	0.719867	0.482198	0	0
CBG02204.1	0.437975	0.294823	0.154715	0	0.627874	0
CBG02205.1	1.00243	0.982253	1.24334	1.04762	2.30386	1.55623
CBG02206.1	25.4217	25.5753	25.5866	22.4633	24.3747	21.8822
CBG02207.1	1486.09	1458.88	1511.2	1539.4	1633.99	1551.73
CBG02207.2	0.892719	1.67285	1.66053	1.5499	3.49041	3.22832
CBG02208.1	5324.92	5697.83	5695.44	6396.54	5398.98	5881.44
CBG02209.1	1.16705	0	0.378869	0	3.43777	2.73213
CBG02209.2	5.8132	10.5263	7.27098	7.613	3.67053	4.74928
CBG02210.1	39.0122	38.8831	39.7443	36.8661	43.8711	39.0431
CBG02211.1	18.3259	17.447	20.6511	18.25	19.8415	16.4637
CBG02212a.1	0.754729	1.09362	0.790029	0.891062	0	2.11925
CBG02212b.1	24.2809	23.6693	28.6421	23.6398	25.6356	27.1363
CBG02213.1	100.534	105.902	96.4989	93.5248	96.1207	105.93
CBG02214.1	0.751692	1.0907	0.484649	0.499415	1.03371	0.832837
CBG02215.1	24.7837	24.5739	29.5316	23.5817	31.0599	25.4907
CBG02216.1	0.308896	0.785827	1.29286	0.334129	0.85782	2.44354
CBG02217.1	40.9033	45.3128	43.7559	49.5595	39.4801	49.4748
CBG02218.1	23.9976	22.2637	27.3979	25.3051	24.458	26.894
CBG02219.1	13.0947	10.9618	25.6003	8.65005	15.598	9.39528
CBG02220.1	12.8292	12.9152	15.4595	12.82	14.4379	12.9656
CBG02221.1	11.3866	10.8515	14.1399	10.9798	11.3716	12.1147
CBG02223a.1	227.215	220.934	219.454	233.143	231.026	227.475
CBG02223b.1	1.4689	0.878458	1.0602	1.88036	1.12842	2.86396
CBG02224.1	20.3902	18.9995	20.0024	21.7331	22.8487	23.7996
CBG02225.1	0.38544	0.487548	0.131943	0	0	0
CBG02229.1	11.4164	9.56179	8.30478	6.52497	6.28854	9.21731
CBG02230.1	4.70044	3.95029	4.21065	4.72536	3.02553	3.41802
CBG02231.1	9.49876	9.87559	10.0413	8.37403	12.3085	11.3114
CBG02233.1	1.24686	0.716744	0.770462	0.7719	2.65379	2.56932
CBG02234.1	0	0	0	0	0	0
CBG02235.1	0	0	0	0	0	0
CBG02237.1	0.192303	0.159896	0.158868	0.102548	0.441889	0.249078
CBG02238.1	2.2877	2.70131	1.42976	2.30263	1.65662	2.68927
CBG02239.1	4.82827	7.41835	6.98855	6.77214	7.41493	6.22637
CBG02240a.1	64.4286	64.5288	46.797	46.1768	48.5062	52.557
CBG02240b.1	15.1097	18.8657	11.6646	10.5957	15.5128	7.97102
CBG02241.1	68.6872	70.7357	64.5235	62.7156	65.3314	59.4232
CBG02242a.1	24.897	24.3672	28.5893	26.4955	29.9638	23.3981
[truncated: 23,076 more rows]
