# Supplementary material for: Conservation of Nematocida microsporidia gene expression and host response in Caenorhabditis nematodes
Source: PLoS One. 2022 Dec 19;17(12):e0279103. doi: 10.1371/journal.pone.0279103 (PMC9762603; doi:10.1371/journal.pone.0279103)
Supplement: S3 Table — (XLSX) [file pone.0279103.s008.xlsx]

## Sheet: C. elegans uninfected vs npa
S3 Table. Differentially expressed genes of C. elegans and C. briggsae exposed to the two species of microsporidia.
Differential expression analysis of uninfected vs N. parisii infected C. elegans
target_id	ens_gene	ext_gene	description	transcript_biotype	pval	qval	b	se_b	mean_obs	var_obs	tech_var	sigma_sq	smooth_sigma_sq	final_sigma_sq
C09E8.3.1	WBGene00015646	mlt-10	mlt-10 encodes a nematode-specific protein that contains a domain of unknown function, DUF644, and tandem proline- and hydroxy amino acid-rich repeats; mlt-10 is required for proper execution of the molting cycle, as well as a number of other processes including normal body shape, locomotion, and reproduction; MLT-10 is expressed transiently with each molting cycle in the hypodermis, except for t…	protein_coding_primary_transcript	2.42327e-140	4.78183e-136	-1.7909	0.0710115	6.83015	0.748622	0.0014655	0.00352571	0.00357713	0.00357713
F11G11.12.1	WBGene00000649	col-73	col-73 is predicted to be a structural constituent of cuticle.	protein_coding_primary_transcript	2.0138e-127	1.98691e-123	-2.35801	0.0981957	7.34848	1.19432	0.00111318	0.00852921	0.00306616	0.00852921
Y119D3B.21.1	WBGene00022497	Y119D3B.21	Y119D3B.21 is enriched in the BAG and the SAB based on SAGE, tiling, array, RNA-seq, and microarray studies.	protein_coding_primary_transcript	7.91956e-126	5.20922e-122	1.40633	0.0589403	7.62578	0.483554	0.000588389	0.00272065	0.00288557	0.00288557
F23H12.4a.1	WBGene00005018	sqt-3	sqt-3 encodes a cuticle collagen; during development, sqt-3 activity is essential for viability and normal body morphology; genetic and expression studies indicate that SQT-3 is a cuticle component at all stages of development and that SQT-3 likely forms higher order cuticular structures with the DPY-17 cuticular collagen, both of which are candidate substrates for the DPY-31 procollagen C-protei…	protein_coding_primary_transcript	3.60275e-114	1.77733e-110	-1.64299	0.0723481	9.53518	0.56277	0.000110897	0.00512334	0.00318655	0.00512334
ZK1290.12.1	WBGene00006947	wrt-1	wrt-1 is predicted to have peptidase activity; is expressed in the hyp10, the hyp6, the hyp7 syncytium, the hyp8, and the hyp9.	protein_coding_primary_transcript	1.07639e-104	4.24809e-101	-1.37115	0.0631005	7.82413	0.398115	0.000509088	0.00347258	0.00279377	0.00347258
C32E12.3.1	WBGene00016329	osr-1	osr-1 is expressed in the hypodermis and the intestine.	protein_coding_primary_transcript	3.01272e-94	9.90833e-91	-2.00151	0.0971819	6.01407	0.812941	0.00350495	0.00593938	0.00524435	0.00593938
C14A4.9.1	WBGene00007560	C14A4.9	n.a.	protein_coding_primary_transcript	3.78905e-94	1.06813e-90	-1.96836	0.0956239	6.00404	0.785665	0.00387026	0.00189612	0.00527367	0.00527367
C16C8.2.1	WBGene00015841	skpo-2	skpo-2 is predicted to have heme binding activity and peroxidase activity.	protein_coding_primary_transcript	3.76535e-92	9.28772e-89	-2.09298	0.102797	5.84988	0.935754	0.00388485	0.00668246	0.00576874	0.00668246
R07E3.6.1	WBGene00011107	R07E3.6	R07E3.6 is enriched in the AFD, the OLL, the PLM, and the PVD based on microarray, tiling, array, and RNA-seq studies.	protein_coding_primary_transcript	5.03898e-89	1.10482e-85	-1.17777	0.0588757	7.79515	0.289962	0.000453695	0.00301265	0.00280534	0.00301265
F15B9.8.1	WBGene00008851	F15B9.8	F15B9.8 is enriched in the AFD and the NSM based on tiling, array, and RNA-seq studies; is predicted to encode a protein with the following domains: Thrombospondin type-1 (TSP1) repeat and Thrombospondin type-1 (TSP1) repeat superfamily.	protein_coding_primary_transcript	1.28826e-88	2.54212e-85	-2.09792	0.105119	6.63785	0.93506	0.00558762	0.00546234	0.00383133	0.00546234
ZK1290.3a.1	WBGene00004398	rol-8	rol-8 encodes a collagen that is enriched in dauer larvae; mutations cause adults to become left-handed rollers.	protein_coding_primary_transcript	6.37417e-87	1.14347e-83	-1.57771	0.0798373	8.8422	0.527091	0.00020121	0.00617278	0.00276306	0.00617278
F30B5.1.1	WBGene00001074	dpy-13	dpy-13 encodes a member of the collagen superfamily containing 20 copies of the collagen triple helix repeat; transcipt levels oscillate, peaking once during each larval stage.	protein_coding_primary_transcript	4.29758e-86	7.06701e-83	-2.15283	0.109475	8.38034	0.97134	0.000350782	0.011634	0.00268751	0.011634
H42K12.3.1	WBGene00019272	H42K12.3	H42K12.3 is enriched in the OLL and the PVD based on microarray, tiling, and array studies; is predicted to encode a protein with the following domains: PAN/Apple domain and Thrombospondin type-1 (TSP1) repeat superfamily.	protein_coding_primary_transcript	7.35999e-85	1.11719e-81	-1.19588	0.0612628	8.42576	0.299029	0.000238948	0.00351418	0.00268832	0.00351418
ZK678.5.1	WBGene00006950	wrt-4	wrt-4 encodes a hedgehog-like protein, with (from N- to C-terminus) asignal sequence, a Wart domain, an short region of low-complexitysequence, and a Hint/Hog domain; WRT-4 is expressed strongly inhypodermal syncytia hyp6-hyp10 from 3-fold embryos to adults; theHint/Hog domain is predicted to cut WRT-4 into two halves and thencovalently link cholesterol to the C-terminus of the Wart domain; theWa…	protein_coding_primary_transcript	4.15023e-81	5.84974e-78	-2.3856	0.12507	5.40205	1.18233	0.0076581	0.00573133	0.00798452	0.00798452
T05C12.10.1	WBGene00004264	qua-1	qua-1 encodes a hedgehog-like protein, with (from N- to C-terminus) asignal sequence, a Qua domain, a 5W repeat, an extended region oflow-complexity sequence, and a Hint/Hog domain; QUA-1 is conserved amongnematodes from Caenorhabditis to Brugia; QUA-1 is expressed prior tomolting in hyp1 to hyp11 hypodermal cells, but not in seam cells, andceases to be expressed after each molting cycle or in gr…	protein_coding_primary_transcript	1.57116e-79	2.06691e-76	-1.17483	0.0622159	8.53276	0.29654	0.000241993	0.00362883	0.00269584	0.00362883
Y41E3.2.1	WBGene00001066	dpy-4	dpy-4 encodes a cuticle collagen; dpy-4 activity is required for normal body morphology, locomotion, and larval development.	protein_coding_primary_transcript	3.59621e-79	4.43526e-76	-2.29175	0.121647	8.17258	1.10144	0.000502135	0.0142959	0.00270195	0.0142959
F22F4.1.1	WBGene00017716	sups-1	sups-1 is enriched in the OLL and the PVD based on microarray, tiling, array, and RNA-seq studies.	protein_coding_primary_transcript	1.51339e-76	1.75669e-73	-1.48186	0.0800282	7.0999	0.46211	0.0010217	0.00538282	0.00328532	0.00538282
B0507.8.1	WBGene00015225	B0507.8	n.a.	protein_coding_primary_transcript	1.74777e-75	1.91604e-72	2.61668	0.142331	5.23579	1.90047	0.0112775	0.00165475	0.0089806	0.0089806
T06G6.6b.1	WBGene00011548	T06G6.6	T06G6.6 is enriched in the OLL and the PVD based on microarray, tiling, and array studies.	protein_coding_primary_transcript	5.60609e-74	5.82236e-71	-1.88899	0.103817	6.12793	0.738652	0.00585199	-0.00413151	0.0049259	0.0049259
F56D3.1.1	WBGene00018969	F56D3.1	F56D3.1 is enriched in the PVD based on proteomic, microarray, tiling, and array studies.	protein_coding_primary_transcript	1.88503e-71	1.85986e-68	-1.13441	0.0634675	7.56101	0.295969	0.001106	0.00109651	0.00292212	0.00292212
F52E4.6.1	WBGene00006948	wrt-2	wrt-2 encodes a hedgehog-like protein, with an N-terminal signalsequence, a Wart domain, and a C-terminal region of low-complexitysequence; WRT-2 is expressed in seam cells and hypodermal syncytia; theWart domain is predicted to form a cysteine-crosslinked protein involvedin intercellular signalling, and it has subtle similarity to theN-terminal Hedge domain of HEDGEHOG proteins; WRT-2 is weakly …	protein_coding_primary_transcript	3.68235e-71	3.46018e-68	-1.22847	0.0688741	7.95787	0.312143	0.000454563	0.00428908	0.00274833	0.00428908
F01D5.6.1	WBGene00008496	F01D5.6	F01D5.6 is predicted to encode a protein with the following domain: Modulator of levamisole receptor-1.	protein_coding_primary_transcript	3.19424e-70	2.86509e-67	-2.19525	0.123918	5.93894	1.03295	0.00405697	0.0112988	0.00547131	0.0112988
F27C1.8.1	WBGene00001067	dpy-5	dpy-5 encodes a Group I cuticle procollagen; dpy-5 activity is required for wild-type body length, cuticle structure (width of the annuli), postembryonic growth rates, and reproduction; dpy-5 is described as an intermediate collagen gene, as its mRNA, which is present in all larval stages, adults, and dauer larvae, increases in abudance two hours prior to the secretion of each new cuticle; a dpy-…	protein_coding_primary_transcript	6.6043e-70	5.6662e-67	-2.11275	0.119538	7.94661	0.935235	0.00054876	0.0137405	0.00275165	0.0137405
F11G11.10.1	WBGene00000606	col-17	col-17 encodes a collagen which is expressed in all developmental stages except eggs, like col-15, col-16, and col-20; collagen genes with this expression pattern may be used for synthesis of cuticles after the L1 stage (e.g., the L4 cuticle).	protein_coding_primary_transcript	7.04721e-70	5.79427e-67	-2.12449	0.120226	8.62893	0.967279	0.000285094	0.0141692	0.00270942	0.0141692
F29C12.1a.1	WBGene00004120	pqn-32	The protein product of this gene is predicted to contain a glutamine/asparagine (Q/N)-rich ('prion') domain, by the algorithm of Michelitsch and Weissman (as of the WS77 release of WormBase, i.e., in wormpep77).	protein_coding_primary_transcript	3.36486e-69	2.65595e-66	-1.81344	0.10314	7.33238	0.715062	0.00219884	0.00843901	0.00307865	0.00843901
C39E9.3.1	WBGene00000705	col-131	col-131 is enriched in the ALM and the PLM based on microarray studies; is predicted to encode a protein with the following domain: Collagen triple helix repeat.	protein_coding_primary_transcript	2.3229e-68	1.76299e-65	-2.03074	0.116225	6.90803	0.896871	0.00137365	0.0121346	0.0034875	0.0121346
F53B1.4.1	WBGene00018737	F53B1.4	F53B1.4 is an ortholog of human TGDS (TDP-glucose 4,6-dehydratase); is involved in endoplasmic reticulum unfolded protein response.	protein_coding_primary_transcript	3.08514e-68	2.25478e-65	-1.89715	0.10868	7.06074	0.8353	0.00122799	0.0105834	0.00332508	0.0105834
Y22F5A.5.1	WBGene00003091	lys-2	lys-2 is one of ten C. elegans lysozyme genes; as such, lys-2 can be predicted to have a role in lysozymal function including immune function.	protein_coding_primary_transcript	1.93605e-61	1.36443e-58	1.06187	0.0642057	7.15588	0.312311	0.000891496	-0.000673575	0.00323088	0.00323088
Y37A1B.7.1	WBGene00012540	Y37A1B.7	Y37A1B.7 is enriched in the OLL, the PLM, and the PVD based on microarray, tiling, array, and RNA-seq studies.	protein_coding_primary_transcript	6.46929e-61	4.40202e-58	-1.14578	0.069586	6.86733	0.271809	0.00130861	0.00328779	0.0035336	0.0035336
Y71G12B.25a.1	WBGene00022160	Y71G12B.25	Y71G12B.25 is predicted to encode a protein with the following domains: Major facilitator superfamily and MFS transporter superfamily.	protein_coding_primary_transcript	4.19967e-59	2.7624e-56	-1.0298	0.0635238	7.19365	0.250861	0.000839409	0.000792655	0.00319586	0.00319586
H04M03.4.1	WBGene00019154	glf-1	glf-1 encodes a UDP-galactopyranose mutase predicted to synthesize galactofuranose (Gal(f)) as a nucleotide sugar (UDP-Gal(f)); recombinant GLF-1 has biochemical activity either in vivo (expressed in E. coli) or in vitro; orthologs of GLF-1 are found in the urochordates Halocynthia and Ciona.	protein_coding_primary_transcript	1.15526e-58	7.35381e-56	-0.904744	0.056025	8.06199	0.173539	0.000338845	0.00279995	0.0027218	0.00279995
ZK1025.7.1	WBGene00050875	bah-1	bah-1 encodes a protein with a DUF23 domain, a domain found in insects, plants, bacteria and two vertebrates, the frog and the fish, Tetraodon, but absent from mammalian genomes; bah-1 normally functions to contribute to the integrity of the nematode cuticle; bah-1 is also required for the surface characteristics of the elegans cuticle that are required for the binding of bacterial biofilms; bah-…	protein_coding_primary_transcript	5.16285e-57	3.1837e-54	-1.93614	0.121672	6.24202	0.784417	0.00285631	0.0119477	0.00461917	0.0119477
T10B10.1.1	WBGene00000618	col-41	col-41 encodes a cuticle collagen.	protein_coding_primary_transcript	7.1521e-57	4.27674e-54	-2.3676	0.148977	7.65989	1.18113	0.000814089	0.02138	0.00286765	0.02138
F18C5.5.1	WBGene00017560	F18C5.5	F18C5.5 is enriched in the OLL and the PVD based on microarray, tiling, array, and RNA-seq studies.	protein_coding_primary_transcript	4.98552e-56	2.89351e-53	-1.94653	0.12343	5.38492	0.790082	0.00715477	-0.00334813	0.00808031	0.00808031
Y75B8A.20.1	WBGene00001724	grl-15	grl-15 encodes a hedgehog-like protein, with an N-terminal signalsequence, a central proline-rich low-complexity region, and a C-terminalGround-like (Grl) domain; GRL-15 is expressed in the reproductivesystem, vulva, and larval hypodermis; the Grl domain is predicted toform a cysteine-crosslinked protein involved in intercellularsignalling, and it has subtle similarity to the N-terminal Hedge dom…	protein_coding_primary_transcript	1.92068e-54	1.08288e-51	-2.5301	0.162834	6.02177	1.33371	0.00424694	0.022268	0.00522202	0.022268
ZC123.1.1	WBGene00022517	ZC123.1	ZC123.1 is expressed in the hypodermis.	protein_coding_primary_transcript	1.70565e-53	9.34932e-51	-2.28047	0.148108	6.39503	1.12788	0.00259738	0.0193386	0.00425805	0.0193386
C26B9.3.1	WBGene00016133	C26B9.3	C26B9.3 is enriched in the PLM based on tiling, array, and RNA-seq studies; is predicted to encode a protein with the following domain: GM2-AP, lipid-recognition domain superfamily.	protein_coding_primary_transcript	4.74288e-53	2.5295e-50	-0.997892	0.0650896	7.03806	0.213507	0.000888236	0.00024461	0.00334842	0.00334842
R07G3.6.1	WBGene00003888	osm-8	osm-8 encodes a mucin-like secreted protein with a PST (proline/serine/threonine) domain similar to the PST domain in human mucin, Muc2; osm-8 is a negative regulator of the osmotic stress response, mutants for osm-8 show inappropriate activation of physiological responses to osmotic stress; osm-8 acts through the hypodermally expressed transmembrane protein PTR-23 to activate osmosensitive gene …	protein_coding_primary_transcript	1.31413e-52	6.82414e-50	-1.85107	0.121265	5.41467	0.700084	0.00679068	-0.00040474	0.00791445	0.00791445
F29B9.9a.1	WBGene00000685	col-111	col-111 is predicted to be a structural constituent of cuticle.	protein_coding_primary_transcript	9.87947e-52	4.99876e-49	-3.31553	0.219099	4.99619	2.26972	0.0369851	-0.00108103	0.0110195	0.0110195
F37B4.2.1	WBGene00002055	ifc-1	ifc-1 encodes a nonessential intermediate filament protein; IFC-1 is predicted to function as a structural component of the cytoskeleton; IFC-1 has no function in RNAi assays.	protein_coding_primary_transcript	1.25046e-51	6.16883e-49	0.969925	0.064161	7.15009	0.256689	0.00088027	0.000864362	0.00323637	0.00323637
T02E9.2a.1	WBGene00001716	grl-7	grl-7 encodes a hedgehog-like protein, with an N-terminal signalsequence, a central low-complexity region, and a C-terminal Ground-like(Grl) domain; GRL-7 is expressed in intestine, hypodermis, and seamcells; the Grl domain is predicted to form a cysteine-crosslinkedprotein involved in intercellular signalling, and it has subtlesimilarity to the N-terminal Hedge domain of HEDGEHOG proteins.	protein_coding_primary_transcript	8.23991e-51	3.96581e-48	-2.73931	0.182714	6.35689	1.57918	0.0102076	0.0231767	0.00434013	0.0231767
C52G5.2.1	WBGene00008260	C52G5.2	C52G5.2 is predicted to encode a protein with the following domains: Calycin and Domain of unknown function DUF1794.	protein_coding_primary_transcript	2.50442e-49	1.17666e-46	-1.48007	0.100249	5.78866	0.466999	0.00405227	0.00390947	0.00599761	0.00599761
C02E7.6.1	WBGene00015339	C02E7.6	C02E7.6 is expressed in the nervous system and the ventral nerve cord.	protein_coding_primary_transcript	4.5949e-49	2.10863e-46	-2.3959	0.162733	6.82813	1.24785	0.0017704	0.0247116	0.00357954	0.0247116
ZC449.1.1	WBGene00022611	ZC449.1	ZC449.1 is enriched in the OLL, the PVD, and the SAB based on microarray, tiling, and array studies; is predicted to encode a protein with the following domain: PAN/Apple domain.	protein_coding_primary_transcript	4.80244e-48	2.15379e-45	-1.46252	0.100425	5.71878	0.449282	0.00379477	0.00308539	0.00629033	0.00629033
BE10.2.1	WBGene00007210	agmo-1	agmo-1 is an ortholog of human AGMO (alkylglycerol monooxygenase); is predicted to have glyceryl-ether monooxygenase activity and iron ion binding activity; is expressed in the hypodermis.	protein_coding_primary_transcript	9.66046e-47	4.23622e-44	-1.99809	0.139174	5.4196	0.859632	0.00682448	0.0125449	0.00788716	0.0125449
F10F2.3.1	WBGene00008655	lips-3	lips-3 is predicted to have hydrolase activity.	protein_coding_primary_transcript	4.85683e-44	2.08347e-41	-3.04681	0.218896	4.46095	2.02995	0.0274142	0.0168749	0.0205011	0.0205011
B0491.2.1	WBGene00005016	sqt-1	sqt-1 encodes a cuticle collagen; during larval and adult development, sqt-1 activity is required, likely redundantly, for normal cuticle, and hence organismal, morphology; sqt-1 mRNA abundance oscillates during larval development, peaking at one point during each larval stage and peaking again in adults; sqt-1 transcripts are also detected in animals at the L1-L2d molt; in the temporally distinc…	protein_coding_primary_transcript	1.35374e-43	5.68369e-41	-1.57555	0.113795	9.07166	0.526617	0.00016252	0.0127867	0.00285871	0.0127867
C01B12.1.1	WBGene00005017	sqt-2	sqt-2 is predicted to be a structural constituent of cuticle; is involved in cuticle development involved in collagen and cuticulin-based cuticle molting cycle.	protein_coding_primary_transcript	9.44298e-43	3.88205e-40	-1.60972	0.117453	8.83213	0.549825	0.00020424	0.013591	0.00275978	0.013591
C17H1.7.1	WBGene00007660	pals-6	pals-6 is enriched in the OLL and the PVD based on microarray, tiling, array, and RNA-seq studies; is predicted to encode a protein with the following domain: Amyotrophic lateral sclerosis 2 chromosomal region candidate gene 12 protein.	protein_coding_primary_transcript	1.38275e-42	5.56852e-40	2.76797	0.202373	4.69801	2.46914	0.0254781	-0.0216891	0.0154769	0.0154769
ZK377.1.1	WBGene00006952	wrt-6	wrt-6 encodes a hedgehog-like protein, with (from N- to C-terminus) asignal sequence, a Wart domain, an short region of low-complexitysequence, and a Hint/Hog domain; WRT-6 is expressed in sheath and socketcells of anterior sensilla, seam cells, and hypodermis; the Hint/Hogdomain is predicted to cut WRT-6 into two halves and then covalentlylink cholesterol to the C-terminus of the Wart domain; th…	protein_coding_primary_transcript	1.59779e-42	6.30584e-40	-1.56975	0.114857	5.4324	0.550156	0.0053756	-0.000793792	0.00781654	0.00781654
Y65B4BL.6a.1	WBGene00022038	Y65B4BL.6	n.a.	protein_coding_primary_transcript	5.09697e-42	1.97213e-39	-2.73826	0.201605	4.66583	1.69455	0.0175698	0.0230746	0.016064	0.0230746
C29E4.1.1	WBGene00000665	col-90	col-90 is predicted to be a structural constituent of cuticle.	protein_coding_primary_transcript	9.74346e-42	3.69746e-39	-2.49521	0.184355	7.3599	1.31188	0.00114078	0.0328461	0.00305744	0.0328461
F41F3.3.1	WBGene00018297	F41F3.3	F41F3.3 is enriched in the AFD and the DA neuron based on tiling, array, RNA-seq, and microarray studies.	protein_coding_primary_transcript	3.92331e-41	1.43368e-38	-2.86553	0.213335	7.80519	1.77363	0.000772391	0.0447394	0.00280126	0.0447394
ZK836.1.1	WBGene00003057	lon-3	lon-3 is predicted to be a structural constituent of collagen and cuticulin-based cuticle; is involved in body morphogenesis and negative regulation of growth; localizes to the annuli extracellular matrix; is expressed in several tissues, including the H1L.a, the H1L.ap, the H1L.app, the epithelial system, and the hyp7 precursor cell.	protein_coding_primary_transcript	3.88076e-41	1.43368e-38	-1.58261	0.117817	7.10764	0.526942	0.00110163	0.0127791	0.00327761	0.0127791
D1014.5.1	WBGene00017018	D1014.5	D1014.5 is expressed in the hypodermis; is predicted to encode a protein with the following domain: Glycosyltransferase family 92.	protein_coding_primary_transcript	1.25731e-40	4.511e-38	-1.42831	0.107025	6.57723	0.436124	0.00179332	0.00966108	0.00392461	0.00966108
F09F9.2.1	WBGene00017307	F09F9.2	F09F9.2 is enriched in the OLL, the PLM, and the PVD based on microarray, tiling, array, and RNA-seq studies.	protein_coding_primary_transcript	3.14805e-40	1.10929e-37	-2.01105	0.151469	6.54448	0.843382	0.00224126	0.0207015	0.00397828	0.0207015
C01B10.11.1	WBGene00044294	C01B10.11	C01B10.11 encodes a novel protein, conserved amongst nematodes; loss of C01B10.11 function via large-scale RNAi experiments indicates that C01B10.11 is required for coordinated locomotion and normal body morphology; expression studies indicate that C01B10.11 mRNA is enriched in the intestine.	protein_coding_primary_transcript	4.08564e-40	1.41442e-37	-0.83733	0.0631592	7.64216	0.170143	0.000538852	0.00345023	0.00287685	0.00345023
F53F1.5.1	WBGene00009983	cut-2	cut-2 encodes a secreted protein which is a component of cuticlin, the insoluble residue of nematode cuticles; CUT-2 is expressed during all developmental stages and contributes to the external cortical layer of the cuticle of all larval stages.	protein_coding_primary_transcript	5.0314e-40	1.7118e-37	-2.90029	0.219025	7.08614	1.93356	0.00166308	0.0463088	0.00329917	0.0463088
ZK154.1.1	WBGene00022665	ZK154.1	ZK154.1 is enriched in the AFD based on RNA-seq studies.	protein_coding_primary_transcript	2.12692e-39	7.11364e-37	-1.11608	0.0849819	6.22467	0.345444	0.00255625	0.00352098	0.00466568	0.00466568
T19C3.2.1	WBGene00020560	T19C3.2	T19C3.2 is enriched in the NSM based on tiling, array, and RNA-seq studies.	protein_coding_primary_transcript	2.52517e-39	8.30485e-37	-2.5438	0.193885	5.49231	1.42195	0.00777155	0.0298199	0.00748821	0.0298199
Y47D7A.5.1	WBGene00001714	grl-5	grl-5 encodes a hedgehog-like protein, with an N-terminal signalsequence, a central proline-rich low-complexity region, and a C-terminalGround-like (Grl) domain; the Grl domain is predicted to form acysteine-crosslinked protein involved in intercellular signalling, andit has subtle similarity to the N-terminal Hedge domain of HEDGEHOGproteins.	protein_coding_primary_transcript	4.16524e-39	1.34742e-36	-3.13453	0.239604	5.22286	2.16222	0.010806	0.046604	0.00906727	0.046604
B0399.2.1	WBGene00007177	oac-1	oac-1 is predicted to have transferase activity, transferring acyl groups other than amino-acyl groups.	protein_coding_primary_transcript	6.44304e-38	2.05065e-35	-2.31533	0.179869	4.64413	1.13749	0.0158789	0.00760886	0.0164738	0.0164738
T26C5.2.1	WBGene00012032	T26C5.2	T26C5.2 is enriched in the OLL and the PVD based on microarray, tiling, array, and RNA-seq studies; is predicted to encode a protein with the following domain: PAN/Apple domain.	protein_coding_primary_transcript	7.41068e-38	2.32119e-35	-1.05583	0.0820919	7.58565	0.23236	0.000573871	0.00616521	0.00290782	0.00616521
F42G2.4.1	WBGene00018353	fbxa-182	This gene encodes a protein containing an F-box, a motif predicted to mediate protein-protein interactions either with homologs of yeast Skp-1p or with other proteins; this gene's encoded protein also contains an FTH/DUF38 motif, which may also mediate protein-protein interaction.	protein_coding_primary_transcript	5.34161e-37	1.64697e-34	2.44597	0.192475	4.66892	1.9319	0.0210402	-0.010496	0.0160065	0.0160065
F15E11.1.1	WBGene00017490	pud-2.1	pud-2.1, along with pud-2.2, encodes a 17.4 kDa protein (CE16999) with unknown function that is seven-fold more abundant in glp-1 mutant hermaphrodites (which lack a germline) than in normal hermaphrodites; in addition, the protein products of pud-2.1/pud-2.2 are more abundant in daf-2 mutant vs. wild-type adults during a temperature shift from 15 to 25 degrees C; pud-2.1(RNAi) animals have no ob…	protein_coding_primary_transcript	8.77494e-37	2.62357e-34	-1.53931	0.121501	5.87493	0.516328	0.00186245	0.0129001	0.00568131	0.0129001
F15E11.14.1	WBGene00017500	pud-2.2	pud-2.2, along with pud-2.1, encodes a 17.4 kDa protein (CE16999) with unknown function that is seven-fold more abundant in glp-1 mutant hermaphrodites (which lack a germline) than in normal hermaphrodites; in addition, the protein products of PUD-2.2/PUD-2.1 are more abundant in daf-2 mutant vs. wild-type adults during a temperature shift from 15 to 25 degrees C; pud-2.2(RNAi) animals have no ob…	protein_coding_primary_transcript	8.77494e-37	2.62357e-34	-1.53931	0.121501	5.87493	0.516328	0.00186245	0.0129001	0.00568131	0.0129001
F15E6.2b.1	WBGene00017483	lgc-22	lgc-22 is predicted to have extracellular ligand-gated ion channel activity.	protein_coding_primary_transcript	3.1212e-36	9.19262e-34	-2.94777	0.234524	6.14279	1.81014	0.0107808	0.0442208	0.00488563	0.0442208
F47F6.1a.1	WBGene00018572	lin-42	lin-42 encodes three PAS domain-containing proteins orthologous to insect and vertebrate Period proteins that function in regulation of circadian rhythms; during larval development, lin-42 functions in the heterochronic pathway to regulate developmental switches that occurs in multiple tissues, including the hypodermis, gonad, sex myoblasts, and vulva; genetic analysis suggests that, in the hypod…	protein_coding_primary_transcript	5.98243e-36	1.73605e-33	-0.745889	0.0595873	8.10966	0.121434	0.000838444	0.00143543	0.0027122	0.0027122
Y54G2A.4.1	WBGene00021870	samt-1	samt-1 is an ortholog of human MFSD5; is predicted to have molybdate ion transmembrane transporter activity; is expressed in the intestine, the pharyngeal gland cell, and the seam cell.	protein_coding_primary_transcript	7.23319e-36	2.06859e-33	-0.827336	0.0661736	7.04379	0.14595	0.00103644	0.000884426	0.0033425	0.0033425
F41E6.2.1	WBGene00001694	grd-5	grd-5 encodes a hedgehog-like protein, with an N-terminal signalsequence and a C-terminal Ground domain; GRD-5 is expressed in adultanterior and posterior seam cells, overlapping GRD-3 expression; theGround domain is predicted to form a cysteine-crosslinked proteininvolved in intercellular signalling, and it has subtle similarity tothe N-terminal Hedge domain of HEDGEHOG proteins; GRD-5 is weakly…	protein_coding_primary_transcript	8.19007e-36	2.30878e-33	-2.3744	0.190064	5.29573	1.21677	0.00879116	0.0273332	0.00860007	0.0273332
K09B11.10.1	WBGene00010714	mam-3	mam-3 is predicted to encode a protein with the following domain: Concanavalin A-like lectin/glucanase domain superfamily.	protein_coding_primary_transcript	1.92199e-35	5.30292e-33	-3.0295	0.243831	4.16899	1.92869	0.0291251	0.0212417	0.0303284	0.0303284
Y38F1A.3.1	WBGene00004232	ptr-18	ptr-18 encodes a nematode-specific member of the sterol sensing domain(SSD) proteins, distantly paralogous to Drosophila PATCHED (PTC) andhuman PTCH (OMIM:601309, mutated in basal cell nevus syndrome); PTR-18is strongly required for normal molting from L3 to adult stage (a roleconserved in C. briggsae); PTR-18 is also required for male taildevelopment and vulval morphogenesis, and (partly) for en…	protein_coding_primary_transcript	1.93488e-35	5.30292e-33	-1.75466	0.141231	6.9598	0.672302	0.00133902	0.0186071	0.00343084	0.0186071
F28D1.9.1	WBGene00009218	acs-20	acs-20 encodes a protein homologous to the mammalian FATP1 and FATP4 fatty acid transport proteins (FATP)/very long chain fatty acid acyl-CoA synthetases; acs-20 activity is required for proper cuticle development, specifically formation of a cuticle surface barrier that prevents penetration of small molecules; acs-20 may affect cuticle development via its role in incorporation of very long chain…	protein_coding_primary_transcript	4.75473e-35	1.28527e-32	-1.02739	0.0831768	7.39164	0.230366	0.000771421	0.00614695	0.00303383	0.00614695
B0393.5.1	WBGene00007170	B0393.5	B0393.5 is predicted to have calcium ion binding activity.	protein_coding_primary_transcript	5.39502e-35	1.43865e-32	-0.932492	0.0755557	6.53907	0.18546	0.00172129	0.000116698	0.00398737	0.00398737
T01B7.7.1	WBGene00004397	rol-6	The rol-6 gene encodes a cuticle collagen related to human collagen alpha 1 (III) chain precursor (OMIM:120180), and is required for normal cuticular morphology; ROL-6 interacts with SQT-1, a closely related cuticle collagen, and is expressed at all stages from L2 to adult with transcripts detected at each of the molts preceding these stages.	protein_coding_primary_transcript	1.44943e-34	3.81353e-32	-1.78769	0.145791	8.26263	0.684811	0.000412433	0.0208427	0.00269205	0.0208427
R11F4.3.1	WBGene00020009	R11F4.3	R11F4.3 is enriched in the PLM based on RNA-seq studies.	protein_coding_primary_transcript	1.56507e-34	4.06363e-32	-1.71493	0.139929	5.03192	0.648452	0.00893957	-0.00135846	0.0106405	0.0106405
C01F1.5.1	WBGene00015300	C01F1.5	C01F1.5 is predicted to have metallopeptidase activity.	protein_coding_primary_transcript	2.06158e-34	5.28327e-32	-1.07117	0.0875611	6.33011	0.244035	0.00221102	0.00545593	0.00440073	0.00545593
B0507.10.1	WBGene00015227	ddn-1	ddn-1 is enriched in the SAB and the cephalic sheath cell based on tiling, array, RNA-seq, and microarray studies.	protein_coding_primary_transcript	2.3403e-34	5.92067e-32	2.63024	0.215186	5.65191	2.01125	0.00766578	0.0386393	0.00660931	0.0386393
K08B12.1.1	WBGene00019520	K08B12.1	K08B12.1 is predicted to have hydrolase activity; is expressed in the hypodermis.	protein_coding_primary_transcript	3.81091e-34	9.51907e-32	-0.687476	0.0564273	7.91126	0.0965631	0.000421349	0.00155531	0.00276269	0.00276269
T14G10.1a.1	WBGene00004091	pps-1	pps-1 is orthologous to human PAPSS1 (OMIM:603262) and human PAPSS2 (OMIM:603005, mutated in spondyloepimetaphyseal dysplasia).	protein_coding_primary_transcript	4.23332e-34	1.0442e-31	-0.904305	0.0742767	6.66645	0.200002	0.00162668	0.00389034	0.00378982	0.00389034
F22G12.1.1	WBGene00009061	pals-14	pals-14 is predicted to encode a protein with the following domain: Amyotrophic lateral sclerosis 2 chromosomal region candidate gene 12 protein.	protein_coding_primary_transcript	7.06722e-34	1.7217e-31	2.46888	0.203486	4.58775	2.35451	0.023809	-0.0192874	0.0175974	0.0175974
F57B9.9.1	WBGene00004133	abu-13	The protein product of this gene is predicted to contain a glutamine/asparagine (Q/N)-rich ('prion') domain, by the algorithm of Michelitsch and Weissman (as of the WS77 release of WormBase, i.e., in wormpep77).	protein_coding_primary_transcript	2.84737e-33	6.8521e-31	-1.77674	0.147836	7.35439	0.689174	0.00090141	0.0209541	0.00306164	0.0209541
Y65B4BR.6b.1	WBGene00001725	grl-16	grl-16 encodes, by alternative splicing, two hedgehog-like proteins withan N-terminal signal sequence, a central proline-rich low-complexityregion, and a C-terminal Ground-like (Grl) domain; the Grl domain ispredicted to form a cysteine-crosslinked protein involved inintercellular signalling, and it has subtle similarity to the N-terminalHedge domain of HEDGEHOG proteins.	protein_coding_primary_transcript	6.01485e-33	1.43001e-30	-3.37807	0.282534	5.3518	2.52632	0.0715568	-0.0158365	0.00826852	0.00826852
C08E3.13.1	WBGene00015605	C08E3.13	C08E3.13 encodes a novel protein; expression studies indicate that C08E3.13 expression is positively regulated by signaling through the DBL-1/TGF-beta signaling pathway; in situ hybridization experiments reveal that C08E3.13 transcripts are expressed in the intestine and the vulva.	protein_coding_primary_transcript	8.5755e-33	2.01453e-30	1.0836	0.0908538	7.10035	1.25675	0.00154549	0.00670893	0.00328486	0.00670893
F09B12.1b.1	WBGene00008605	mlt-9	mlt-9 is expressed in the hypodermis; is predicted to encode a protein with the following domain: Concanavalin A-like lectin/glucanase domain superfamily.	protein_coding_primary_transcript	1.09532e-32	2.54281e-30	-1.24042	0.104181	7.71686	0.332203	0.00526063	0.00559299	0.00283971	0.00559299
H03E18.1.1	WBGene00019148	H03E18.1	H03E18.1 is enriched in the PVD based on microarray, tiling, array, and RNA-seq studies; is predicted to encode a protein with the following domain: PAN/Apple domain.	protein_coding_primary_transcript	7.69088e-32	1.7647e-29	-0.856379	0.0729281	8.33805	0.16443	0.000267033	0.00505147	0.00268805	0.00505147
F01G10.10.1	WBGene00008512	F01G10.10	F01G10.10 is predicted to have lipid binding activity.	protein_coding_primary_transcript	1.03251e-31	2.34189e-29	-1.53232	0.130768	5.93145	0.508285	0.00362861	0.0134716	0.005495	0.0134716
Y68A4A.13.1	WBGene00044212	Y68A4A.13	n.a.	protein_coding_primary_transcript	2.05729e-31	4.61324e-29	2.75434	0.236236	5.77987	3.53244	0.0123151	0.0434922	0.00603245	0.0434922
F32A5.4a.2	WBGene00017970	F32A5.4	F32A5.4 is predicted to encode a protein with the following domains: Pepsin inhibitor-3-like repeated domain and Pepsin inhibitor-3 domain superfamily.	protein_coding_primary_transcript	2.94977e-31	6.5402e-29	-0.709876	0.0610458	7.58587	0.103885	0.000818896	-0.000620649	0.0029077	0.0029077
R02E4.3.1	WBGene00044724	R02E4.3	R02E4.3 is enriched in the AFD based on tiling, array, and RNA-seq studies.	protein_coding_primary_transcript	3.43468e-31	7.53074e-29	-1.68774	0.1453	5.73244	0.619477	0.00470395	0.0164082	0.00623014	0.0164082
F49E11.10a.1	WBGene00009895	scl-2	scl-2 encodes a predicted extracellular protein that is a member of the C. elegans family of SCP/TAPS (sperm coating protein/Tpx-1/Ag5/PR-1/Sc7) domain-containing proteins; an scl-2 deletion mutation, tm2428, is reported to be homozygous viable.	protein_coding_primary_transcript	4.30463e-31	9.33443e-29	1.2449	0.107354	6.27054	0.33068	0.00697977	-0.00201377	0.00454505	0.00454505
K01A2.5a.1	WBGene00019280	K01A2.5	K01A2.5 is an ortholog of human BPHL; is expressed in the hypodermis; human BPHL exhibits poly(ADP-ribose) glycohydrolase activity.	protein_coding_primary_transcript	8.19915e-31	1.75863e-28	-0.753499	0.065289	7.07075	0.124361	0.000947812	-0.000645859	0.00331484	0.00331484
F33D4.6b.1	WBGene00017998	F33D4.6	F33D4.6 is enriched in the OLL, the PLM, and the PVD based on microarray, tiling, array, and RNA-seq studies.	protein_coding_primary_transcript	1.15527e-30	2.45128e-28	-2.43434	0.211471	6.81344	1.23868	0.00639066	0.0383295	0.00359719	0.0383295
ZK1025.2.1	WBGene00014182	ZK1025.2	ZK1025.2 is predicted to have chondroitin 4-sulfotransferase activity.	protein_coding_primary_transcript	2.04495e-30	4.24768e-28	-1.53229	0.133684	6.58834	0.501052	0.000914967	0.0169563	0.00390694	0.0169563
ZK1025.8.1	WBGene00014188	ZK1025.8	ZK1025.8 is predicted to have chondroitin 4-sulfotransferase activity.	protein_coding_primary_transcript	2.04495e-30	4.24768e-28	-1.53229	0.133684	6.58834	0.501052	0.000914967	0.0169563	0.00390694	0.0169563
F36A4.10.1	WBGene00000611	col-34	col-34 encodes a cuticle collagen protein and is a critical component of male tail cuticle organization affecting ray morphology.	protein_coding_primary_transcript	8.57923e-30	1.76348e-27	-1.48965	0.131394	7.49163	0.508778	0.000759911	0.0165045	0.002965	0.0165045
C38C6.6.1	WBGene00007999	tag-297	tag-297 is expressed in head neurons and the hypodermis.	protein_coding_primary_transcript	8.68981e-30	1.76779e-27	-0.677919	0.0598016	7.50134	0.100663	0.000617464	0.00174042	0.00295877	0.00295877
F26G1.5.1	WBGene00017841	F26G1.5	F26G1.5 is enriched in the AFD and the PLM based on tiling, array, RNA-seq, and microarray studies; is predicted to encode a protein with the following domain: Domain of unknown function DB.	protein_coding_primary_transcript	9.78646e-30	1.97057e-27	-2.4143	0.213169	4.37874	1.30201	0.0227003	0.0222382	0.022741	0.022741
Y46G5A.29.1	WBGene00012917	Y46G5A.29	Y46G5A.29 is predicted to have calcium ion binding activity.	protein_coding_primary_transcript	1.19507e-29	2.38205e-27	-2.42764	0.214679	4.85151	1.26792	0.0126529	0.0334344	0.0129542	0.0334344
R07B1.13.1	WBGene00138711	R07B1.13	R07B1.13 is enriched in the AFD based on tiling, array, and RNA-seq studies; is predicted to encode a protein with the following domain: C6 domain.	protein_coding_primary_transcript	1.76016e-29	3.47332e-27	-2.33644	0.207238	4.46244	1.12553	0.0224842	0.000807919	0.0204635	0.0204635
R53.2.1	WBGene00011272	dtmk-1	dtmk-1 is an ortholog of human DTYMK; is predicted to have ATP binding activity and thymidylate kinase activity.	protein_coding_primary_transcript	2.59768e-29	5.07525e-27	-0.798446	0.0710369	6.73852	0.147554	0.00135484	0.00201148	0.00369141	0.00369141
R11A5.7.1	WBGene00011235	suro-1	suro-1 is an ortholog of human CPA6 (carboxypeptidase A6), CPA1 (carboxypeptidase A1), and CPA4 (carboxypeptidase A4); is predicted to have metallocarboxypeptidase activity and zinc ion binding activity; localizes to the collagen and cuticulin-based cuticle extracellular matrix and cytoplasm; is expressed in the hypodermis and the intestine; human orthologs of this gene are implicated in familial…	protein_coding_primary_transcript	4.76701e-29	9.2223e-27	-1.56116	0.139562	6.02556	0.533546	0.0030849	0.0163926	0.00521108	0.0163926
K08C9.4.1	WBGene00000641	col-65	col-65 is predicted to be a structural constituent of cuticle.	protein_coding_primary_transcript	6.99672e-29	1.34045e-26	-2.62852	0.235698	4.80968	1.5656	0.0149375	0.0406161	0.0136023	0.0406161
F58G1.5.1	WBGene00010267	lips-9	lips-9 is predicted to have hydrolase activity.	protein_coding_primary_transcript	8.07801e-29	1.53273e-26	-2.30304	0.20675	5.19351	1.17598	0.00916225	0.0335833	0.00927119	0.0335833
T02E9.2b.1	WBGene00001716	grl-7	grl-7 encodes a hedgehog-like protein, with an N-terminal signalsequence, a central low-complexity region, and a C-terminal Ground-like(Grl) domain; GRL-7 is expressed in intestine, hypodermis, and seamcells; the Grl domain is predicted to form a cysteine-crosslinkedprotein involved in intercellular signalling, and it has subtlesimilarity to the N-terminal Hedge domain of HEDGEHOG proteins.	protein_coding_primary_transcript	8.84075e-29	1.66147e-26	-2.64011	0.237181	5.97661	1.50965	0.021183	0.0350717	0.0053553	0.0350717
C02F4.4.1	WBGene00007264	C02F4.4	C02F4.4 is enriched in the PLM based on tiling, array, and RNA-seq studies.	protein_coding_primary_transcript	2.8061e-28	5.22384e-26	-1.80802	0.163951	6.14419	0.687036	0.00348791	0.0233921	0.00488186	0.0233921
T19C3.3.1	WBGene00020561	T19C3.3	T19C3.3 is enriched in the AFD, the OLL, and the PVD based on tiling, array, and RNA-seq studies.	protein_coding_primary_transcript	4.63267e-28	8.5436e-26	-0.684887	0.062361	7.41898	0.101843	0.00069191	0.00319698	0.00301417	0.00319698
T03G6.1.1	WBGene00020194	T03G6.1	n.a.	protein_coding_primary_transcript	1.28544e-27	2.34867e-25	-0.621542	0.0570742	7.77877	0.0829817	0.00044532	0.000230135	0.00281215	0.00281215
C09E8.2a.1	WBGene00015645	lips-7	lips-7 is predicted to have hydrolase activity; is expressed in the excretory system, the head, the hypodermis, the rectum, and the vulva.	protein_coding_primary_transcript	3.98876e-27	7.22111e-25	-2.58465	0.23962	4.18637	1.40982	0.0278479	0.00315958	0.02957	0.02957
F41C6.5.1	WBGene00000746	col-173	col-173 is predicted to be a structural constituent of cuticle.	protein_coding_primary_transcript	6.6366e-27	1.19055e-24	-2.57594	0.239855	5.18918	1.4625	0.00996873	0.0475617	0.00930214	0.0475617
Y65B4BM.3.1	WBGene00302974	Y65B4BM.3	Y65B4BM.3 is predicted to encode a protein with the following domain: Domain of unknown function DB.	protein_coding_primary_transcript	7.91946e-27	1.40788e-24	-0.592046	0.0552116	8.07157	0.0735928	0.00032857	0.00178022	0.00271975	0.00271975
F30A10.2.1	WBGene00009261	F30A10.2	n.a.	protein_coding_primary_transcript	8.0717e-27	1.42213e-24	-2.8502	0.26584	5.22786	1.72021	0.0109876	0.0596834	0.0090335	0.0596834
Y54G2A.76.1	WBGene00235268	Y54G2A.76	n.a.	protein_coding_primary_transcript	1.13323e-26	1.97894e-24	-0.759511	0.0710485	6.73845	0.12523	0.00135639	0.00345812	0.0036915	0.0036915
C26F1.5.1	WBGene00001719	grl-10	grl-10 encodes a hedgehog-like protein, with an N-terminal signalsequence and a C-terminal Ground-like (Grl) domain; the Grl domain ispredicted to form a cysteine-crosslinked protein involved inintercellular signalling, and it has subtle similarity to the N-terminalHedge domain of HEDGEHOG proteins.	protein_coding_primary_transcript	3.07682e-26	5.32586e-24	-0.883318	0.0833555	6.23012	0.166867	0.00229709	0.00177842	0.00465104	0.00465104
Y54E10BL.2.1	WBGene00000625	col-48	col-48 encodes a cuticle collagen.	protein_coding_primary_transcript	4.40882e-26	7.56515e-24	-2.21815	0.209986	4.37185	1.12265	0.0211501	0.0111731	0.0229441	0.0229441
B0344.2.1	WBGene00006955	wrt-9	wrt-9 encodes a hedgehog-like protein, with an N-terminal signalsequence, a Wart domain, and a C-terminal region of proline-rich,low-complexity sequence; the Wart domain is predicted to form acysteine-crosslinked protein involved in intercellular signalling, andit has subtle similarity to the N-terminal Hedge domain of HEDGEHOGproteins; WRT-9 has no obvious function in RNAi assays.	protein_coding_primary_transcript	8.58722e-26	1.46079e-23	-1.41685	0.134931	5.03964	0.454802	0.00764328	-0.00465283	0.010563	0.010563
M03B6.3.1	WBGene00010835	M03B6.3	n.a.	protein_coding_primary_transcript	1.21772e-25	2.05378e-23	-0.855653	0.0817435	7.74333	0.153003	0.000437748	0.00624426	0.00282757	0.00624426
T23F2.13.2	WBGene00303081	T23F2.13	n.a.	protein_coding_primary_transcript	1.61118e-25	2.69436e-23	-1.26931	0.12157	5.92159	0.347737	0.0092527	0.00310746	0.00552651	0.00552651
ZC434.3.1	WBGene00013891	ZC434.3	ZC434.3 is enriched in the PLM based on tiling, array, and RNA-seq studies.	protein_coding_primary_transcript	4.25121e-25	7.0495e-23	-2.48286	0.239925	5.25497	1.37742	0.00890728	0.0486567	0.00885528	0.0486567
T07H8.5.1	WBGene00005188	srg-31	srg-31 is predicted to have transmembrane signaling receptor activity.	protein_coding_primary_transcript	5.71719e-25	9.40144e-23	1.60559	0.155579	4.88393	1.41848	0.0117363	-0.00808099	0.0124685	0.0124685
C30F8.3.1	WBGene00016259	C30F8.3	C30F8.3 is enriched in the PLM based on RNA-seq studies.	protein_coding_primary_transcript	1.01832e-24	1.6607e-22	-2.81649	0.274391	4.0333	1.71918	0.0379439	0.005574	0.0373467	0.0373467
Y73E7A.8.1	WBGene00022274	Y73E7A.8	Y73E7A.8 is predicted to encode a protein with the following domain: Thrombospondin type-1 (TSP1) repeat superfamily.	protein_coding_primary_transcript	1.10668e-24	1.79e-22	-0.612412	0.0597098	7.6263	0.0812679	0.000504307	0.00306095	0.00288529	0.00306095
C34C6.3.1	WBGene00007916	C34C6.3	C34C6.3 is enriched in the PLM based on tiling, array, and RNA-seq studies; is predicted to encode a protein with the following domain: DOMON domain.	protein_coding_primary_transcript	4.72919e-24	7.58709e-22	-0.929867	0.0919275	6.14294	0.213133	0.00233633	0.00611433	0.00488522	0.00611433
T13F2.8a.1	WBGene00000301	cav-1	cav-1 encodes one of two C. elegans caveolin orthologs; cav-1 is required for viability and Ras/MAP-kinase-dependent progression through the meiotic cell cycle; CAV-1 is expressed in the adult germ line and during embryonic development; CAV-1::GFP localizes to cortical granules that function to secrete chondroitin and mucin-like proteoglycans to the extracellular space following fertilization.	protein_coding_primary_transcript	9.21663e-24	1.46671e-21	-0.929397	0.0924802	5.98112	0.17832	0.00321088	0.00358294	0.00534171	0.00534171
F28C6.5.1	WBGene00009205	F28C6.5	F28C6.5 is enriched in the ALM based on tiling, array, and microarray studies.	protein_coding_primary_transcript	1.48253e-23	2.34039e-21	-1.87306	0.187255	4.59079	0.827594	0.01753	0.00965319	0.0175345	0.0175345
F31F6.5.1	WBGene00000902	daf-6	daf-6 encodes a Patched-related protein; daf-6 is required for amphid channel morphogenesis and thus, also for normal morphology of the outer labial sensilla; specifically, daf-6 is required for restricting the amphid sensory compartment diameter; daf-6 mutants display defects in several neuron-mediated functions including dauer larvae formation, chemotaxis, osmotic avoidance, male mating, negati…	protein_coding_primary_transcript	2.76496e-23	4.33023e-21	-1.18825	0.119532	5.8451	0.298865	0.00346756	0.0108204	0.00578583	0.0108204
F32B4.8.1	WBGene00009318	F32B4.8	F32B4.8 is predicted to encode a protein with the following domain: PAN/Apple domain.	protein_coding_primary_transcript	2.87993e-23	4.47478e-21	-1.95013	0.196254	4.44934	0.82717	0.0177173	-0.00703823	0.0207983	0.0207983
T21C9.3b.1	WBGene00011891	del-6	del-6 is predicted to have sodium channel activity.	protein_coding_primary_transcript	3.33964e-23	5.14853e-21	0.633475	0.0638455	7.09891	0.0947901	0.000789933	0.00179707	0.00328631	0.00328631
ZC434.10.1	WBGene00220261	ZC434.10	n.a.	protein_coding_primary_transcript	6.37342e-23	9.74936e-21	-1.83987	0.18665	4.56911	0.6832	0.016849	-0.00737002	0.0179893	0.0179893
T22H6.2a.1	WBGene00011938	alh-13	alh-13 is an ortholog of human ALDH18A1 (aldehyde dehydrogenase 18 A1); is predicted to have ATP binding activity, glutamate 5-kinase activity, and glutamate-5-semialdehyde dehydrogenase activity; localizes to the mitochondrion; is expressed in the intestine; human orthologs of this gene are implicated in cutis laxa (multiple) and hereditary spastic paraplegia (multiple).	protein_coding_primary_transcript	1.56635e-22	2.3776e-20	-0.633938	0.0649088	7.39031	0.120367	0.00117836	-0.000931854	0.00303479	0.00303479
T08B1.6.1	WBGene00020343	acs-3	acs-3 is predicted to have catalytic activity; is expressed in several tissues, including the excretory cell, the head, the intestine, the seam cell, and the tail.	protein_coding_primary_transcript	1.98375e-22	2.9882e-20	-0.90482	0.0928724	5.90355	0.186283	0.0030401	0.00482298	0.00558519	0.00558519
H10E21.4.1	WBGene00019184	H10E21.4	H10E21.4 is predicted to have calcium ion binding activity.	protein_coding_primary_transcript	2.5126e-22	3.75615e-20	-3.47969	0.358045	3.75198	2.59462	0.06745	0.0184905	0.0607462	0.0607462
F08G5.6.1	WBGene00008584	irg-4	F08G5.6 encodes a CUB-like domain-containing protein; F08G5.6 is involved in the transcriptional, innate immune response towards several different bacterial pathogens; an F08G5.6::gfp promoter fusion is expressed in the intestine and in head neurons; F08G5.6 expression is positively regulated in the intestine by the ELT-2 GATA transcription factor.	protein_coding_primary_transcript	3.22737e-22	4.78839e-20	0.892102	0.0920352	7.0379	0.219143	0.00512189	0.00301362	0.00334859	0.00334859
Y80D3A.5.1	WBGene00013585	cyp-42A1	cyp-42A1 is an ortholog of human CYP4V2 (cytochrome P450 family 4 subfamily V member 2); is predicted to have heme binding activity, iron ion binding activity, and oxidoreductase activity; human orthologs of this gene are implicated in Bietti crystalline corneoretinal dystrophy.	protein_coding_primary_transcript	4.44137e-22	6.54042e-20	-0.737319	0.0763239	6.50899	0.118734	0.00178605	0.00178919	0.00403929	0.00403929
F35C12.3b.1	WBGene00009408	F35C12.3	F35C12.3 is enriched in the male based on tiling, array, RNA-seq, and microarray studies.	protein_coding_primary_transcript	4.74255e-22	6.9322e-20	5.86765	0.607815	3.14418	8.85586	0.198419	-0.180391	0.17102	0.17102
R07A4.4.1	WBGene00011075	R07A4.4	R07A4.4 is predicted to encode a protein with the following domain: PAN/Apple domain.	protein_coding_primary_transcript	6.5034e-22	9.43614e-20	-1.98659	0.20648	4.40762	0.859564	0.0207172	0.0154033	0.0219167	0.0219167
Y38A10A.2.1	WBGene00021389	Y38A10A.2	Y38A10A.2 is enriched in the AFD, the OLL, the PLM, and the PVD based on microarray, tiling, array, and RNA-seq studies; is predicted to encode a protein with the following domain: Protein of unknown function DUF229.	protein_coding_primary_transcript	6.97517e-22	1.00468e-19	-1.45652	0.151499	6.15117	0.490222	0.00273187	0.0202201	0.00486301	0.0202201
F58H1.2.1	WBGene00010285	F58H1.2	F58H1.2 is expressed in the hypodermis.	protein_coding_primary_transcript	7.7772e-22	1.11208e-19	-1.1415	0.118871	5.76366	0.274269	0.00376174	0.0103686	0.00609813	0.0103686
F38B6.5a.1	WBGene00000745	col-172	col-172 is predicted to be a structural constituent of cuticle.	protein_coding_primary_transcript	1.02513e-21	1.45532e-19	-2.04878	0.213987	6.65089	0.929312	0.00455652	0.0412338	0.00381221	0.0412338
Y46G5A.20.1	WBGene00012910	Y46G5A.20	Y46G5A.20 is enriched in the OLL, the PVD, and the SAB based on tiling, array, RNA-seq, and microarray studies.	protein_coding_primary_transcript	1.13241e-21	1.59613e-19	2.59054	0.270862	4.16668	1.76971	0.0429352	0.0201486	0.0304312	0.0304312
Y64H9A.2.1	WBGene00022024	Y64H9A.2	Y64H9A.2 is enriched in the OLL, the PLM, and the PVD based on microarray, tiling, array, and RNA-seq studies.	protein_coding_primary_transcript	1.38444e-21	1.93753e-19	-0.956883	0.100268	5.70098	0.195985	0.0036825	-0.00176068	0.0063712	0.0063712
T16G1.8.1	WBGene00001711	grl-2	grl-2 encodes a hedgehog-like protein, with an N-terminal signalsequence, a central proline-rich low-complexity region, and a C-terminalGround-like (Grl) domain; GRL-2 is expressed in neurons, amphid socketcells, and other cells; the Grl domain is predicted to form acysteine-crosslinked protein involved in intercellular signalling, andit has subtle similarity to the N-terminal Hedge domain of HED…	protein_coding_primary_transcript	1.4748e-21	2.04946e-19	-2.25	0.235931	4.17837	1.06834	0.025748	0.0161103	0.0299156	0.0299156
C31H2.2.1	WBGene00001070	dpy-8	dpy-8 encodes a collagen with a nematode-specific N-terminal domain that is required for normal body morphology and (perhaps) for a normal embryonic cell division rate; dpy-8 interacts genetically with emb-5 and glp-1.	protein_coding_primary_transcript	2.75901e-21	3.80724e-19	-0.688345	0.0726755	8.92954	0.0982906	0.000130141	0.00515159	0.00279469	0.00515159
E01G4.5.1	WBGene00008447	E01G4.5	n.a.	protein_coding_primary_transcript	4.12639e-21	5.65458e-19	-1.01886	0.108052	5.58845	0.221196	0.004721	0.00366722	0.00695424	0.00695424
ZK180.6a.1	WBGene00022680	ZK180.6	ZK180.6 is enriched in the PVD based on microarray and RNA-seq studies.	protein_coding_primary_transcript	5.4109e-21	7.36368e-19	-3.7923	0.403399	4.72863	3.08076	0.147791	-0.058049	0.0149393	0.0149393
F19H8.4.1	WBGene00008964	mltn-9	mltn-9 is enriched in the OLL and the PVD based on microarray, tiling, array, and RNA-seq studies; is predicted to encode a protein with the following domain: Moulting cycle MLT-10-like protein.	protein_coding_primary_transcript	5.90445e-21	7.9803e-19	-0.551336	0.0587047	7.57058	0.0614399	0.000529732	0.000524157	0.00291651	0.00291651
ZC101.3.1	WBGene00013852	hhat-1	hhat-1 encodes a putative protein-cysteine N-palmitoyltransferase ('hedgehog acyltransferase') orthologous to human HHAT (OMIM: 605743) and GUP1 (OMIM:608116), and paralogous to HHAT-2; since C. elegans has no HEDGEHOG homolog, the substrate and function of HHAT-1 in vivo are unclear.	protein_coding_primary_transcript	6.40774e-21	8.60162e-19	-0.738067	0.0786595	7.44749	0.122722	0.000665455	0.00552186	0.00299435	0.00552186
T14B4.6.1	WBGene00001064	dpy-2	The dpy-2 gene encodes an unusual cuticular collagen that is required for maintaining the normal body length of the animal in later larval stages; dpy-2 interacts with other cuticular collagens such as dpy-10 and sqt-1, and suppresses mutations in glp-1, mup-1, and emb-5.	protein_coding_primary_transcript	8.63697e-21	1.15158e-18	-0.508672	0.0543944	9.00517	0.0536932	0.000131964	0.00185907	0.00282679	0.00282679
K09E4.6.1	WBGene00010723	cpg-7	cpg-7 encodes a small (116-residue), putatively secreted protein with 11potential chondroitin attachment sites, 6 of them verified by massspectrometry.	protein_coding_primary_transcript	1.37245e-20	1.81761e-18	-1.89034	0.203209	5.36193	0.840586	0.00680916	0.0344847	0.00821049	0.0344847
EGAP7.1.1	WBGene00001065	dpy-3	dpy-3 is predicted to be a structural constituent of cuticle; is involved in cuticle development involved in collagen and cuticulin-based cuticle molting cycle.	protein_coding_primary_transcript	1.43305e-20	1.88523e-18	-0.499677	0.0537411	8.66554	0.0510565	0.00017181	0.00112884	0.0027163	0.0027163
C15C6.1.1	WBGene00007600	C15C6.1	n.a.	protein_coding_primary_transcript	1.78128e-20	2.32782e-18	-0.930366	0.100312	6.35466	0.203463	0.00191397	0.00814859	0.00434507	0.00814859
C29F4.1.1	WBGene00000699	col-125	col-125 is predicted to be a structural constituent of cuticle.	protein_coding_primary_transcript	3.26809e-20	4.24271e-18	-3.05421	0.331627	5.82684	2.15023	0.00593177	0.104045	0.00585224	0.104045
F46B3.5.1	WBGene00001691	grd-2	grd-2 encodes a hedgehog-like protein, with (from N- to C-terminus) asignal sequence, four Ground domains, an short region of low-complexitysequence, and a Hint/Hog domain; the Hint/Hog domain is predicted to cutGRD-2 into two halves and then covalently link cholesterol to theC-terminus of the Ground domain; the four N-terminal Ground domains arepredicted to form one or more cysteine-crosslinked …	protein_coding_primary_transcript	3.71563e-20	4.7922e-18	-2.84935	0.309847	4.21025	1.68503	0.0383551	0.0576501	0.0285717	0.0576501
F32D1.11.1	WBGene00044530	F32D1.11	n.a.	protein_coding_primary_transcript	5.7545e-20	7.37361e-18	-1.2042	0.131623	5.47978	0.300609	0.00467722	0.0126473	0.00755682	0.0126473
Y53F4B.27a.1	WBGene00013173	Y53F4B.27	Y53F4B.27 is enriched in the germline precursor cell based on tiling, array, RNA-seq, and microarray studies.	protein_coding_primary_transcript	6.45228e-20	8.21438e-18	-1.90981	0.209032	6.3576	0.788866	0.00750306	0.0361912	0.00433855	0.0361912
T19D7.3.1	WBGene00020571	lpr-7	lpr-7 encodes one of seven C. elegans proteins related to the lipocalin family of structurally related, low molecular weight, secreted proteins that bind and transport lipophilic molecules and participate in intercellular signaling.	protein_coding_primary_transcript	7.32511e-20	9.26579e-18	-2.24837	0.246458	4.11408	1.25337	0.027823	-0.0117922	0.0329186	0.0329186
Y19D10B.7.1	WBGene00021236	pud-1.2	PUD-1.2, along with PUD-1.1, encodes a protein (CE25224) of unknown function; the PUD-1.2/PUD-1.1 proteins are present at significantly higher levels in daf-2 mutant vs. wild-type adults during a temperature shift from 15 to 25 degrees C; pud-1.2(RNAi) animals have no obvious mutant phenotype (i. e., they have no obvious defect in fertility or germline maintenance); the PUD-1.2/PUD-1.1 proteins b…	protein_coding_primary_transcript	1.11298e-19	1.39888e-17	-1.55424	0.171222	5.79543	0.557903	0.00379034	0.0255267	0.00597114	0.0255267
B0395.2.1	WBGene00007174	mboa-1	mboa-1 encodes a putative acyl-Coenzyme A:cholesterol ('sterol') O-acyltransferase, orthologous to human SOAT1 (OMIM:102642); MBOA-1 is required for normal locomotion and normally long lifespan in mass RNAi assays; mboa-1 is expressed in the seam cells and nervous systems of larvae and adults, and in the adult reproductive system.	protein_coding_primary_transcript	1.56933e-19	1.95998e-17	-0.647291	0.0716044	6.72369	0.0891371	0.00141621	0.000754782	0.00371098	0.00371098
R04B3.3.1	WBGene00019868	R04B3.3	n.a.	protein_coding_primary_transcript	2.10058e-19	2.60697e-17	-2.08636	0.231614	4.68379	1.00101	0.0133474	0.0402978	0.0157335	0.0402978
C42D8.5a.1	WBGene00000039	acn-1	acn-1 encodes an ACE-like protein required for larval development and adult morphogenesis, and probably for cell fusion in larval seam cells; ACN-1 lacks not only the HExxH consensus metallopeptidase motif, but also other active site residues found in the sequence HEAI/VxD of mammalian and insect ACEs; acn-1 is expressed in hypodermal cells, vulval precursor cells, and ray papillae in the male ta…	protein_coding_primary_transcript	3.55673e-19	4.38656e-17	-0.504824	0.0564053	8.94671	0.0568247	0.000379965	-1.15086e-05	0.00280159	0.00280159
T19A5.3a.1	WBGene00020554	T19A5.3	n.a.	protein_coding_primary_transcript	4.2053e-19	5.15423e-17	-1.19263	0.133532	7.40161	0.314497	0.00076817	0.0170626	0.00302658	0.0170626
C02E7.7.1	WBGene00015340	C02E7.7	C02E7.7 is enriched in the AFD based on tiling, array, RNA-seq, and microarray studies.	protein_coding_primary_transcript	4.46222e-19	5.43537e-17	-2.23764	0.250719	4.78405	1.32605	0.0132364	0.0496238	0.0140128	0.0496238
C40H1.4.1	WBGene00001242	elo-4	The elo-4 gene encodes a paralog of elo-1 and elo-2, each of which encodes a polyunsaturated fatty acid (PUFA) elongase; its function in vivo is unknown.	protein_coding_primary_transcript	5.40398e-19	6.54213e-17	-0.928046	0.104232	5.64373	0.226228	0.00421295	0.00502809	0.00665137	0.00665137
T06A4.3a.1	WBGene00020283	T06A4.3	T06A4.3 is an ortholog of human CPA4 (carboxypeptidase A4), CPA1 (carboxypeptidase A1), and CPA6 (carboxypeptidase A6); is predicted to have metallocarboxypeptidase activity and zinc ion binding activity; human orthologs of this gene are implicated in familial temporal lobe epilepsy 5.	protein_coding_primary_transcript	5.56212e-19	6.69252e-17	-1.86217	0.209222	5.22081	0.707138	0.0346929	-0.0288938	0.00908115	0.00908115
C31B8.4.1	WBGene00016281	pals-32	pals-32 is predicted to encode a protein with the following domain: Amyotrophic lateral sclerosis 2 chromosomal region candidate gene 12 protein.	protein_coding_primary_transcript	5.68157e-19	6.79481e-17	2.69075	0.302397	4.31417	1.95812	0.027297	0.0641467	0.0247521	0.0641467
F53F4.5a.1	WBGene00001479	fmo-4	fmo-4 encodes a flavin-containing monoxygenase homologous to human FMO1, FMO2, and FMO3 (OMIM:602079, mutated in trimethylaminuria).	protein_coding_primary_transcript	6.87583e-19	8.17354e-17	-1.22617	0.138131	6.26264	0.359179	0.00225655	0.0168236	0.00456524	0.0168236
ZC449.5.1	WBGene00022615	ZC449.5	n.a.	protein_coding_primary_transcript	1.02398e-18	1.20995e-16	-0.85277	0.0965495	5.77803	0.165206	0.003282	0.00176825	0.00603981	0.00603981
F10C1.7a.1	WBGene00002054	ifb-2	ifb-2 encodes an intermediate filament protein; IFB-2 is expressed exclusively in the intestine and functions as a structural component of the intestinal terminal web; within the terminal web, IFB-2 localizes to a discrete substructure known as the endotube.	protein_coding_primary_transcript	1.35576e-18	1.59245e-16	0.567981	0.0645358	7.70574	0.105899	0.00131991	-0.000815107	0.00284497	0.00284497
F12F6.9.1	WBGene00000702	col-128	col-128 is enriched in the OLL and the PVD based on microarray, tiling, array, and RNA-seq studies; is predicted to encode a protein with the following domain: Collagen triple helix repeat.	protein_coding_primary_transcript	1.68156e-18	1.96345e-16	-0.586538	0.0668281	6.9488	0.0718497	0.00102328	0.00340174	0.00344271	0.00344271
H23N18.5.1	WBGene00019236	H23N18.5	H23N18.5 is predicted to have phospholipase A2 activity.	protein_coding_primary_transcript	1.8901e-18	2.19396e-16	-2.81143	0.320806	3.83795	1.85198	0.0413577	0.0615588	0.0520938	0.0615588
Y54F10AM.6.1	WBGene00021850	Y54F10AM.6	Y54F10AM.6 is enriched in the AFD, the OLL, and the PVD based on tiling, array, and RNA-seq studies.	protein_coding_primary_transcript	2.03613e-18	2.34964e-16	-0.869285	0.0992871	6.41729	0.153408	0.00564557	-0.00386392	0.00421235	0.00421235
W08A12.4.1	WBGene00021081	pals-33	pals-33 is enriched in the SAB based on tiling, array, and microarray studies; is predicted to encode a protein with the following domain: Amyotrophic lateral sclerosis 2 chromosomal region candidate gene 12 protein.	protein_coding_primary_transcript	2.16932e-18	2.48879e-16	2.54041	0.290395	4.03972	2.15608	0.0473657	-0.0439856	0.0369637	0.0369637
K06G5.1a.1	WBGene00010605	K06G5.1	n.a.	protein_coding_primary_transcript	2.35333e-18	2.68429e-16	0.482383	0.0551993	8.16142	0.0874071	0.000343397	0.000102956	0.00270357	0.00270357
C56C10.4.1	WBGene00016962	C56C10.4	C56C10.4 is predicted to encode a protein with the following domain: Domain of unknown function DB.	protein_coding_primary_transcript	2.89194e-18	3.27969e-16	-1.89825	0.217799	4.72764	0.841096	0.0125339	0.0349023	0.0149564	0.0349023
ZK6.10a.1	WBGene00022644	dod-19	dod-19 is involved in innate immune response; localizes to the membrane raft.	protein_coding_primary_transcript	3.11539e-18	3.51291e-16	0.603337	0.069292	7.00816	0.211188	0.00142185	-0.000413578	0.00337952	0.00337952
C07E3.10.1	WBGene00007420	C07E3.10	n.a.	protein_coding_primary_transcript	6.20777e-18	6.96011e-16	-1.4631	0.169563	4.66367	0.493883	0.0126473	0.00965416	0.0161044	0.0161044
F47F6.1d.1	WBGene00018572	lin-42	lin-42 encodes three PAS domain-containing proteins orthologous to insect and vertebrate Period proteins that function in regulation of circadian rhythms; during larval development, lin-42 functions in the heterochronic pathway to regulate developmental switches that occurs in multiple tissues, including the hypodermis, gonad, sex myoblasts, and vulva; genetic analysis suggests that, in the hypod…	protein_coding_primary_transcript	1.42223e-17	1.58559e-15	-0.577109	0.0676302	7.55318	0.0755829	0.00110305	0.00347079	0.00292677	0.00347079
C32E8.8.1	WBGene00004217	ptr-2	ptr-2 encodes an ortholog of Drosophila and human PTCHD3, which definesone of seven paralogous families of sterol sensing domain (SSD)proteins; PTR-2 is required for cytokinesis in somatic cells, but not inthe germline (the converse of PTC-1's function); PTR-2 is partiallyrequired for normal molting from L4 to adult stages; PTR-2 is alsorequired for normal male tail development, growth to full si…	protein_coding_primary_transcript	1.45691e-17	1.61513e-15	-0.664893	0.0779429	6.3775	0.122094	0.00177992	0.00316165	0.00429517	0.00429517
Y65B4BR.6a.1	WBGene00001725	grl-16	grl-16 encodes, by alternative splicing, two hedgehog-like proteins withan N-terminal signal sequence, a central proline-rich low-complexityregion, and a C-terminal Ground-like (Grl) domain; the Grl domain ispredicted to form a cysteine-crosslinked protein involved inintercellular signalling, and it has subtle similarity to the N-terminalHedge domain of HEDGEHOG proteins.	protein_coding_primary_transcript	2.6503e-17	2.9217e-15	-3.48817	0.412263	4.76614	2.67567	0.155655	-0.0605574	0.014306	0.014306
ZC373.7.1	WBGene00000749	col-176	col-176 is predicted to be a structural constituent of cuticle.	protein_coding_primary_transcript	2.81368e-17	3.08457e-15	0.476086	0.0563145	7.83279	0.075684	0.000380892	0.00132779	0.00279043	0.00279043
C47E12.6.1	WBGene00008150	mam-2	mam-2 is predicted to encode a protein with the following domains: MAM domain and Concanavalin A-like lectin/glucanase domain superfamily.	protein_coding_primary_transcript	3.2125e-17	3.50233e-15	-2.26462	0.268365	4.208	1.25119	0.0239861	0.0480338	0.0286636	0.0480338
F57G4.11.1	WBGene00195165	F57G4.11	F57G4.11 is predicted to encode a protein with the following domain: Domain of unknown function DUF38, Caenorhabditis species.	protein_coding_primary_transcript	5.90283e-17	6.40003e-15	5.00838	0.598577	3.492	7.39504	0.0445251	0.313769	0.0967332	0.313769
D1069.2a.2	WBGene00000778	cpn-2	cpn-2 encodes a calponin homolog, more similar to the calponin paralogs transgelin (SM22 alpha) or neuronal protein NP25 than to calponin per se.	protein_coding_primary_transcript	7.50605e-17	8.09382e-15	-0.951185	0.114068	5.55908	0.187007	0.00589185	0.00033383	0.00711956	0.00711956
Y32G9B.1b.1	WBGene00021309	Y32G9B.1	Y32G9B.1 is enriched in the AVA, the AVD, the AVE, the PVC, and the RIM based on RNA-seq studies.	protein_coding_primary_transcript	7.77592e-17	8.33925e-15	-1.59674	0.191579	5.09374	0.552796	0.0266445	-0.0123612	0.010058	0.010058
ZK180.5b.1	WBGene00022679	ZK180.5	n.a.	protein_coding_primary_transcript	8.96022e-17	9.5574e-15	-3.19344	0.383928	5.59619	2.32758	0.0294164	0.117984	0.00691024	0.117984
D2023.1e.1	WBGene00014300	D2023.1	D2023.1 is predicted to have heme binding activity and metal ion binding activity.	protein_coding_primary_transcript	1.02468e-16	1.0871e-14	-4.86652	0.586194	2.68277	6.78658	0.0257056	0.0539711	0.317918	0.317918
B0507.6.1	WBGene00015223	B0507.6	B0507.6 is predicted to encode a protein with the following domain: Protein of unknown function DUF713.	protein_coding_primary_transcript	1.12885e-16	1.17861e-14	2.58247	0.311502	3.95638	1.80587	0.0546233	-0.0110084	0.0424102	0.0424102
C14F11.6.2	WBGene00015781	C14F11.6	C14F11.6 is predicted to have dTDP-4-dehydrorhamnose 3,5-epimerase activity.	protein_coding_primary_transcript	1.12722e-16	1.17861e-14	-1.09902	0.132563	6.6881	0.24992	0.0138137	-0.00578092	0.00375936	0.00375936
Y47D7A.13.1	WBGene00021625	Y47D7A.13	n.a.	protein_coding_primary_transcript	1.11721e-16	1.17861e-14	-3.22713	0.389204	5.16968	2.38024	0.01289	0.13859	0.00944489	0.13859
M02B1.1a.1	WBGene00005153	srf-3	srf-3 encodes a nucleotide sugar transporter (NST) most similar to the subfamily of UDP-galactose and UDP-N-acetylgalactosamine transporters; SRF-3 can function as a nucleotide sugar transporter in heterologous in vitro and in vivo systems using UDP-galactose and UDP-N-acetylglucosamine as substrates; mutations in srf-3 alter the surface antigenicity of the cuticle in C. elegans; srf-3 mutations …	protein_coding_primary_transcript	1.15172e-16	1.19615e-14	-0.920919	0.111115	5.90551	0.196855	0.00641296	0.00593353	0.00557874	0.00593353
Y54G2A.39a.1	WBGene00043062	clec-80	clec-80 is predicted to have carbohydrate binding activity.	protein_coding_primary_transcript	1.37611e-16	1.42172e-14	1.53284	0.185421	4.60714	0.577882	0.0171802	0.00339172	0.0172009	0.0172009
C02D5.1.1	WBGene00015335	acdh-6	acdh-6 is predicted to have flavin adenine dinucleotide binding activity and oxidoreductase activity, acting on the CH-CH group of donors.	protein_coding_primary_transcript	3.8041e-16	3.9097e-14	-2.77604	0.340843	3.70812	1.65153	0.0504341	0.0116438	0.0657396	0.0657396
M02F4.7.1	WBGene00019738	clec-265	clec-265 is predicted to have carbohydrate binding activity.	protein_coding_primary_transcript	4.07952e-16	4.17105e-14	0.870787	0.107027	5.92419	0.227318	0.00593652	-0.00319084	0.00551816	0.00551816
T01D1.4a.1	WBGene00020149	T01D1.4	T01D1.4 is an ortholog of human ADI1; is predicted to have acireductone dioxygenase [iron(II)-requiring] activity.	protein_coding_primary_transcript	4.70924e-16	4.79008e-14	-2.13995	0.263581	5.67769	1.03455	0.0054645	0.0640102	0.00648131	0.0640102
F59F5.7.1	WBGene00010345	F59F5.7	F59F5.7 is predicted to have transmembrane signaling receptor activity.	protein_coding_primary_transcript	8.0555e-16	8.15176e-14	-1.71565	0.213036	5.35339	0.653283	0.00722988	0.0381544	0.00825937	0.0381544
Y45F10D.14.1	WBGene00012892	Y45F10D.14	n.a.	protein_coding_primary_transcript	1.24897e-15	1.25744e-13	-1.02996	0.128752	5.62024	0.230909	0.00393132	0.0126458	0.00677603	0.0126458
T07F10.4a.1	WBGene00011590	bus-19	bus-19 encodes an ancient but unfamiliar transmembrane protein required for colonization by Microbacterium nematophilum and the tail-swelling response to M. nematophilum infection, as well as for cuticle integrity and traction during movement, normal alae and body shape, dauer formation, normally rapid growth, and larval viability; BUS-19 (along with Y71A12C.2) is orthologous to human TMEM41A, an…	protein_coding_primary_transcript	1.26375e-15	1.26587e-13	-1.46833	0.183585	6.24027	0.490929	0.00244452	0.0312589	0.00462382	0.0312589
Y71G12B.17.1	WBGene00022155	Y71G12B.17	Y71G12B.17 is predicted to have phospholipid transporter activity.	protein_coding_primary_transcript	1.2739e-15	1.26959e-13	-1.13205	0.141557	5.24714	0.285748	0.00624261	0.0137959	0.00890595	0.0137959
F59B10.5.1	WBGene00010321	F59B10.5	F59B10.5 is enriched in the NSM based on tiling, array, and RNA-seq studies.	protein_coding_primary_transcript	1.67658e-15	1.66251e-13	-0.808619	0.101545	6.35922	0.137215	0.00181976	0.00849155	0.00433498	0.00849155
F32A11.6.1	WBGene00003388	moe-3	moe-3 encodes a CCCH tandem zinc finger (TZF) protein; while loss of moe-3 activity via RNAi alone results in no obvious abnormalities, animals triply mutant for moe-3, oma-1, and oma-2 demonstrate oocyte maturation defects, indicating that these genes likely function redundantly during germline development; in situ hybridization experiments indicate that moe-3 mRNA expression is relatively weak …	protein_coding_primary_transcript	2.01378e-15	1.98002e-13	-1.40549	0.177003	5.53512	0.435968	0.00507708	0.0262531	0.00725273	0.0262531
F38A6.4.1	WBGene00009528	F38A6.4	F38A6.4 is enriched in the AFD based on tiling, array, and RNA-seq studies.	protein_coding_primary_transcript	2.01685e-15	1.98002e-13	-0.970259	0.122194	5.23474	0.207784	0.00594384	0.00280696	0.00898757	0.00898757
W04G3.2.1	WBGene00012256	lpr-5	lpr-5 encodes one of seven C. elegans proteins related to the lipocalin family of structurally related, low molecular weight, secreted proteins that bind and transport lipophilic molecules and participate in intercellular signaling; loss of lpr-5 function via RNAi results in defects in locomotion, body morphology, larval lethality, and yolk endocytosis; lpr-5 appears to be expressed in the hypode…	protein_coding_primary_transcript	2.1996e-15	2.14875e-13	-0.443056	0.0558741	9.33464	0.0407394	0.000100997	0.00100624	0.00302092	0.00302092
T07C4.5.1	WBGene00011561	ttr-15	ttr-15 is predicted to encode a protein with the following domains: Transthyretin-like and Transthyretin-like superfamily.	protein_coding_primary_transcript	2.66139e-15	2.58706e-13	0.511975	0.0647591	7.09188	0.0783091	0.000900371	0.000520752	0.00329337	0.00329337
Y38H8A.1.1	WBGene00012635	Y38H8A.1	n.a.	protein_coding_primary_transcript	2.68476e-15	2.59698e-13	-0.627301	0.0793575	6.32912	0.0836564	0.00189461	0.00130015	0.00440301	0.00440301
C18D4.12.1	WBGene00219493	C18D4.12	n.a.	protein_coding_primary_transcript	4.14981e-15	3.99455e-13	4.20545	0.535704	3.21115	4.39638	0.132578	0.0478242	0.154401	0.154401
F22A3.6a.1	WBGene00017691	ilys-5	ilys-5 is predicted to have lysozyme activity; is expressed in the intestine.	protein_coding_primary_transcript	4.8846e-15	4.67902e-13	-0.692718	0.0884715	7.07523	0.178084	0.000980415	0.00684679	0.00331027	0.00684679
F35H10.10.1	WBGene00018073	F35H10.10	F35H10.10 is predicted to have G-protein coupled receptor activity.	protein_coding_primary_transcript	6.82521e-15	6.50637e-13	-0.424008	0.054446	8.2558	0.0377809	0.000271763	0.00239574	0.0026926	0.0026926
F29C12.1b.1	WBGene00004120	pqn-32	The protein product of this gene is predicted to contain a glutamine/asparagine (Q/N)-rich ('prion') domain, by the algorithm of Michelitsch and Weissman (as of the WS77 release of WormBase, i.e., in wormpep77).	protein_coding_primary_transcript	8.20942e-15	7.78829e-13	-1.83287	0.236064	5.65941	0.784258	0.0491548	-0.0217985	0.00657139	0.00657139
F58A6.4.1	WBGene00003547	nas-29	nas-29 is predicted to have metalloendopeptidase activity and zinc ion binding activity.	protein_coding_primary_transcript	8.395e-15	7.92625e-13	-1.46702	0.189014	5.07282	0.492466	0.00755957	0.0281666	0.0102457	0.0281666
Y94H6A.10.1	WBGene00022382	Y94H6A.10	Y94H6A.10 is enriched in the AFD and the PLM based on RNA-seq, proteomic, and microarray studies.	protein_coding_primary_transcript	8.64974e-15	8.12787e-13	0.435993	0.0562014	7.9015	0.0669642	0.000392698	0.0022378	0.0027659	0.0027659
T11B7.3a.1	WBGene00000692	col-118	col-118 is predicted to be a structural constituent of cuticle.	protein_coding_primary_transcript	8.8474e-15	8.2742e-13	-1.13512	0.146376	6.74301	0.345159	0.00154509	0.019881	0.00368554	0.019881
C45B2.7.1	WBGene00004219	ptr-4	ptr-4 encodes a nematode-specific member of the sterol sensing domain(SSD) proteins, distantly paralogous to Drosophila PATCHED (PTC) andhuman PTCH (OMIM:601309, mutated in basal cell nevus syndrome); PTR-4 isstrongly required for normal molting from L4 to adult stages male taildevelopment (a role conserved in C. briggsae); PTR-4 is also requiredfor normal endocytosis of yolk by oocytes, adult al…	protein_coding_primary_transcript	1.19728e-14	1.11443e-12	-0.41691	0.0540296	8.77952	0.0406336	0.000175325	0.00167061	0.00274387	0.00274387
Y11D7A.9.1	WBGene00012433	Y11D7A.9	Y11D7A.9 is predicted to encode a protein with the following domain: Frag1/DRAM/Sfk1.	protein_coding_primary_transcript	1.23401e-14	1.14322e-12	-2.18513	0.283324	5.97487	1.04136	0.00416542	0.0761071	0.00536053	0.0761071
C08E3.1.1	WBGene00015593	C08E3.1	C08E3.1 is enriched in the CEM based on RNA-seq, proteomic, and microarray studies.	protein_coding_primary_transcript	1.38065e-14	1.2731e-12	2.20184	0.286022	4.29874	2.90076	0.0565379	0.024743	0.0252706	0.0252706
C02B4.1.1	WBGene00000082	adt-1	The adt-1 gene encodes a metalloproteinase with disintegrin-like and metalloproteinase with thrombospondin type I motifs (ADAMTS) that is required for male tail morphogenesis.	protein_coding_primary_transcript	1.73297e-14	1.59054e-12	-1.32746	0.173093	5.2122	0.426041	0.00647652	0.0234846	0.00914012	0.0234846
F46C8.8.1	WBGene00018487	F46C8.8	F46C8.8 is enriched in the OLL and the PVD based on microarray, tiling, array, and RNA-seq studies.	protein_coding_primary_transcript	1.85137e-14	1.69134e-12	-1.55909	0.203522	5.44592	0.627098	0.00603066	0.0353904	0.00774229	0.0353904
F33D4.6c.1	WBGene00017998	F33D4.6	F33D4.6 is enriched in the OLL, the PLM, and the PVD based on microarray, tiling, array, and RNA-seq studies.	protein_coding_primary_transcript	2.06685e-14	1.8795e-12	-2.20895	0.288887	5.50999	1.11483	0.0542012	0.0292545	0.00739123	0.0292545
Y2H9A.6b.1	WBGene00086568	Y2H9A.6	n.a.	protein_coding_primary_transcript	2.20034e-14	1.99171e-12	4.67485	0.612024	2.60464	6.61308	0.0234555	0.0245401	0.351118	0.351118
F38A3.2.1	WBGene00004300	ram-2	ram-2 encodes a cuticle collagen that interacts with unc-6 to affect ray cell migration, and interacts with unc-5 and unc-6 to affect embryonic viability; also affects ray morphology in males such that the structural cells and the hypodermis of the rays are swollen in mutants.	protein_coding_primary_transcript	2.6951e-14	2.42842e-12	-1.38146	0.18148	6.90104	0.468061	0.00128316	0.0316519	0.00349531	0.0316519
F08F1.6.1	WBGene00004998	spp-13	spp-13 is predicted to encode a protein with the following domains: Saposin B type domain and Saposin-like.	protein_coding_primary_transcript	2.92337e-14	2.62213e-12	-2.05894	0.270853	5.50735	0.909887	0.00592828	0.0674331	0.00740572	0.0674331
C14H10.3a.1	WBGene00007593	C14H10.3	C14H10.3 is an ortholog of human PDXDC1; is predicted to have catalytic activity.	protein_coding_primary_transcript	3.01975e-14	2.69632e-12	-0.491369	0.0646753	7.33707	0.0502995	0.00110791	0.00196707	0.00307498	0.00307498
K01A2.11d.1	WBGene00019285	cbn-1	cbn-1 encodes a protein that contains a predicted signal peptide and calcium-binding EF-hand motifs.	protein_coding_primary_transcript	4.65464e-14	4.11884e-12	-1.29528	0.171759	5.86345	0.355073	0.0203069	0.00919443	0.00572097	0.00919443
T10E10.6.1	WBGene00000743	col-170	col-170 is predicted to be a structural constituent of cuticle.	protein_coding_primary_transcript	4.63774e-14	4.11884e-12	0.607108	0.0804998	6.7067	0.0826678	0.00199531	0.00448491	0.00373382	0.00448491
T26F2.3.2	WBGene00045401	eol-1	eol-1 encodes a homolog of vertebrate DXO/Dom3Z, a decapping and exoribonuclease protein that functions in pre-mRNA quality control; in C. elegans, EOL-1 activity is required in the URX sensory neurons for inhibition of olfactory learning; mouse Dom3Z can functionally substitute for C. elegans EOL-1, demonstrating conservation of activity for these proteins; in adult hermaphrodites, an eol-1::gfp…	protein_coding_primary_transcript	5.16254e-14	4.54788e-12	1.90962	0.253677	4.66095	1.56371	0.0189365	0.0454156	0.0161553	0.0454156
F26F2.1.1	WBGene00009166	F26F2.1	F26F2.1 is involved in innate immune response.	protein_coding_primary_transcript	6.75393e-14	5.92335e-12	2.13298	0.28468	3.99014	1.65197	0.040965	-0.0320323	0.0400778	0.0400778
F17C11.3.1	WBGene00000726	col-153	col-153 is predicted to be a structural constituent of cuticle.	protein_coding_primary_transcript	7.19857e-14	6.28537e-12	-1.04462	0.139576	7.40197	0.231862	0.000758241	0.0187233	0.00302632	0.0187233
ZK909.3.1	WBGene00014148	ZK909.3	ZK909.3 is an ortholog of human HDDC3; is predicted to encode a protein with the following domain: HD/PDEase domain.	protein_coding_primary_transcript	7.55537e-14	6.56784e-12	-0.598522	0.0800394	6.35141	0.109814	0.00205399	0.000890513	0.00435231	0.00435231
Y60A3A.18.1	WBGene00004810	skr-4	The skr-4 gene encodes a homolog of Skp1 in S. cerevisiae that has no known function in vivo, since skr-4(RNAi) animals are at least superficially normal.	protein_coding_primary_transcript	7.69738e-14	6.66194e-12	1.6515	0.220925	4.20377	0.90248	0.0199706	-0.0006859	0.0288375	0.0288375
Y102A11A.5.1	WBGene00022415	Y102A11A.5	n.a.	protein_coding_primary_transcript	9.37159e-14	8.07553e-12	-0.804825	0.108038	6.9657	0.136571	0.00119235	0.0104798	0.0034245	0.0104798
F32D8.7b.1	WBGene00009331	F32D8.7	F32D8.7 is predicted to have serine-type endopeptidase inhibitor activity.	protein_coding_primary_transcript	1.13596e-13	9.74602e-12	-1.27974	0.172378	5.34219	0.335381	0.0213902	-0.0098056	0.00832405	0.00832405
R02F11.1.1	WBGene00019839	R02F11.1	R02F11.1 is enriched in the ALM, the OLL, the PLM, and the PVD based on microarray, tiling, and array studies.	protein_coding_primary_transcript	1.63835e-13	1.39955e-11	-1.60459	0.21756	4.59533	0.610952	0.0143731	0.0329591	0.0174411	0.0329591
W01C8.5a.1	WBGene00020921	W01C8.5	W01C8.5 is enriched in the OLL and the PVD based on microarray and RNA-seq studies; is predicted to encode a protein with the following domain: DM13 domain.	protein_coding_primary_transcript	1.90678e-13	1.62183e-11	-0.495001	0.0672996	7.01272	0.0565972	0.00115449	0.00233531	0.00337476	0.00337476
F26A10.2.1	WBGene00017814	F26A10.2	F26A10.2 encodes a protein with four zinc-finger domains and a glutamine/asparagine-rich domain, that is required for maintenance of the germline and for locomotion; F26A10.2(RNAi) animals are uncoordinated and have sterile progeny.	protein_coding_primary_transcript	2.17779e-13	1.84439e-11	-1.80368	0.24582	5.0646	0.73477	0.00903343	0.0513941	0.010322	0.0513941
Y38C1BA.3.1	WBGene00000683	col-109	col-109 encodes a cuticular collagen; loss of col-109 via large-scale RNAi screens results in no obvious defects.	protein_coding_primary_transcript	2.70609e-13	2.28202e-11	-2.56251	0.350632	3.65849	1.40101	0.0510492	-0.0372323	0.0718937	0.0718937
F35C12.3a.2	WBGene00009408	F35C12.3	F35C12.3 is enriched in the male based on tiling, array, RNA-seq, and microarray studies.	protein_coding_primary_transcript	3.27125e-13	2.74688e-11	-1.21684	0.167086	4.94306	0.313203	0.0155266	0.0123911	0.0116515	0.0123911
F32E10.3b.1	WBGene00017991	clec-180	clec-180 is predicted to have carbohydrate binding activity.	protein_coding_primary_transcript	3.33427e-13	2.78793e-11	-0.671424	0.0922266	7.71966	0.0974661	0.00566735	0.00256485	0.0028384	0.0028384
Y46G5A.38.1	WBGene00044043	Y46G5A.38	n.a.	protein_coding_primary_transcript	3.76507e-13	3.13486e-11	-0.622012	0.0856323	6.11817	0.0845636	0.00238045	0.00129797	0.00495245	0.00495245
F46C8.6.1	WBGene00001069	dpy-7	dpy-7 encodes a cuticular collagen; DPY-7 functions as a structural constituent of the extracellular cuticle whose activity is required for normal cuticular morphology and hence, proper body form.	protein_coding_primary_transcript	3.83189e-13	3.17709e-11	-0.391695	0.0539423	8.76963	0.0328238	0.000168663	0.00235927	0.00274111	0.00274111
F11E6.8a.1	WBGene00008711	F11E6.8	F11E6.8 is an ortholog of human AXL (AXL receptor tyrosine kinase), MERTK (MER proto-oncogene, tyrosine kinase), and TYRO3 (TYRO3 protein tyrosine kinase); is predicted to have protein tyrosine kinase activity; human orthologs of this gene are implicated in retinitis pigmentosa 38.	protein_coding_primary_transcript	5.37077e-13	4.43437e-11	-1.80188	0.249722	4.39367	0.682428	0.0400515	-0.00986881	0.0223094	0.0223094
ZC13.4.1	WBGene00003104	mab-7	mab-7 encodes a protein with a hydrophobic type II transmembrane region at the N-terminus, an EGF-like motif, a ShKT motif and a long C-terminus; mab-7 is involved in morphogenesis of the male tail, specifically affecting the structural cells, neuronal processes and the hypodermal sheath of the sensory rays, as such, it affects mating in males; a mab-7 promoter-gfp construct is expressed in hypod…	protein_coding_primary_transcript	6.1404e-13	5.04868e-11	-2.30609	0.32041	3.72638	1.27408	0.0390505	0.031149	0.0636117	0.0636117
Y22F5A.4.1	WBGene00003090	lys-1	lys-1 encodes a putative lysozyme, whose overexpression increasesresistance to infection by Serratia marcescens; lys-1(RNAi) animals havenormal resistance to S. marcescens, perhaps because of geneticredundancy with the LYS-1 paralogs LYS-2 to -8 and LYS-10; in uninfectedanimals, LYS-1 is expressed in the intestine and in IL1/IL2 neurons,along with a few unidentified head neurons; in intestinal ce…	protein_coding_primary_transcript	6.54636e-13	5.36013e-11	0.574142	0.0798685	8.27122	0.119581	0.00368758	0.00212079	0.00269139	0.00269139
C17H1.13b.1	WBGene00044708	pals-11	n.a.	protein_coding_primary_transcript	7.06093e-13	5.75758e-11	4.88649	0.680735	2.40708	5.81269	0.0154148	-0.0133521	0.447985	0.447985
C17H12.8.1	WBGene00015933	C17H12.8	C17H12.8 is enriched in the OLL and the PVD based on tiling, array, and RNA-seq studies; is predicted to encode a protein with the following domain: CUB-like domain.	protein_coding_primary_transcript	7.26949e-13	5.90324e-11	0.470687	0.0656076	7.03772	0.0700236	0.000955584	0.00164134	0.00334878	0.00334878
F41A4.1.1	WBGene00018256	cutl-28	cutl-28 is enriched in the PLM based on RNA-seq studies; is predicted to encode a protein with the following domains: Apple domain and PAN/Apple domain.	protein_coding_primary_transcript	7.9618e-13	6.42914e-11	-1.01409	0.141597	6.04843	0.224373	0.00285603	0.0171936	0.00514578	0.0171936
F58H10.1.1	WBGene00010291	F58H10.1	F58H10.1 is enriched in the OLL and the PVD based on microarray studies.	protein_coding_primary_transcript	7.98226e-13	6.42914e-11	-1.00543	0.140394	5.0317	0.220112	0.00865395	0.0110567	0.0106428	0.0110567
T14B4.19.1	WBGene00302993	T14B4.19	n.a.	protein_coding_primary_transcript	8.30962e-13	6.6656e-11	-0.426869	0.0596523	7.50713	0.0396405	0.000603314	0.00144327	0.00295508	0.00295508
ZK20.6.1	WBGene00013926	nep-1	ZK20.6 encodes a neprilysin; neprilysins are thermolysin-like zinc metallopeptidases, found on the outer surface of animal cells, that negatively regulate small signalling peptides (e.g., enkephalin, tachykinin, insulin, and natriuretic peptides) by cleaving them; ZK20.6 is closely paralogous to F18A12.8, and orthologous to CG9761 in Drosophila melanogaster; more generally, ZK20.6 falls into a gr…	protein_coding_primary_transcript	8.44819e-13	6.74931e-11	-0.811079	0.113379	5.91625	0.14635	0.00307637	0.00977849	0.00554374	0.00977849
C50D2.1a.1	WBGene00016805	C50D2.1	n.a.	protein_coding_primary_transcript	1.46711e-12	1.16736e-10	-3.24481	0.458464	4.71935	2.43705	0.195089	-0.0911632	0.0151002	0.0151002
K10G9.1.1	WBGene00010755	vglu-2	vglu-2 is an ortholog of human SLC17A6 (solute carrier family 17 member 6), SLC17A7 (solute carrier family 17 member 7), and SLC17A8 (solute carrier family 17 member 8); human orthologs of this gene are implicated in autosomal dominant nonsyndromic deafness 25; human SLC17A7 exhibits sodium:inorganic phosphate symporter activity.	protein_coding_primary_transcript	1.52953e-12	1.21214e-10	-0.52791	0.0746502	6.51927	0.0567609	0.00155135	-0.000670119	0.0040213	0.0040213
F32A11.7.1	WBGene00009311	mltn-1	mltn-1 is predicted to encode a protein with the following domain: Moulting cycle MLT-10-like protein.	protein_coding_primary_transcript	1.6035e-12	1.26568e-10	-0.833598	0.117986	5.31985	0.168346	0.00546564	0.00366716	0.00845506	0.00845506
Y17D7C.2.1	WBGene00012456	Y17D7C.2	n.a.	protein_coding_primary_transcript	1.82093e-12	1.43157e-10	1.63733	0.232325	4.17553	0.743755	0.0239353	0.0230601	0.0300398	0.0300398
F35C5.8.2	WBGene00009396	clec-65	clec-65 is predicted to have carbohydrate binding activity; is expressed in the intestine.	protein_coding_primary_transcript	1.87559e-12	1.46869e-10	0.841038	0.119407	5.86514	0.195725	0.00854304	0.00269336	0.00571509	0.00571509
F56G4.1.1	WBGene00010157	oac-34	oac-34 is predicted to have transferase activity, transferring acyl groups other than amino-acyl groups.	protein_coding_primary_transcript	2.08376e-12	1.62525e-10	-3.36509	0.478761	3.25004	2.35281	0.0839787	0.0313936	0.145233	0.145233
F25E5.2.1	WBGene00017783	F25E5.2	F25E5.2 is predicted to have chondroitin 4-sulfotransferase activity.	protein_coding_primary_transcript	2.10665e-12	1.63664e-10	-1.5605	0.222065	4.29181	0.553909	0.0200306	0.0292821	0.0255084	0.0292821
T21H3.1a.1	WBGene00020662	T21H3.1	T21H3.1 is predicted to have hydrolase activity; is expressed in the intestine.	protein_coding_primary_transcript	2.13112e-12	1.64915e-10	0.462951	0.0658946	8.55127	0.0712166	0.000198029	0.00414407	0.00269795	0.00414407
W08G11.1.1	WBGene00012346	W08G11.1	W08G11.1 is predicted to encode a protein with the following domain: Protein of unknown function DUF268, Caenorhabditis species.	protein_coding_primary_transcript	2.34752e-12	1.80951e-10	-2.29175	0.326827	3.72835	1.14534	0.0434301	0.0145557	0.0633858	0.0633858
F53A3.3a.2	WBGene00004491	rps-22	rps-22 encodes a small ribosomal subunit S15a protein.	protein_coding_primary_transcript	2.50766e-12	1.92543e-10	0.408567	0.0583428	9.46026	0.0384125	0.000283736	0.00214214	0.00312014	0.00312014
T01D3.6b.1	WBGene00011330	T01D3.6	T01D3.6 is predicted to have calcium ion binding activity.	protein_coding_primary_transcript	2.53637e-12	1.93993e-10	0.840876	0.120103	5.99552	0.340747	0.00507862	0.00934615	0.0052988	0.00934615
W08F4.6.1	WBGene00021095	mlt-8	mlt-8 encodes a novel protein; during development, mlt-8 activity is required for molting; a mlt-8::gfp reporter is expressed in hypodermal cells and in a single posterior neuron.	protein_coding_primary_transcript	2.82528e-12	2.15256e-10	-0.511001	0.0731448	8.80879	0.0632585	0.000162894	0.00518727	0.00275247	0.00518727
T06E4.4.1	WBGene00000720	col-147	col-147 is predicted to be a structural constituent of cuticle.	protein_coding_primary_transcript	2.87314e-12	2.1806e-10	0.387264	0.0554518	8.02825	0.0409497	0.000345339	0.00232959	0.00272956	0.00272956
Y48G8AR.1a.1	WBGene00001707	grh-1	grh-1 encodes a LSF/GRH transcription factor homolog required for normal cuticular synthesis and embryonic development; both GRH-1 and its Drosophila homolog GRAINYHEAD bind to DNA sites upstream of dbl-1, mab-5, and tdc-1; all three of these target genes are homologs of genes regulated by GRAINYHEAD in Drosophila; grh-1(RNAi) animals die as embryos with soft, defective cuticles, which resembles …	protein_coding_primary_transcript	3.17242e-12	2.39852e-10	-0.961627	0.137969	6.99591	0.198411	0.00179001	0.0172455	0.00339239	0.0172455
W05E7.3.1	WBGene00001702	grd-13	grd-13 encodes a hedgehog-like protein, with an N-terminal signalsequence and a C-terminal Ground domain; GRD-13 is expressed inposterior intestine and seam cells; the Ground domain is predicted toform a cysteine-crosslinked protein involved in intercellularsignalling, and it has subtle similarity to the N-terminal Hedge domainof HEDGEHOG proteins; GRD-13 is required for normal growth to full siz…	protein_coding_primary_transcript	3.43277e-12	2.58545e-10	0.493214	0.0708767	6.66532	0.0592495	0.00123208	0.00306151	0.00379143	0.00379143
T07G12.3.1	WBGene00011594	T07G12.3	T07G12.3 is predicted to have catalytic activity.	protein_coding_primary_transcript	3.90415e-12	2.9293e-10	-2.08887	0.300964	3.8092	0.938546	0.0357527	0.0153467	0.0548265	0.0548265
K08E7.5a.1	WBGene00010673	K08E7.5	K08E7.5 is enriched in the OLL and the PVD based on microarray, tiling, and array studies.	protein_coding_primary_transcript	5.2243e-12	3.90497e-10	-2.27728	0.330073	4.4009	1.10979	0.0577003	0.0512476	0.0221047	0.0512476
F28A12.2.1	WBGene00001721	grl-12	grl-12 encodes a hedgehog-like protein, with an N-terminal signalsequence and a C-terminal Ground-like (Grl) domain; the Grl domain ispredicted to form a cysteine-crosslinked protein involved inintercellular signalling, and it has subtle similarity to the N-terminalHedge domain of HEDGEHOG proteins.	protein_coding_primary_transcript	5.39525e-12	4.01753e-10	-1.60445	0.232706	4.49467	0.567031	0.0156342	0.0385178	0.0196706	0.0385178
F46F2.3.1	WBGene00009787	F46F2.3	F46F2.3 is expressed in the hypodermis.	protein_coding_primary_transcript	5.80683e-12	4.30775e-10	0.501626	0.0728651	9.4138	0.0571325	8.22342e-05	0.00522709	0.00308171	0.00522709
F01D5.10.1	WBGene00008500	F01D5.10	F01D5.10 is predicted to have chondroitin 4-sulfotransferase activity.	protein_coding_primary_transcript	5.95314e-12	4.39975e-10	-2.07872	0.302106	3.82673	1.07053	0.0381264	0.0108793	0.0531416	0.0531416
F10D11.6a.1	WBGene00008652	F10D11.6	F10D11.6 is predicted to have lipid binding activity.	protein_coding_primary_transcript	6.86712e-12	5.0523e-10	-3.45438	0.503525	4.6774	2.81949	0.0739478	0.179589	0.0158501	0.179589
Y55F3AM.14.2	WBGene00021931	Y55F3AM.14	Y55F3AM.14 is an ortholog of human ZNF454 (zinc finger protein 454), ZNF354A (zinc finger protein 354A), and ZNF333 (zinc finger protein 333); is predicted to have nucleic acid binding activity; is expressed in the dorsal nerve cord, the head muscle, the intestine, and the ventral nerve cord.	protein_coding_primary_transcript	6.88729e-12	5.0523e-10	-1.29354	0.188564	5.40045	0.407724	0.027563	-0.00524476	0.00799339	0.00799339
ZK1025.4b.1	WBGene00014184	ZK1025.4	ZK1025.4 is predicted to encode a protein with the following domain: Glycosyltransferase family 92.	protein_coding_primary_transcript	7.05988e-12	5.15973e-10	-1.10122	0.160612	4.79914	0.263306	0.0120263	-0.00274732	0.0137698	0.0137698
E04D5.3.1	WBGene00008482	cut-4	cut-4 is predicted to encode a protein with the following domain: Zona pellucida domain.	protein_coding_primary_transcript	8.24085e-12	5.97856e-10	-2.74512	0.401668	3.47964	1.69241	0.062488	-0.00223337	0.0988489	0.0988489
E04F6.6.1	WBGene00017126	E04F6.6	n.a.	protein_coding_primary_transcript	8.21429e-12	5.97856e-10	0.450101	0.0658547	6.98991	0.0494011	0.000938116	0.00293482	0.00339872	0.00339872
Y110A2AL.8b.1	WBGene00004210	ptc-3	ptc-3 encodes an ortholog of Drosophila PATCHED (PTC) and human PTCH(OMIM:601309, mutated in basal cell nevus syndrome), which defines oneof seven paralogous families of sterol sensing domain (SSD) proteins;PTC-3 is strongly required for normal molting from L1 to L3 larvalstages; PTC-3 is also required for normal growth to full size and forviability.	protein_coding_primary_transcript	8.52502e-12	6.16206e-10	-1.30599	0.19123	6.96164	0.363076	0.0260155	0.0105535	0.00342885	0.0105535
Y71D11A.1.1	WBGene00022103	cdh-12	cdh-12 encodes a cadherin; by sequence similarity, CDH-12 is predicted to function in cellular adhesion.	protein_coding_primary_transcript	9.57858e-12	6.89833e-10	-0.787596	0.115607	8.64532	0.140611	0.000203696	0.0131613	0.00271238	0.0131613
W06A11.1.1	WBGene00021052	W06A11.1	n.a.	protein_coding_primary_transcript	1.22142e-11	8.76448e-10	-1.63166	0.240741	4.07878	0.655906	0.0232013	0.0109939	0.0347551	0.0347551
K08E7.5c.1	WBGene00010673	K08E7.5	K08E7.5 is enriched in the OLL and the PVD based on microarray, tiling, and array studies.	protein_coding_primary_transcript	1.51175e-11	1.08085e-09	-2.23457	0.331206	4.6634	1.03165	0.0935881	-0.0550586	0.0161093	0.0161093
K11D12.4.1	WBGene00019644	cpt-4	cpt-4 is predicted to have transferase activity, transferring acyl groups.	protein_coding_primary_transcript	1.59989e-11	1.13974e-09	-0.393963	0.0584642	7.56307	0.0540334	0.000497159	0.00154539	0.00292091	0.00292091
F22G12.7.1	WBGene00044707	pals-15	pals-15 is predicted to encode a protein with the following domain: Amyotrophic lateral sclerosis 2 chromosomal region candidate gene 12 protein.	protein_coding_primary_transcript	2.10514e-11	1.49427e-09	4.37772	0.653534	2.55672	5.03089	0.0542226	0.0463204	0.372884	0.372884
C54A12.1.1	WBGene00004221	ptr-6	ptr-6 encodes an ortholog of Drosophila and human PTCHD3, which definesone of seven paralogous families of sterol sensing domain (SSD)proteins; PTR-6 is weakly required for normal molting from L4 to adultstages; however, PTR-6 in conjunction with PTR-1 and PTR-10 is stronglyrequired for both molting and viability, with triple ptr-1/-6/-10 RNAianimals showing pronounced molting defects and lethali…	protein_coding_primary_transcript	2.90792e-11	2.0567e-09	-1.44645	0.217474	5.21685	0.508308	0.00718615	0.0401088	0.00910815	0.0401088
F08F3.3.1	WBGene00004358	rhr-1	rhr-1 encodes an ortholog of human Rhesus blood-group associated glycoprotein (RHAG; OMIM:180297, mutated in chronic hemolytic anemia), a member of the ammonium transporter family, and affects general levels of mRNA transcripts, and embryonic viability in a large-scale RNAi screen.	protein_coding_primary_transcript	3.31896e-11	2.33904e-09	0.406714	0.0613289	7.41292	0.0383438	0.000742769	0.00232919	0.00301847	0.00301847
C05E7.1.1	WBGene00007343	C05E7.1	C05E7.1 is predicted to encode a protein with the following domain: GM2-AP, lipid-recognition domain superfamily.	protein_coding_primary_transcript	3.36975e-11	2.36638e-09	-2.48302	0.374544	3.5466	1.6036	0.0524372	0.0156724	0.0878464	0.0878464
ZC196.6a.1	WBGene00022550	droe-8	droe-8 is enriched in the SAB based on tiling, array, RNA-seq, and microarray studies.	protein_coding_primary_transcript	3.69799e-11	2.58768e-09	4.3888	0.663392	2.74081	4.97389	0.14505	0.108587	0.295038	0.295038
T06D8.10.1	WBGene00011530	T06D8.10	T06D8.10 is predicted to have heme binding activity and peroxidase activity.	protein_coding_primary_transcript	4.55326e-11	3.1749e-09	-1.24097	0.188458	5.53791	0.376332	0.00497882	0.0305375	0.00723726	0.0305375
T27A10.6.1	WBGene00020846	T27A10.6	T27A10.6 is expressed in the seam cell.	protein_coding_primary_transcript	5.57642e-11	3.87463e-09	-0.79625	0.121478	7.68894	0.15931	0.0119039	0.00156377	0.00285309	0.00285309
Y54G2A.39b.1	WBGene00043062	clec-80	clec-80 is predicted to have carbohydrate binding activity.	protein_coding_primary_transcript	5.69727e-11	3.94471e-09	1.09051	0.166453	4.7256	0.318989	0.0127152	-0.0118445	0.0149915	0.0149915
C05G5.7.1	WBGene00050939	C05G5.7	n.a.	protein_coding_primary_transcript	6.70657e-11	4.6273e-09	-0.700432	0.107312	7.10606	0.116554	0.000991195	0.0105246	0.00327918	0.0105246
R07B1.5.1	WBGene00011077	R07B1.5	R07B1.5 is predicted to encode a protein with the following domain: C6 domain.	protein_coding_primary_transcript	7.01195e-11	4.82114e-09	-2.17706	0.333885	3.73778	0.984937	0.049161	-0.00176784	0.0623182	0.0623182
C38C6.3.1	WBGene00007996	C38C6.3	n.a.	protein_coding_primary_transcript	7.43087e-11	5.09144e-09	-3.25557	0.499957	3.42195	2.40833	0.102912	0.147045	0.109235	0.147045
F32A5.4a.1	WBGene00017970	F32A5.4	F32A5.4 is predicted to encode a protein with the following domains: Pepsin inhibitor-3-like repeated domain and Pepsin inhibitor-3 domain superfamily.	protein_coding_primary_transcript	8.0539e-11	5.49922e-09	-0.741919	0.114149	6.06132	0.125317	0.00792045	-0.00487115	0.00510944	0.00510944
C30G12.4.1	WBGene00016276	C30G12.4	C30G12.4 is predicted to encode a protein with the following domain: C6 domain.	protein_coding_primary_transcript	8.17387e-11	5.56189e-09	-1.16671	0.179567	4.56659	0.291228	0.0142011	0.00266818	0.0180431	0.0180431
F20E11.17.1	WBGene00050906	F20E11.17	n.a.	protein_coding_primary_transcript	1.01921e-10	6.88769e-09	4.4299	0.685311	2.39347	5.75156	0.0142869	-0.00888142	0.455364	0.455364
K11G9.4.1	WBGene00001210	egl-46	egl-46 encodes a transcription factor with similarity to the TFIIA-like zinc-finger protein family; egl-46 activity is required for coordinated locomotion, morphology and process formation of the touch cells, male mating efficiency, HSN cell migration, differentiation, and axonal outgrowth, serotonin production and also terminal divisions of the Q neuroblasts; egl-46 acts to inhibit touch cell fa…	protein_coding_primary_transcript	1.01687e-10	6.88769e-09	-1.18477	0.183276	4.87823	0.325711	0.00930611	0.0242839	0.012553	0.0242839
W03D8.11.1	WBGene00044796	W03D8.11	n.a.	protein_coding_primary_transcript	1.11008e-10	7.4762e-09	-1.86002	0.288324	3.84389	0.710095	0.0315813	-0.0270359	0.0515492	0.0515492
F36H1.6.1	WBGene00000109	alh-3	alh-3 encodes an aldehyde dehydrogenase predicted to be mitochondrial.	protein_coding_primary_transcript	1.20833e-10	8.11017e-09	-0.380136	0.059043	7.52005	0.0308237	0.000539113	0.00266579	0.00294696	0.00294696
T14B4.7.1	WBGene00001072	dpy-10	A cuticle collagen protein that afffects body morphology and movement and genetically interacts with the sqt-1 collagen gene.	protein_coding_primary_transcript	1.31999e-10	8.82964e-09	-0.370445	0.0576581	8.8296	0.029856	0.00014933	0.00317512	0.00275897	0.00317512
Y38E10A.5.1	WBGene00012583	clec-4	clec-4 encodes a C-type lectin; clec-4 expression is upregulated in response to stressors, including pathogens and ionizing radiation.	protein_coding_primary_transcript	1.38984e-10	9.26544e-09	1.18131	0.18409	5.41236	0.324472	0.004895	0.0289943	0.00792721	0.0289943
T10H10.2.1	WBGene00020426	T10H10.2	T10H10.2 is an ortholog of human QSOX1 and QSOX2; is predicted to have thiol oxidase activity.	protein_coding_primary_transcript	1.4019e-10	9.31439e-09	-0.480789	0.0749397	6.5633	0.0540323	0.00166881	0.000415924	0.00394714	0.00394714
Y105C5A.1270.1	WBGene00194646	Y105C5A.1270	n.a.	protein_coding_primary_transcript	1.50142e-10	9.9421e-09	2.95219	0.460903	3.49964	2.47595	0.116986	0.032554	0.0954453	0.0954453
F20G2.3a.1	WBGene00008987	F20G2.3	F20G2.3 is enriched in the OLL, the PLM, and the PVD based on microarray, tiling, array, RNA-seq, and proteomic studies; is predicted to encode a protein with the following domains: GOLD domain superfamily and CRAL-TRIO lipid binding domain superfamily.	protein_coding_primary_transcript	1.66276e-10	1.09736e-08	-0.395436	0.061887	7.46428	0.0353778	0.000847005	0.000267307	0.00298299	0.00298299
H13N06.2.1	WBGene00010396	H13N06.2	H13N06.2 is predicted to encode a protein with the following domains: von Willebrand factor, type A and von Willebrand factor A-like domain superfamily.	protein_coding_primary_transcript	1.72317e-10	1.13344e-08	-1.0551	0.165268	4.68406	0.246208	0.0115849	-0.00406277	0.0157285	0.0157285
C29F3.2.1	WBGene00006954	wrt-8	wrt-8 encodes a hedgehog-like protein, with (from N- to C-terminus) asignal sequence, a Wart domain, an short region of low-complexitysequence, and a Hint/Hog domain; WRT-8 is strongly expressed inhypodermal syncytia hyp6-hyp10 throughout life, and in in 12 subventralP cells and their descendants from 3-fold embryo to L2 larva stages; theHint/Hog domain is predicted to cut WRT-8 into two halves a…	protein_coding_primary_transcript	1.98695e-10	1.30261e-08	-3.20386	0.503566	3.22732	2.22274	0.103034	-0.0085326	0.150545	0.150545
C34E7.4.1	WBGene00007934	C34E7.4	C34E7.4 is enriched in the PLM based on tiling, array, and RNA-seq studies; is predicted to encode a protein with the following domain: GM2-AP, lipid-recognition domain superfamily.	protein_coding_primary_transcript	2.48511e-10	1.6238e-08	-0.551938	0.0872228	7.37597	0.0717204	0.00456244	-0.00270614	0.00304538	0.00304538
Y41G9A.5b.1	WBGene00021529	Y41G9A.5	Y41G9A.5 is enriched in the OLL and the PVD based on microarray, tiling, array, and RNA-seq studies.	protein_coding_primary_transcript	3.33645e-10	2.17288e-08	0.424033	0.0674967	7.14731	0.0394045	0.00131678	8.56553e-05	0.00323902	0.00323902
F33A8.7.1	WBGene00009355	F33A8.7	n.a.	protein_coding_primary_transcript	3.41542e-10	2.21699e-08	-2.92692	0.466171	3.33887	1.88485	0.0916231	-0.0104184	0.125693	0.125693
W04G3.3.1	WBGene00012257	lpr-4	lpr-4 encodes one of seven C. elegans proteins related to the lipocalin family of structurally related, low molecular weight, secreted proteins that bind and transport lipophilic molecules and participate in intercellular signaling; loss of lpr-4 via RNAi has been reported to result in defective yolk endocytosis; lpr-4 appears to be expressed in body wall muscle.	protein_coding_primary_transcript	3.60826e-10	2.33448e-08	-0.360937	0.0575648	9.15118	0.0291084	0.000109464	0.00320425	0.00290158	0.00320425
M03F8.1.1	WBGene00019761	M03F8.1	n.a.	protein_coding_primary_transcript	3.86643e-10	2.49334e-08	-2.13784	0.341545	3.6691	1.16283	0.0461219	0.0166027	0.0705313	0.0705313
C53B4.7b.1	WBGene00000266	bre-1	bre-1 encodes one of two C. elegans GDP-mannose 4, 6-dehydratases; BRE-1 exhibits GDP-mannose dehydratase activity when expressed in vitro and thus, is predicted to function in vivo in the first step of the biosynthetic pathway that synthesizes GDP-fucose from GDP-mannose; bre-1 is required for toxicity to Cry5B, a Bacillus thurigensis delta-endotoxin, as mutant animals are defective for producti…	protein_coding_primary_transcript	5.06684e-10	3.25681e-08	-1.52051	0.244573	5.87253	0.507796	0.0541263	-0.0383557	0.00568954	0.00568954
ZK617.2.1	WBGene00014009	lips-6	lips-6 is predicted to have hydrolase activity; is expressed in the intestine.	protein_coding_primary_transcript	5.12068e-10	3.28072e-08	-2.93598	0.472374	3.35188	1.94259	0.10014	0.10251	0.122997	0.122997
F54C8.7b.1	WBGene00010040	F54C8.7	F54C8.7 is an ortholog of human ARFIP1 (ADP ribosylation factor interacting protein 1) and ARFIP2 (ADP ribosylation factor interacting protein 2); is predicted to have protein domain specific binding activity; localizes to the mitochondrion; is expressed in the pharynx.	protein_coding_primary_transcript	5.35177e-10	3.41769e-08	-0.443792	0.0714823	6.73019	0.0435271	0.00140736	0.000229567	0.00370236	0.00370236
C01G12.1.1	WBGene00007242	madf-5	madf-5 is predicted to have DNA binding activity.	protein_coding_primary_transcript	5.62046e-10	3.57769e-08	-0.933751	0.150587	5.43332	0.195837	0.00487713	0.0177994	0.00781148	0.0177994
ZC513.2.1	WBGene00022627	ZC513.2	ZC513.2 is predicted to have lipid binding activity.	protein_coding_primary_transcript	5.75736e-10	3.65305e-08	-1.25325	0.202238	4.35602	0.363151	0.0174792	0.0230129	0.0234208	0.0234208
B0403.5.1	WBGene00015169	B0403.5	n.a.	protein_coding_primary_transcript	6.36406e-10	4.02506e-08	-1.56368	0.252976	4.12197	0.597487	0.0212358	0.0427612	0.0325272	0.0427612
R12E2.14.1	WBGene00020039	R12E2.14	R12E2.14 is enriched in the AFD based on tiling, array, and RNA-seq studies.	protein_coding_primary_transcript	7.06558e-10	4.45447e-08	-2.61119	0.423578	3.4044	1.73346	0.0668541	0.106731	0.112564	0.112564
F47G9.3.1	WBGene00009830	cutl-18	cutl-18 is predicted to encode a protein with the following domains: Zona pellucida domain and PAN/Apple domain.	protein_coding_primary_transcript	7.54517e-10	4.72663e-08	-2.20408	0.358142	4.56996	1.11256	0.0187798	0.109486	0.0179711	0.109486
T08G5.3a.1	WBGene00011624	T08G5.3	T08G5.3 is predicted to encode a protein with the following domain: Domain of unknown function DUF19.	protein_coding_primary_transcript	7.53054e-10	4.72663e-08	-2.57264	0.418009	3.59977	1.36048	0.0948358	-0.068421	0.0798954	0.0798954
F57G12.2b.1	WBGene00010222	F57G12.2	F57G12.2 is enriched in the OLL and the PVD based on microarray and RNA-seq studies.	protein_coding_primary_transcript	7.83373e-10	4.89187e-08	-1.16544	0.189556	4.52913	0.299824	0.0170636	0.0103532	0.0188679	0.0188679
T10B5.10a.1	WBGene00020396	T10B5.10	T10B5.10 is predicted to have DNA binding activity.	protein_coding_primary_transcript	8.14829e-10	5.0563e-08	-0.901472	0.146771	4.66404	0.173558	0.0054444	0.0106179	0.0160975	0.0160975
T10B5.10b.1	WBGene00020396	T10B5.10	T10B5.10 is predicted to have DNA binding activity.	protein_coding_primary_transcript	8.14829e-10	5.0563e-08	-0.901472	0.146771	4.66404	0.173558	0.0054444	0.0106179	0.0160975	0.0160975
F43D2.6.1	WBGene00044191	F43D2.6	n.a.	protein_coding_primary_transcript	9.03605e-10	5.5896e-08	-0.688808	0.112448	5.433	0.107249	0.00483129	0.000985831	0.00781327	0.00781327
R04B3.1.1	WBGene00019866	R04B3.1	n.a.	protein_coding_primary_transcript	1.01815e-09	6.27851e-08	-1.33877	0.219236	4.20686	0.375126	0.019354	-0.00760403	0.0287105	0.0287105
F16F9.2.1	WBGene00001068	dpy-6	dpy-6 encodes a novel, conserved protein that has similarity to human MUC2, a component of mucus layers; dpy-6 activity is required for normal body morphology; DPY-6 binds bovine calmodulin in vitro in a calcium-dependent manner.	protein_coding_primary_transcript	1.02802e-09	6.31961e-08	0.507198	0.0830791	8.31893	0.0566327	0.000228219	0.00667391	0.00268869	0.00667391
F22F4.2.1	WBGene00002125	inx-3	inx-3 is predicted to have gap junction hemi-channel activity; is involved in embryonic morphogenesis; localizes to the cytoplasm and gap junction; is expressed in several tissues, including the alimentary system, the epithelial system, the germline blastomere, the nervous system, and the somatic blastomere.	protein_coding_primary_transcript	1.04244e-09	6.38833e-08	-0.741603	0.121519	5.20888	0.112251	0.0056038	-0.00208098	0.00916305	0.00916305
F37A4.3.1	WBGene00018133	F37A4.3	F37A4.3 is enriched in the PLM based on tiling, array, and RNA-seq studies.	protein_coding_primary_transcript	1.16868e-09	7.1398e-08	-1.11748	0.18366	4.56022	0.30011	0.0125832	0.0211477	0.0181799	0.0211477
K08F8.2.1	WBGene00000220	atf-2	atf-2 encodes a cAMP-dependent transcription factor paralogous to CES-2, a bZip-like transcription factor that plays a key role in regulation of apoptosis; atf-2 activity is required for excretory duct cell development and essential for embryonic development; in regulating excretory duct cell development, ATF-2 controls expression of lin-48; in vitro, ATF-2 binds the regulatory regions of LIN-48 …	protein_coding_primary_transcript	1.19538e-09	7.28037e-08	-0.951813	0.156526	7.07587	0.19879	0.000848477	0.0236519	0.00330962	0.0236519
F32E10.3a.1	WBGene00017991	clec-180	clec-180 is predicted to have carbohydrate binding activity.	protein_coding_primary_transcript	1.2039e-09	7.30974e-08	-0.738885	0.121533	7.26623	0.122185	0.0116378	-0.00041612	0.00313235	0.00313235
C11H1.5.1	WBGene00007530	C11H1.5	C11H1.5 is predicted to encode a protein with the following domains: Thrombospondin type-1 (TSP1) repeat and Thrombospondin type-1 (TSP1) repeat superfamily.	protein_coding_primary_transcript	1.27634e-09	7.7258e-08	-0.780837	0.128631	5.16674	0.153853	0.00707912	0.00563785	0.0094669	0.0094669
C18D4.4b.1	WBGene00007674	C18D4.4	C18D4.4 is enriched in the OLL and the PVD based on tiling and array studies; is predicted to encode a protein with the following domains: Vitelline membrane outer layer protein I (VOMI) and Vitelline membrane outer layer protein I (VOMI) superfamily.	protein_coding_primary_transcript	1.2818e-09	7.73511e-08	4.71906	0.777483	2.20272	5.15049	0.035907	-0.0255508	0.568573	0.568573
T19B10.9.1	WBGene00011836	mam-4	mam-4 is predicted to encode a protein with the following domain: Concanavalin A-like lectin/glucanase domain superfamily.	protein_coding_primary_transcript	1.34447e-09	8.08854e-08	-0.711983	0.11745	6.23758	0.120322	0.00205703	0.0117375	0.00463101	0.0117375
Y6E2A.5.1	WBGene00012399	Y6E2A.5	Y6E2A.5 is enriched in the SAB based on tiling, array, RNA-seq, and microarray studies; is predicted to encode a protein with the following domain: Protein of unknown function DUF713.	protein_coding_primary_transcript	1.36502e-09	8.1872e-08	1.39817	0.230738	4.25731	0.481078	0.0154127	0.0378272	0.0267428	0.0378272
R07B7.11.1	WBGene00011095	gana-1	gana-1 encodes a protein with homology to both human alpha-galactosidase (alpha-GAL) and alpha-N-acetylgalactosaminidase (alpha-NAGA) enzymes; these dual enzymatic activities were detected in mixed culture homogenates; immunofluorescence studies show cytoplasmic expression of GANA-1 in body wall muscle and intestinal cells and in coelomocytes. the human gene alpha-galactosidase B (GALB; OMIM:1041…	protein_coding_primary_transcript	1.48479e-09	8.87859e-08	0.394707	0.0652839	7.01025	0.0378509	0.000884654	5.50979e-05	0.00337734	0.00337734
T10E10.2.1	WBGene00000740	col-167	col-167 is predicted to be a structural constituent of cuticle.	protein_coding_primary_transcript	1.57097e-09	9.36554e-08	0.47586	0.0788252	9.67022	0.0577369	7.58114e-05	0.0061376	0.00332083	0.0061376
C13C12.2.1	WBGene00007552	C13C12.2	C13C12.2 is enriched in the NSM, the OLL, and the PVD based on microarray, tiling, array, and RNA-seq studies.	protein_coding_primary_transcript	1.62079e-09	9.63345e-08	-0.519289	0.0860909	6.4501	0.0618411	0.00172329	0.00568835	0.0041477	0.00568835
B0222.6.1	WBGene00000717	col-144	col-144 is predicted to be a structural constituent of cuticle; is expressed in the hypodermis.	protein_coding_primary_transcript	1.88129e-09	1.11482e-07	0.427142	0.0710987	9.15744	0.0433292	0.000206654	0.00484837	0.00290518	0.00484837
B0334.1.1	WBGene00007142	ttr-18	ttr-18 is predicted to encode a protein with the following domains: Transthyretin-like and Transthyretin-like superfamily.	protein_coding_primary_transcript	2.00046e-09	1.18189e-07	0.349505	0.0582725	7.58348	0.0296962	0.000486615	0.00143919	0.00290906	0.00290906
F57B1.4.1	WBGene00000733	col-160	col-160 is predicted to be a structural constituent of cuticle.	protein_coding_primary_transcript	2.03842e-09	1.20072e-07	0.337553	0.0563084	8.16618	0.0397223	0.000374568	0.00279607	0.00270287	0.00279607
Y50D4B.4a.1	WBGene00021743	Y50D4B.4	Y50D4B.4 is enriched in the OLL and the PVD based on microarray, tiling, and array studies; is predicted to encode a protein with the following domains: Peptide N glycanase, PAW domain, Galactose-binding-like domain superfamily, and PAW domain superfamily.	protein_coding_primary_transcript	2.09834e-09	1.23234e-07	0.959484	0.160181	4.89329	0.186148	0.0133272	-0.0111621	0.0123307	0.0123307
T17H7.7.1	WBGene00020551	T17H7.7	n.a.	protein_coding_primary_transcript	2.19997e-09	1.28819e-07	-1.46442	0.244792	4.84571	0.546371	0.0100401	0.0498832	0.0130426	0.0498832
C54D10.7.1	WBGene00008301	pals-39	pals-39 is predicted to encode a protein with the following domain: Amyotrophic lateral sclerosis 2 chromosomal region candidate gene 12 protein.	protein_coding_primary_transcript	2.26211e-09	1.32066e-07	2.87079	0.480244	4.53046	2.36269	0.036678	0.193956	0.0188376	0.193956
W01A11.4.1	WBGene00002273	lec-10	lec-10 encodes a galectin, a soluble galactose-binding lectin; recombinant lec-10 can bind to sugar in an in vitro assay.	protein_coding_primary_transcript	2.50094e-09	1.45578e-07	0.333652	0.0559688	8.20713	0.0528556	0.000269798	0.0028627	0.00269749	0.0028627
F18F11.4.1	WBGene00017577	F18F11.4	F18F11.4 is enriched in the OLL and the PVD based on microarray studies; is predicted to encode a protein with the following domain: Glycosyltransferase family 92.	protein_coding_primary_transcript	2.56113e-09	1.48644e-07	-2.53228	0.425057	4.16205	1.43213	0.0276433	0.15303	0.0306393	0.15303
C31B8.8.1	WBGene00016283	zmp-3	zmp-3 is an ortholog of human MMP12 (matrix metallopeptidase 12), Mmp1, and MMP20 (matrix metallopeptidase 20); exhibits metallopeptidase activity.	protein_coding_primary_transcript	2.66339e-09	1.54125e-07	0.523559	0.0879767	6.01539	0.0734795	0.00249937	-0.00102879	0.00524053	0.00524053
F26F2.4b.1	WBGene00009169	F26F2.4	n.a.	protein_coding_primary_transcript	2.9773e-09	1.71787e-07	3.82999	0.645556	2.89062	3.20723	0.174114	-0.162428	0.24263	0.24263
T28C6.6.1	WBGene00000594	col-3	col-3 encodes a collagen protein that affects body morphogenesis, larval viability, and locomotion in large scale RNAi screens; mRNA is expressed during all developmental stages examined (in embryos, during the L2 to dauer molt, during the dauer to L4 larval molt, and during the L4 to adult molt).	protein_coding_primary_transcript	3.23552e-09	1.86141e-07	0.454403	0.076768	10.103	0.0540864	0.00148994	0.00440338	0.00389567	0.00440338
F13D12.9.3	WBGene00008743	F13D12.9	F13D12.9 is predicted to encode a protein with the following domains: Mycolic acid cyclopropane synthase and S-adenosyl-L-methionine-dependent methyltransferase.	protein_coding_primary_transcript	3.24666e-09	1.86239e-07	-0.492787	0.0832605	6.61396	0.0542522	0.00306511	0.00375478	0.0038672	0.0038672
R05A10.1.1	WBGene00011018	R05A10.1	n.a.	protein_coding_primary_transcript	3.30143e-09	1.88832e-07	0.534252	0.0903084	6.41452	0.064602	0.00160976	0.00654584	0.00421794	0.00654584
F19H8.2.1	WBGene00008963	F19H8.2	F19H8.2 is enriched in the OLL and the PVD based on microarray and RNA-seq studies.	protein_coding_primary_transcript	3.98054e-09	2.26734e-07	0.324489	0.0551384	8.10265	0.0224618	0.000326726	0.00051406	0.00271351	0.00271351
F36H5.2b.1	WBGene00018101	math-27	The F36H5.2 gene encodes a protein with a meprin-associated Traf homology (MATH) domain that may be involved in apoptosis.	protein_coding_primary_transcript	3.99855e-09	2.26734e-07	1.03086	0.175189	4.94019	0.268047	0.0173731	0.013318	0.0116883	0.013318
F36H5.2c.1	WBGene00018101	math-27	The F36H5.2 gene encodes a protein with a meprin-associated Traf homology (MATH) domain that may be involved in apoptosis.	protein_coding_primary_transcript	3.99855e-09	2.26734e-07	1.03086	0.175189	4.94019	0.268047	0.0173731	0.013318	0.0116883	0.013318
T16G1.2a.1	WBGene00011796	T16G1.2	T16G1.2 is enriched in the OLL and the PVD based on microarray, tiling, array, and RNA-seq studies.	protein_coding_primary_transcript	4.38935e-09	2.48181e-07	-0.647336	0.110301	6.57435	0.0933508	0.00162382	0.0105425	0.00392924	0.0105425
F35H8.5.1	WBGene00001368	exc-7	exc-7 encodes an ELAV, an mRNA-binding protein homologous to Drosophila ELAV and human HuC/D (OMIM:603458, 168360, autoimmune antigens associated with paraneoplastic neurologic disorders); EXC-7 is required for formation of the tailspike and the excretory cell canals; exc-7 mutations enhance defects produced by mutations in exc-3, predicted to encode a peptidase, and sma-1, which encodes beta H-s…	protein_coding_primary_transcript	4.71899e-09	2.65939e-07	-0.561381	0.0958514	5.80718	0.0704014	0.00326155	0.00502412	0.00592594	0.00592594
K02D7.1a.2	WBGene00019298	K02D7.1	K02D7.1 is orthologous to the human gene PURINE NUCLEOSIDE PHOSPHORYLASE (NP; OMIM:164050), which when mutated leads to disease.	protein_coding_primary_transcript	4.73039e-09	2.65939e-07	0.39395	0.0672684	7.42006	0.0519921	0.00151163	-0.00136961	0.0030134	0.0030134
ZC449.2.1	WBGene00022612	ZC449.2	ZC449.2 is enriched in the OLL and the PVD based on tiling, array, and RNA-seq studies; is predicted to encode a protein with the following domain: PAN/Apple domain.	protein_coding_primary_transcript	4.80437e-09	2.69332e-07	-0.513665	0.0877489	6.04223	0.0600176	0.00235506	0.0053448	0.00516337	0.0053448
Y18H1A.9.1	WBGene00021213	Y18H1A.9	Y18H1A.9 is an ortholog of human CPA6 (carboxypeptidase A6), CPA1 (carboxypeptidase A1), and CPA4 (carboxypeptidase A4); is predicted to have metallocarboxypeptidase activity and zinc ion binding activity; human orthologs of this gene are implicated in familial temporal lobe epilepsy 5.	protein_coding_primary_transcript	4.89545e-09	2.7366e-07	-0.936999	0.160152	4.73674	0.194833	0.0108485	0.00118814	0.0148001	0.0148001
F15H10.8.1	WBGene00008875	F15H10.8	n.a.	protein_coding_primary_transcript	5.3397e-09	2.97651e-07	-2.11254	0.361971	4.41751	0.980046	0.0194669	0.111556	0.0216439	0.111556
C29F3.5.1	WBGene00007806	clec-230	clec-230 is predicted to have carbohydrate binding activity.	protein_coding_primary_transcript	5.75865e-09	3.19403e-07	-3.90669	0.670834	3.04406	3.34694	0.152955	0.297064	0.197646	0.297064
F58G1.4.1	WBGene00010266	dct-18	dct-18 is expressed in the intestine.	protein_coding_primary_transcript	5.76229e-09	3.19403e-07	0.455964	0.0782971	8.05124	0.0482027	0.000314351	0.00581608	0.00272419	0.00581608
Y57A10A.23.1	WBGene00013263	txdc-12.1	txdc-12.1 is an ortholog of human AGR2 (anterior gradient 2, protein disulphide isomerase family member), AGR3 (anterior gradient 3, protein disulphide isomerase family member), and TXNDC12 (thioredoxin domain containing 12); human AGR2 exhibits dystroglycan binding activity, epidermal growth factor receptor binding activity, and protein homodimerization activity.	protein_coding_primary_transcript	6.24308e-09	3.45083e-07	-0.329625	0.056733	8.57868	0.0234332	0.000517122	0.000444283	0.00270152	0.00270152
T23F6.5.1	WBGene00011952	T23F6.5	T23F6.5 is enriched in the OLL and the PVD based on microarray, tiling, array, and RNA-seq studies.	protein_coding_primary_transcript	6.66293e-09	3.67261e-07	-0.678687	0.117031	5.45223	0.10634	0.00429238	0.00940387	0.00770769	0.00940387
T25C8.2.1	WBGene00000067	act-5	act-5 encodes an ortholog of human cytoplasmic actin; act-5 is required for formation of the terminal web and microvilli on the apical surface of intestinal cells; act-5 also plays a role in mediating non-lytic exit of intracellular parasites from the intestine; act-5 is expressed only in intestinal cells and in the excretory cell; in the intestine, ACT-5 localizes to microvilli and the terminal …	protein_coding_primary_transcript	6.76385e-09	3.71786e-07	0.521181	0.0899102	8.29519	0.0589297	0.005394	0.00205921	0.00268984	0.00268984
Y59A8B.20.1	WBGene00013352	lon-8	lon-8 encodes a secreted protein, conserved among nematodes, thatinhibits body elongation during larval and early adult growth, probablyby limiting cell size rather than nuclear ploidy or cell number; LON-8is also required for normal ray morphology in the male tail, but not forsuperficially normal male mating, suggesting a role in cuticleretraction; LON-8 is strongly expressed in the hypodermal s…	protein_coding_primary_transcript	6.83534e-09	3.74672e-07	-0.611433	0.105512	6.97455	0.104644	0.00103346	0.0100993	0.00341504	0.0100993
R12E2.7.2	WBGene00020033	R12E2.7	R12E2.7 is expressed in several tissues, including the alimentary system, the hypodermis, the muscular system, the vulC, and the vulval syncytia precursor.	protein_coding_primary_transcript	7.09771e-09	3.87975e-07	-2.36149	0.407955	5.31701	1.34291	0.0108489	0.155578	0.00847195	0.155578
ZK180.5a.1	WBGene00022679	ZK180.5	n.a.	protein_coding_primary_transcript	7.39517e-09	4.03119e-07	-3.79473	0.656336	4.59458	3.15306	0.41332	-0.321309	0.0174565	0.0174565
Y110A7A.18.1	WBGene00004094	ppw-2	ppw-2 is predicted to have nucleic acid binding activity.	protein_coding_primary_transcript	7.63279e-09	4.14925e-07	0.640837	0.110941	5.41822	0.0970955	0.00430454	0.0080034	0.00789477	0.0080034
F49E12.12.1	WBGene00009904	F49E12.12	F49E12.12 is enriched in the AFD based on tiling, array, and RNA-seq studies.	protein_coding_primary_transcript	7.71002e-09	4.17972e-07	-1.72766	0.299178	4.18062	0.830071	0.0222602	0.0672472	0.0298175	0.0672472
F54C9.11.1	WBGene00010045	F54C9.11	F54C9.11 is an ortholog of human RAB3IL1 and RAB3IP; is expressed in the hypodermis, the vulA, the vulB1, the vulB2, and the vulval muscle; human RAB3IP exhibits Rab guanyl-nucleotide exchange factor activity and identical protein binding activity.	protein_coding_primary_transcript	7.87264e-09	4.25618e-07	-0.643847	0.111563	5.44082	0.0960317	0.00467597	-0.000912748	0.0077703	0.0077703
F10C1.2a.1	WBGene00002053	ifb-1	ifb-1 (also known as vab-21) encodes two isoforms of an essential intermediate filament protein that is coexpressed with the essential IF proteins IFA-1, IFA-2, and IFA-3, along with IFA-4; IFB-1 is required for embryonic development and epidermal morphogenesis; IFB-1 forms heteropolymeric intermediate filaments in vitro with an equimolar mixture of IFA-1, IFA-2, or IFA-3, and binds IFA-4 in blot…	protein_coding_primary_transcript	9.28468e-09	5.00586e-07	0.326879	0.0569148	8.73629	0.0225661	0.000506989	0.00147782	0.00273231	0.00273231
Y43F4A.1a.1	WBGene00012796	Y43F4A.1	Y43F4A.1 is an ortholog of human LMLN; is predicted to have metal ion binding activity and metalloendopeptidase activity; is expressed in several tissues, including the alimentary system, the nervous system, and the seam cell.	protein_coding_primary_transcript	9.48101e-09	5.09779e-07	-0.477248	0.0831476	7.45172	0.0499908	0.000621666	0.00629186	0.00299147	0.00629186
C16C4.4b.1	WBGene00015828	math-14	math-14 is predicted to encode a protein with the following domains: MATH/TRAF domain and TRAF-like.	protein_coding_primary_transcript	9.64923e-09	5.17414e-07	4.27558	0.745292	2.26885	5.28876	0.0282154	-0.0244298	0.527245	0.527245
W08A12.3a.1	WBGene00021080	W08A12.3	n.a.	protein_coding_primary_transcript	9.98168e-09	5.3379e-07	-0.570949	0.0996239	5.72354	0.0678469	0.00365572	0.000738811	0.00626921	0.00626921
Y54G2A.45a.2	WBGene00044488	Y54G2A.45	Y54G2A.45 is predicted to have hydrolase activity.	protein_coding_primary_transcript	1.23846e-08	6.60498e-07	0.559788	0.098306	6.15677	0.0693667	0.00481614	0.00399421	0.00484793	0.00484793
C06G1.1a.1	WBGene00015545	C06G1.1	C06G1.1 is predicted to have lipid binding activity; is expressed in the epithelial system, the excretory system, and the vulval muscle.	protein_coding_primary_transcript	1.29284e-08	6.87643e-07	-0.959321	0.168686	6.04486	0.218465	0.0149782	0.0134769	0.00515591	0.0134769
T22B11.2.1	WBGene00044620	bus-4	bus-4 encodes a galactosyltransferase; bus-4 is required for bacterial infection, and for fully normal cuticle integrity and body size; specifically, bus-4 is needed both for colonization by Microbacterium nematophilum (and the tail-swelling response to M. nematophilum infection) and for attachment of Yersinia pseudotuberculosis biofilms.	protein_coding_primary_transcript	1.37077e-08	7.27135e-07	-0.771664	0.135928	5.55422	0.137023	0.0046056	0.0138709	0.00714665	0.0138709
T10E10.5.1	WBGene00000742	col-169	col-169 is predicted to be a structural constituent of cuticle.	protein_coding_primary_transcript	1.41395e-08	7.48027e-07	0.531489	0.0937091	7.46123	0.0654551	0.000618259	0.00816313	0.00298504	0.00816313
ZK909.6.1	WBGene00014150	ZK909.6	ZK909.6 is enriched in the nervous system based on tiling, array, and RNA-seq studies.	protein_coding_primary_transcript	1.4178e-08	7.48058e-07	-0.761319	0.134242	5.00593	0.129004	0.00710821	0.00523181	0.0109128	0.0109128
T23F2.1.1	WBGene00044623	bus-8	bus-8 encodes a glycosyltransferase related to mannosyltransferases that play a role in protein N-linked glycosylation ; bus-8 is required for colonization by Microbacterium nematophilum and the tail-swelling response to M. nematophilum infection; bus-8 is also essential for enclosure during embryonic morphogenesis, functioning in or with ephrin-mediated signaling to effect the proper neuroblast …	protein_coding_primary_transcript	1.65505e-08	8.70908e-07	-1.05246	0.186453	6.98899	0.280171	0.0313649	-0.0112624	0.0033997	0.0033997
W06B11.4b.1	WBGene00001984	hog-1	hog-1 encodes a hedgehog-like protein, with a solitary Hint/Hog domain;the function of HOG-1's isolated Hint/Hog domain is unknown; in proteinswhere they coexist with other, N-terminal, domains, the Hint/Hog domainis predicted to cut its host protein into two halves and then covalentlylink cholesterol to the C-terminus of the N-terminal domain; HOG-1 isweakly required for normal molting; HOG-1 is…	protein_coding_primary_transcript	1.69256e-08	8.88281e-07	-0.942436	0.167075	5.06578	0.215549	0.0137035	0.0142104	0.0103109	0.0142104
K06A4.4.1	WBGene00010594	swt-5	swt-5 is predicted to encode a protein with the following domain: SWEET sugar transporter.	protein_coding_primary_transcript	1.90713e-08	9.98235e-07	-1.1723	0.208586	4.30296	0.320301	0.0173271	0.0261811	0.0251272	0.0261811
M01E10.2a.1	WBGene00001063	dpy-1	dpy-1 encodes a cuticulin; DPY-1 activity is required for normal body length and alae formation; dpy-1's site of action is localized to the hyp7 syncytium, based on mosaic analysis.	protein_coding_primary_transcript	1.91858e-08	1.00157e-06	-2.79685	0.497732	4.07726	1.87595	0.2129	-0.0698882	0.0348375	0.0348375
M153.1.1	WBGene00010924	M153.1	M153.1 is an ortholog of human PYCR1 and PYCR2; is predicted to have pyrroline-5-carboxylate reductase activity; human orthologs of this gene are implicated in autosomal recessive cutis laxa type IIB, autosomal recessive cutis laxa type IIIB, and hypomyelinating leukodystrophy 10.	protein_coding_primary_transcript	1.93842e-08	1.00926e-06	-0.457222	0.0813938	6.29521	0.0657127	0.00214133	0.00337018	0.00448361	0.00448361
C18H9.6.1	WBGene00016004	C18H9.6	C18H9.6 is enriched in the AVE, the OLL, and the PVD based on microarray, tiling, array, and RNA-seq studies.	protein_coding_primary_transcript	1.97635e-08	1.0263e-06	0.447378	0.0796888	6.30311	0.0581192	0.00188586	0.00140824	0.00446444	0.00446444
Y105E8B.9.1	WBGene00013693	Y105E8B.9	Y105E8B.9 is orthologous to the human gene GLUTATHIONE TRANSFERASE ZETA 1 (MALEYLACETOACETATE ISOMERASE) (GUSB; OMIM:603758), which when mutated leads to disease.	protein_coding_primary_transcript	2.01758e-08	1.04496e-06	-0.461137	0.082192	6.23968	0.0477167	0.00213011	0.00236791	0.00462541	0.00462541
F44B9.1a.1	WBGene00001059	dpf-6	dpf-6 is predicted to have aminopeptidase activity and serine-type peptidase activity; is expressed in the intestine and the pharynx.	protein_coding_primary_transcript	2.2771e-08	1.17628e-06	-1.81703	0.325079	4.34862	0.728709	0.0261641	0.0795125	0.0236487	0.0795125
Y53F4B.28.1	WBGene00004234	ptr-20	ptr-20 encodes a nematode-specific member of the sterol sensing domain(SSD) proteins, distantly paralogous to Drosophila PATCHED (PTC) andhuman PTCH (OMIM:601309, mutated in basal cell nevus syndrome); PTR-20is weakly required for normal molting from L3 to adult stages male taildevelopment; PTR-20 is also required for normal adult alae formation,growth to full size, and locomotion.	protein_coding_primary_transcript	2.37433e-08	1.22331e-06	-2.10413	0.376933	3.52276	1.01436	0.0504424	-0.0039352	0.0916361	0.0916361
ZK1025.3.2	WBGene00014183	ZK1025.3	ZK1025.3 is predicted to encode a protein with the following domain: Methyltransferase FkbM.	protein_coding_primary_transcript	2.42079e-08	1.244e-06	-2.47164	0.443035	7.01185	1.37369	0.00946115	0.186819	0.00337566	0.186819
K02D7.4.1	WBGene00001099	dsc-4	dsc-4 encodes the C. elegans ortholog of the large subunit of the microsomal triglyceride transfer protein; dsc-4 affects the length of the defecation cycle and genetically interacts with clk-1 with respect to defecation cycle length, and also with respect to the clk-1- dependent adjustment of defecation cycle length to temperature; a DSC-4::GFP fusion protein is expressed in the intestine beginn…	protein_coding_primary_transcript	2.47393e-08	1.268e-06	0.370568	0.0664684	6.94864	0.0305574	0.000975172	0.00199239	0.00344288	0.00344288
B0284.1.1	WBGene00007131	pals-26	pals-26 is expressed in several tissues, including the alimentary system, the coelomocyte, the epithelial system, the nervous system, and the reproductive system; is predicted to encode a protein with the following domain: Amyotrophic lateral sclerosis 2 chromosomal region candidate gene 12 protein.	protein_coding_primary_transcript	2.51189e-08	1.28412e-06	1.32268	0.23736	4.2107	0.772577	0.017282	0.039058	0.0285533	0.039058
F23H12.5.1	WBGene00009094	F23H12.5	F23H12.5 is enriched in the OLL and the PVD based on microarray, tiling, and array studies; is predicted to encode a protein with the following domains: Thrombospondin type-1 (TSP1) repeat, Semaphorin, and Thrombospondin type-1 (TSP1) repeat superfamily.	protein_coding_primary_transcript	2.54838e-08	1.29941e-06	-0.481181	0.0863891	8.03877	0.0528933	0.000329595	0.00713348	0.00272705	0.00713348
T14D7.2.1	WBGene00011768	oac-46	T14D7.2 encodes an acyltransferase; large-scale RNAi experiments indicate that T14D7.2 activity is required for egg laying, coordination locomotion, and normal vulval morphology.	protein_coding_primary_transcript	2.85812e-08	1.45359e-06	-0.447901	0.0807041	7.95033	0.0453212	0.000401506	0.00611165	0.00275054	0.00611165
Y73B6BL.24.1	WBGene00022245	acp-6	acp-6 is enriched in the OLL and the PVD based on proteomic, microarray, tiling, and array studies; is predicted to encode a protein with the following domains: Histidine phosphatase superfamily, clade-2 and Histidine phosphatase superfamily.	protein_coding_primary_transcript	3.1804e-08	1.61334e-06	0.311419	0.0563022	7.85235	0.0208085	0.000386836	0.000294278	0.0027831	0.0027831
F56B3.1.1	WBGene00000677	col-103	col-103 encodes a collagen.	protein_coding_primary_transcript	3.32806e-08	1.68392e-06	0.378826	0.0685877	8.92518	0.0538051	0.000150299	0.00455398	0.00279298	0.00455398
W02B8.6.1	WBGene00044074	mltn-5	mltn-5 is predicted to encode a protein with the following domain: Moulting cycle MLT-10-like protein.	protein_coding_primary_transcript	3.38883e-08	1.71028e-06	-0.421151	0.0762946	6.44045	0.0405572	0.00165448	0.00359366	0.00416639	0.00416639
Y16B4A.2.1	WBGene00012445	Y16B4A.2	Y16B4A.2 is predicted to have serine-type carboxypeptidase activity; localizes to the membrane raft.	protein_coding_primary_transcript	4.14801e-08	2.08808e-06	0.311885	0.0568672	7.76446	0.0256419	0.000415621	0.00234688	0.00281826	0.00281826
F27E5.4.1	WBGene00004017	phg-1	phg-1 is involved in multicellular organism development and negative regulation of cell cycle G1/S phase transition; localizes to the anchored component of plasma membrane; is expressed in the muscle cell and the pharynx.	protein_coding_primary_transcript	4.45327e-08	2.23604e-06	-1.51598	0.277049	3.88563	0.508799	0.0288547	0.0259945	0.0479016	0.0479016
D2024.3.1	WBGene00001241	elo-3	The elo-3 gene encodes a paralog of elo-1 and elo-2, each of which encodes a polyunsaturated fatty acid (PUFA) elongase; ELO-3 may be required for normally rapid growth.	protein_coding_primary_transcript	4.53795e-08	2.27278e-06	-0.496244	0.0907455	7.15956	0.0591461	0.000921873	0.00731287	0.00322741	0.00731287
Y48G8AL.12.1	WBGene00021690	Y48G8AL.12	Y48G8AL.12 is enriched in the AFD based on RNA-seq studies.	protein_coding_primary_transcript	4.86818e-08	2.43199e-06	-3.15514	0.578282	3.03084	2.1201	0.133108	-0.0422374	0.201302	0.201302
W04E12.8.1	WBGene00012253	clec-50	clec-50 is predicted to have carbohydrate binding activity; is expressed in the intestine.	protein_coding_primary_transcript	4.90459e-08	2.444e-06	0.315369	0.0578157	7.67334	0.0471796	0.000481824	0.00162151	0.00286083	0.00286083
C25A1.5.1	WBGene00007707	fath-1	fath-1 is an ortholog of human FA2H (fatty acid 2-hydroxylase); is predicted to have fatty acid alpha-hydroxylase activity and iron ion binding activity; is expressed in several tissues, including the alimentary system, the hypodermis, the muscle cell, the nervous system, and the reproductive system; human orthologs of this gene are implicated in hereditary spastic paraplegia 35.	protein_coding_primary_transcript	5.01472e-08	2.48655e-06	-0.518755	0.0951707	6.57455	0.0604697	0.00148577	0.00757169	0.00392891	0.00757169
F46E10.8.1	WBGene00006721	ubh-1	ubh-1 encodes a putative ubiquitin C-terminal hydrolase orthologous to human UCHL1, that catalyzes the hydrolysis of C-terminal ubiquitinyl esters; C. elegans has three ubiquitin C-terminal hydrolase orthologs-ubh-1, ubh-2 and ubh-3; studies indicate that the ubh genes maybe be involved in aging, as they play a role in cellular senescence.	protein_coding_primary_transcript	5.01518e-08	2.48655e-06	-0.549531	0.100817	5.67275	0.0680123	0.00345358	0.00671051	0.00650536	0.00671051
Y11D7A.5.1	WBGene00012429	Y11D7A.5	Y11D7A.5 is enriched in the OLL, the PLM, and the PVD based on microarray, tiling, array, and RNA-seq studies.	protein_coding_primary_transcript	5.52012e-08	2.73004e-06	-1.59444	0.293436	5.33399	0.571234	0.00580551	0.080299	0.00837179	0.080299
K10G6.1.1	WBGene00003017	lin-31	lin-31 encodes a winged helix (WH)-like transcription factor that is a member of the HNF3/Forkhead family of DNA-binding proteins; LIN-31 acts as a tissue-specific effector of MAP kinase-mediated signaling in the vulva; when MAP kinase is inactive, LIN-31 forms a complex with LIN-1/Ets that inhibits vulval cell fates; upon MAP kinase activation (vulval induction), LIN-31 becomes phosphorylated, d…	protein_coding_primary_transcript	5.71344e-08	2.81858e-06	-0.832595	0.153402	4.82148	0.139675	0.0101152	-0.00847014	0.0134169	0.0134169
T03F6.1.1	WBGene00011398	qdpr-1	The T03F6.1 gene encodes an ortholog of the human gene QUINOID DIHYDROPTERIDINE REDUCTASE (QDPR; DHPR), which when mutated leads to phenylketonuria II (OMIM:261630).	protein_coding_primary_transcript	6.09372e-08	2.99869e-06	0.307615	0.0567972	7.80809	0.0208904	0.00042583	0.000508643	0.00280009	0.00280009
F54D5.4.1	WBGene00010050	F54D5.4	F54D5.4 is involved in innate immune response.	protein_coding_primary_transcript	6.20519e-08	3.04594e-06	0.580182	0.107187	6.3892	0.132243	0.00171711	0.00977201	0.0042703	0.00977201
C17F4.7.1	WBGene00015913	C17F4.7	C17F4.7 is enriched in the SAB based on tiling, array, RNA-seq, and microarray studies.	protein_coding_primary_transcript	6.33477e-08	3.10184e-06	0.306131	0.0565957	9.431	0.0192549	0.000107384	0.00062958	0.00309569	0.00309569
F35H8.6.1	WBGene00009450	ugt-58	ugt-58 is an ortholog of human UGT3A1 (UDP glycosyltransferase family 3 member A1), UGT3A2 (UDP glycosyltransferase family 3 member A2), and UGT8 (UDP glycosyltransferase 8); is predicted to have glucuronosyltransferase activity; is expressed in the hypodermis, the intestine, and the nervous system.	protein_coding_primary_transcript	6.35245e-08	3.1028e-06	0.359527	0.0664735	6.93528	0.0314437	0.0009613	0.0024385	0.00345742	0.00345742
C17H1.5.1	WBGene00007658	pals-4	pals-4 is predicted to encode a protein with the following domain: Amyotrophic lateral sclerosis 2 chromosomal region candidate gene 12 protein.	protein_coding_primary_transcript	6.57231e-08	3.19535e-06	3.7783	0.699363	2.83685	4.66645	0.0421845	0.446924	0.260373	0.446924
M02D8.4a.1	WBGene00019730	asns-2	asns-2 is predicted to have ATP binding activity and asparagine synthase (glutamine-hydrolyzing) activity; is expressed in the intestine.	protein_coding_primary_transcript	6.57432e-08	3.19535e-06	-0.321887	0.0595818	7.60139	0.0439078	0.000651055	0.00255711	0.00289894	0.00289894
Y43C5A.2.1	WBGene00012782	Y43C5A.2	Y43C5A.2 is enriched in the OLL and the PVD based on tiling, array, RNA-seq, and microarray studies; is predicted to encode a protein with the following domains: Fibrinogen, alpha/beta/gamma chain, C-terminal globular domain and Fibrinogen-like, C-terminal.	protein_coding_primary_transcript	7.57826e-08	3.67425e-06	0.352911	0.0656348	7.03531	0.0251654	0.000956662	-0.000570851	0.00335126	0.00335126
F56D2.3a.1	WBGene00018965	F56D2.3	F56D2.3 is enriched in the PVD based on microarray and RNA-seq studies.	protein_coding_primary_transcript	8.63496e-08	4.17632e-06	-1.48348	0.277113	4.51869	0.516433	0.0236956	0.0530958	0.0191063	0.0530958
W02B8.3.1	WBGene00012199	mltn-3	mltn-3 is predicted to encode a protein with the following domain: Moulting cycle MLT-10-like protein.	protein_coding_primary_transcript	9.15597e-08	4.4067e-06	-2.17739	0.407543	3.73258	1.06267	0.0420674	0.124024	0.0629042	0.124024
ZK1067.7.1	WBGene00004174	abu-14	The protein product of abu-14 is predicted to contain a glutamine/asparagine (Q/N)-rich ('prion') domain; abu-14 is transcriptionally up-regulated during times of cuticle synthesis, such as in late embryogenesis and in the molts; it is localized to the pharyngeal cuticle and is required for the function of the pharyngeal grinder.	protein_coding_primary_transcript	9.14086e-08	4.4067e-06	-1.62233	0.303634	3.76608	0.746759	0.0329683	-0.0148896	0.0592256	0.0592256
T25C12.3.1	WBGene00012018	T25C12.3	T25C12.3 is predicted to encode a protein with the following domains: EGF-like domain, C-type lectin-like, von Willebrand factor, type A, MD domain, C-type lectin-like/link domain superfamily, C-type lectin fold, and von Willebrand factor A-like domain superfamily.	protein_coding_primary_transcript	9.45488e-08	4.53949e-06	0.291021	0.0545299	9.07024	0.0199566	0.000115513	0.00236638	0.002858	0.002858
LLC1.2a.1	WBGene00010793	LLC1.2	LLC1.2 is enriched in the OLL, the PVD, and the SAB based on tiling, array, RNA-seq, and microarray studies.	protein_coding_primary_transcript	9.72112e-08	4.65599e-06	0.314547	0.0589938	7.56804	0.0210352	0.000562274	0.00147601	0.00291799	0.00291799
T22G5.2.1	WBGene00002259	lbp-7	lbp-7 encodes a predicted intracellular fatty acid binding protein (iFABP) that is most similar to the vertebrate muscle and heart FABPs; by homology, LBP-7 is predicted to function as an intracellular transporter for small hydrophobic molecules such as lipids and steroid hormones; as loss of lbp-7 activity via large-scale RNAi screens does not result in any obvious abnormalities, the precise rol…	protein_coding_primary_transcript	1.00198e-07	4.78745e-06	-0.850285	0.159637	4.696	0.180065	0.00997105	0.00855833	0.0155129	0.0155129
T21D12.2a.1	WBGene00001071	dpy-9	dpy-9 encodes a cuticular collagen family member with similarity to human collagen alpha 5, type IV, and affects body length.	protein_coding_primary_transcript	1.02557e-07	4.88832e-06	-0.39574	0.0743574	8.77688	0.0346396	0.000175732	0.00535328	0.00274313	0.00535328
ZC196.5.1	WBGene00022549	ZC196.5	ZC196.5 is enriched in the AFD based on tiling, array, RNA-seq, and microarray studies; is predicted to encode a protein with the following domain: Protein of unknown function DUF713.	protein_coding_primary_transcript	1.04611e-07	4.97417e-06	1.03013	0.193687	4.34014	0.27743	0.0136011	0.0227969	0.0239136	0.0239136
Y53F4B.25a.1	WBGene00013171	Y53F4B.25	Y53F4B.25 is enriched in the AFD and the SAB based on tiling, array, RNA-seq, and microarray studies; is predicted to encode a protein with the following domain: Domain of unknown function DB.	protein_coding_primary_transcript	1.05225e-07	4.99134e-06	-3.34773	0.629573	3.2276	2.32861	0.245884	-0.212105	0.150478	0.150478
B0284.4.1	WBGene00007134	pals-28	pals-28 is enriched in dopaminergic neurons and the cephalic sheath cell based on tiling and array studies; is predicted to encode a protein with the following domain: Amyotrophic lateral sclerosis 2 chromosomal region candidate gene 12 protein.	protein_coding_primary_transcript	1.09111e-07	5.1633e-06	3.57311	0.672794	2.50726	3.9028	0.0561534	0.330698	0.396499	0.396499
ZC518.3d.1	WBGene00000376	ccr-4	ccr-4 is an ortholog of human CNOT6 (CCR4-NOT transcription complex subunit 6) and CNOT6L (CCR4-NOT transcription complex subunit 6 like); is involved in nuclear-transcribed mRNA poly(A) tail shortening; localizes to the CCR4-NOT complex and cytoplasm; is expressed in several tissues, including the body wall musculature, the epithelial system, the germ line, the male, and the nervous system.	protein_coding_primary_transcript	1.128e-07	5.32509e-06	-2.19664	0.414085	4.10296	1.32025	0.0980106	0.0734561	0.0334817	0.0734561
Y34B4A.9.1	WBGene00021325	Y34B4A.9	n.a.	protein_coding_primary_transcript	1.18409e-07	5.57654e-06	0.295782	0.0558508	7.89743	0.0209258	0.000352057	0.00217945	0.00276726	0.00276726
W05E7.1.1	WBGene00001692	grd-3	grd-3 encodes a hedgehog-like protein, with an N-terminal signalsequence and a C-terminal Ground domain; GRD-3 is expressed in adultanterior and posterior seam cells, overlapping GRD-5 expression; GRD-3is also strongly expressed upon infection with the gram-negativebacterium Serratia marcescens, indicating that GRD-3 may be part of C.elegans' innate immunity response; the Ground domain is predict…	protein_coding_primary_transcript	1.20152e-07	5.64514e-06	0.471737	0.0891203	6.61878	0.0546758	0.00146808	0.00647435	0.00385987	0.00647435
F35C5.9.1	WBGene00009397	clec-66	clec-66 is predicted to have carbohydrate binding activity; is involved in innate immune response; is expressed in the intestine.	protein_coding_primary_transcript	1.21084e-07	5.6754e-06	0.743242	0.14045	4.9098	0.126778	0.00763109	-0.00261875	0.0120952	0.0120952
B0024.1.1	WBGene00000722	col-149	col-149 is predicted to be a structural constituent of cuticle.	protein_coding_primary_transcript	1.41077e-07	6.59685e-06	0.540917	0.102761	9.02268	0.0701806	0.000121904	0.0104379	0.00283486	0.0104379
B0414.3.1	WBGene00001856	hil-5	hil-5 is an ortholog of human H1F0 (H1 histone 0); is predicted to have DNA binding activity; is expressed widely.	protein_coding_primary_transcript	1.45967e-07	6.76142e-06	0.452406	0.0860483	6.09575	0.0464292	0.00239051	0.000956204	0.00501381	0.00501381
T18H9.2.1	WBGene00000215	asp-2	asp-2 encodes aspartic protease.	protein_coding_primary_transcript	1.45907e-07	6.76142e-06	0.2833	0.0538834	8.77982	0.0175694	0.000159468	0.00229398	0.00274395	0.00274395
Y54E5B.1a.1	WBGene00004889	smp-1	smp-1 encodes a semaphorin; smp-1 activity is required for vulval morphogenesis, specifically for the movement of homologous pairs of vulval cells towards the vulval midline prior to cell fusion; smp-1 expression in vulval cells is regulated by the VAB-23 zinc-finger domain protein which binds smp-1 regulatory sequence in vivo.	protein_coding_primary_transcript	1.45576e-07	6.76142e-06	-0.381223	0.0725024	6.80739	0.0330346	0.00165207	0.00279066	0.00360453	0.00360453
Y71A12B.4.1	WBGene00006616	trp-4	trp-4 encodes the pore-forming subunit of a mechanosensitive TRPN (NOMPC) channel; TRP-4 is required for a mechanosensitive conductance in a ciliated mechanosensory neuron and, specifically, for stretch-receptor-mediated proprioception; TRP-4 is expressed in dopamine and interneurons and localizes to cilia.	protein_coding_primary_transcript	1.45172e-07	6.76142e-06	-0.400478	0.0761571	6.4292	0.0378895	0.00161139	0.000417993	0.00418851	0.00418851
Y43F4B.5a.1	WBGene00012803	Y43F4B.5	Y43F4B.5 is an ortholog of human PGM2 and PGM2L1; is predicted to have intramolecular transferase activity, phosphotransferases and metal ion binding activity; localizes to the nucleus.	protein_coding_primary_transcript	1.57263e-07	7.26764e-06	0.32016	0.0610544	7.95942	0.0270786	0.00040846	0.00331918	0.00274787	0.00331918
K02E7.1.1	WBGene00019306	K02E7.1	K02E7.1 is predicted to encode a protein with the following domain: C6 domain.	protein_coding_primary_transcript	1.64099e-07	7.55586e-06	-2.97138	0.567491	3.01933	1.89545	0.117536	-0.102929	0.20451	0.20451
W01A8.1b.1	WBGene00007024	plin-1	plin-1 encodes a mammalian perilipin homolog, the similarity appears clearly in profile-to-sequence (PSI-BLAST) and profile-to-profile (HHpred) searches; mammalian perilipin family proteins coat lipid droplets (LDs) sub-cellularly and are known to regulate the size and formation of LDs; perilipins are also known to interact with adipose triglyceride lipases (ATGL) and hormone sensitive lipases (H…	protein_coding_primary_transcript	1.64266e-07	7.55586e-06	-0.311213	0.0594394	8.22178	0.0208065	0.000837198	0.00154546	0.00269585	0.00269585
Y34B4A.6.1	WBGene00021322	Y34B4A.6	Y34B4A.6 is enriched in the OLL and the PVD based on proteomic, tiling, array, and RNA-seq studies.	protein_coding_primary_transcript	1.67434e-07	7.68366e-06	0.288594	0.0551564	8.0253	0.0211414	0.000311952	0.000287911	0.00273028	0.00273028
C17F4.2.1	WBGene00015910	C17F4.2	C17F4.2 is enriched in the FLP, the OLL, the PVD, and the SAB based on microarray, tiling, array, and RNA-seq studies.	protein_coding_primary_transcript	1.67864e-07	7.68551e-06	-1.62751	0.311081	3.72585	0.534674	0.0330999	-0.0314422	0.0636715	0.0636715
C34H4.4.1	WBGene00000681	col-107	col-107 is predicted to be a structural constituent of cuticle.	protein_coding_primary_transcript	1.71532e-07	7.83528e-06	-1.18213	0.226124	6.81215	0.351548	0.00126275	0.0498695	0.00359876	0.0498695
ZK632.1a.1	WBGene00003158	mcm-6	mcm-6 encodes a protein that has similarity to human DNA replication licensing factor MCM6 and affects embryonic viability.	protein_coding_primary_transcript	1.72748e-07	7.87261e-06	0.323399	0.0618768	7.33462	0.0240139	0.000751847	0.00222351	0.00307689	0.00307689
Y97E10C.1.2	WBGene00022410	Y97E10C.1	Y97E10C.1 is enriched in the male, the nervous system, and the sensillum based on tiling, array, RNA-seq, and microarray studies.	protein_coding_primary_transcript	1.74533e-07	7.93564e-06	-0.54319	0.103968	7.17359	0.0685009	0.00173898	0.00907034	0.00321429	0.00907034
F35D2.2.1	WBGene00018040	F35D2.2	n.a.	protein_coding_primary_transcript	1.9064e-07	8.64803e-06	-1.92431	0.369474	3.55229	0.806774	0.0495482	0.0418272	0.0869627	0.0869627
Y39B6A.20.1	WBGene00000214	asp-1	asp-1 encodes a homolog of cathepsin D aspartic protease; it is transcribed exclusively in intestinal cells of the late embryo and early larvae and is not observed in older larvae or adults; ASP-1 is dispensable for neuronal degeneration.	protein_coding_primary_transcript	2.04449e-07	9.25317e-06	0.362093	0.069697	10.049	0.0305223	0.000840881	0.00401679	0.00381051	0.00401679
2RSSE.1b.1	WBGene00007064	rga-9	2RSSE.1 encodes a protein that contains a RhoGAP domain and that is similar to Drosophila RhoGAP71E whose activity regulates the number and guidance of mushroom body axons.	protein_coding_primary_transcript	2.06673e-07	9.33245e-06	-0.702101	0.135195	5.38326	0.109001	0.0101881	0.00716348	0.00808965	0.00808965
Y6G8.5a.1	WBGene00044207	Y6G8.5	Y6G8.5 is enriched in the NSM based on tiling, array, and RNA-seq studies.	protein_coding_primary_transcript	2.38101e-07	1.07271e-05	3.75895	0.727516	2.36577	3.82445	0.0586115	0.185422	0.470668	0.470668
F07E5.9.1	WBGene00017214	F07E5.9	n.a.	protein_coding_primary_transcript	2.51532e-07	1.13063e-05	3.47447	0.673796	2.52636	4.49374	0.0667649	0.168246	0.387236	0.387236
F40F4.6b.1	WBGene00018237	irg-7	irg-7 is expressed in the intestine; is predicted to encode a protein with the following domains: EGF-like domain, C-type lectin-like, von Willebrand factor, type A, MD domain, C-type lectin-like/link domain superfamily, C-type lectin fold, and von Willebrand factor A-like domain superfamily.	protein_coding_primary_transcript	2.56476e-07	1.15024e-05	0.323041	0.0626911	9.72944	0.0266988	0.000544228	0.00216092	0.00338594	0.00338594
T08G2.2.1	WBGene00020365	T08G2.2	T08G2.2 is enriched in the FLP based on microarray studies; is predicted to encode a protein with the following domain: Protein of unknown function DUF273.	protein_coding_primary_transcript	2.60433e-07	1.16533e-05	-0.535014	0.103886	5.5808	0.0622297	0.00379464	0.00195532	0.00699756	0.00699756
C17G1.6a.1	WBGene00003553	nas-37	nas-37 encodes a Astacin-class metalloprotease required for full ecdysisthat is expressed in hypodermal cells 4 hours before each ecdysis; NAS-37protein has an N-terminal signal sequence followed by an Astacin proteasedomain and three protein-binding domains (EGF-like, CUB, andthrombospondin); NAS-37 accumulates in anterior cuticle, being shed withit after ecdysis; nas-37 mutants fail to complete…	protein_coding_primary_transcript	2.7569e-07	1.23081e-05	-1.16246	0.226187	5.85656	0.302761	0.0185843	0.0325763	0.0057451	0.0325763
C33B4.2.1	WBGene00007891	C33B4.2	n.a.	protein_coding_primary_transcript	3.06496e-07	1.36526e-05	-0.937133	0.183055	4.89324	0.21318	0.00932087	0.0241883	0.0123314	0.0241883
Y48G1BR.1.1	WBGene00021675	Y48G1BR.1	Y48G1BR.1 is predicted to encode a protein with the following domains: SEA domain and SEA domain superfamily.	protein_coding_primary_transcript	3.10375e-07	1.37942e-05	-0.396735	0.0775321	6.41701	0.038591	0.00179833	-0.00108663	0.0042129	0.0042129
C17H1.4a.1	WBGene00007657	pals-3	pals-3 is predicted to encode a protein with the following domain: Amyotrophic lateral sclerosis 2 chromosomal region candidate gene 12 protein.	protein_coding_primary_transcript	3.16344e-07	1.40279e-05	2.9186	0.57077	3.03971	2.38478	0.126933	0.115257	0.198846	0.198846
W10G6.3.1	WBGene00003485	mua-6	mua-6 encodes an essential intermediate filament protein (MUA-6/IFA-2) that is coexpressed with the essential IF protein IFB-1; MUA-6 is required for hypodermal integrity and for lasting attachment of muscles to the body wall; MUA-6 is also required for normal positioning of excretory canals and muscles; MUA-6 forms heteropolymeric intermediate filaments in vitro with an equimolar mixture of IFB-…	protein_coding_primary_transcript	3.37508e-07	1.49329e-05	0.275985	0.054102	8.938	0.015964	0.000128966	0.00108012	0.00279806	0.00279806
W07G4.4.1	WBGene00002250	lap-2	The lap-2 gene encodes a homolog of the zinc metalloprotease leucine aminopeptidase LAP.	protein_coding_primary_transcript	3.44093e-07	1.51901e-05	-0.29662	0.0581889	7.65004	0.0184545	0.000513216	0.000247925	0.00287273	0.00287273
C08F1.5a.1	WBGene00015609	math-4	math-4 is predicted to encode a protein with the following domains: MATH/TRAF domain and TRAF-like.	protein_coding_primary_transcript	3.47096e-07	1.52885e-05	0.476096	0.0934273	5.87079	0.0515814	0.00303312	0.00536756	0.00569553	0.00569553
F56D6.2.1	WBGene00018971	clec-67	clec-67 encodes a C-type lectin; clec-67 expression is upregulated in response to bacterial infection; clec-67 is expressed in the intestine and its expression is regulated by the ELT-2 GATA transcription factor.	protein_coding_primary_transcript	3.48059e-07	1.52968e-05	0.68016	0.133486	5.0121	0.292514	0.00697194	0.00400981	0.0108465	0.0108465
T27E7.6.1	WBGene00012091	pals-29	pals-29 is predicted to encode a protein with the following domain: Amyotrophic lateral sclerosis 2 chromosomal region candidate gene 12 protein.	protein_coding_primary_transcript	3.52475e-07	1.54564e-05	3.56754	0.700482	2.87363	4.9489	0.0396859	0.450989	0.248111	0.450989
C25F9.11.1	WBGene00045411	C25F9.11	C25F9.11 is enriched in the OLL and the PVD based on tiling and array studies.	protein_coding_primary_transcript	3.56314e-07	1.55901e-05	0.462244	0.0907976	5.94335	0.17841	0.00278674	0.00487794	0.00545746	0.00545746
C35D10.14.1	WBGene00016450	clec-5	clec-5 is predicted to have carbohydrate binding activity; is expressed in the anal depressor muscle, the head, the intestine, and the rectal gland cell.	protein_coding_primary_transcript	3.66861e-07	1.60161e-05	0.504814	0.0992674	5.75932	0.112311	0.00373799	-0.00314893	0.00611602	0.00611602
T05D4.3.1	WBGene00011476	T05D4.3	n.a.	protein_coding_primary_transcript	4.03703e-07	1.75856e-05	-0.76637	0.151241	4.83424	0.124253	0.00965521	-0.000812694	0.0132187	0.0132187
Y104H12A.1a.1	WBGene00022423	nhr-41	nhr-41 encodes a nuclear receptor of the NR2D1 subfamily that is orthologous to the Drosophila DHR78 nuclear receptor essential for the onset of metamorphosis, and the mammalian TR2 and TR4 receptors which are expressed in androgen-sensitive organs and brain tissue, respectively; by homology, NHR-41 likely functions as a transcription factor that, based upon RNAi experiments, plays a role in the …	protein_coding_primary_transcript	4.06246e-07	1.76574e-05	-1.51696	0.299438	5.19429	0.519926	0.0427505	0.0469127	0.00926561	0.0469127
C10E2.6.1	WBGene00015676	mct-6	mct-6 is an ortholog of human SLC16A11 (solute carrier family 16 member 11) and SLC16A13 (solute carrier family 16 member 13); is expressed in several tissues, including the alimentary system, the arcade cell, the muscular system, the nervous system, and the reproductive system; human orthologs of this gene are implicated in hyperinsulinemic hypoglycemia; human SLC16A11 exhibits pyruvate transmem…	protein_coding_primary_transcript	4.20065e-07	1.82179e-05	0.343723	0.0679345	6.93499	0.0265045	0.000977753	0.00363734	0.00345774	0.00363734
ZK899.4.1	WBGene00006534	tba-8	tba-8 encodes a member of the alpha tubulin family with high similarity to the human tubulin alpha-6 chain; expressed in some neurons with occasional expression in the hypodermis.	protein_coding_primary_transcript	4.35776e-07	1.88578e-05	0.294668	0.0583198	7.59617	0.0205242	0.000499339	0.000318903	0.00290186	0.00290186
T01D3.3a.1	WBGene00011328	T01D3.3	T01D3.3 is predicted to have metal ion binding activity and peptidase inhibitor activity.	protein_coding_primary_transcript	4.44697e-07	1.92017e-05	0.400442	0.0793149	6.74133	0.0433543	0.00260312	0.00109152	0.00368774	0.00368774
K02B12.1.1	WBGene00000431	ceh-6	ceh-6 encodes a POU family homeodomain protein, homologous to human POU3F4 (OMIM:304400, mutated in conductive deafness 3); ceh-6 is required for embryonic viability, locomotion, and molting, and for regulation of ectodermal and excretory function; ceh-6 activity is also required for transdifferentiation of the Y rectal cell to the PDA neuron during larval development; CEH-6 is expressed dynamica…	protein_coding_primary_transcript	4.53037e-07	1.95192e-05	-0.508384	0.100766	5.73869	0.0600382	0.00395065	0.00335204	0.00620308	0.00620308
T10E10.1.1	WBGene00000741	col-168	col-168 is predicted to be a structural constituent of cuticle.	protein_coding_primary_transcript	4.80697e-07	2.06658e-05	0.51593	0.102492	8.329	0.0712764	0.000382563	0.010122	0.00268832	0.010122
T24H10.7d.1	WBGene00012005	2001-06-01	jun-1 encodes a basic-leucine zipper (bZIP) transcription factor that is the C. elegans JUN homolog; jun-1 activity is essential for regulation of ovulation, and thus normal levels of fertility; in regulating ovulation, JUN-1 functions with FOS-1 to regulate expression of plc-1 which encodes a phospholipase C essential for IP3 production and ovulation; in addition, JUN-1 interacts with FOS-1 in v…	protein_coding_primary_transcript	4.844e-07	2.07797e-05	-0.530788	0.105474	5.7165	0.0845034	0.00482429	0.00610238	0.00630054	0.00630054
F14F7.1.1	WBGene00000673	col-98	col-98 is predicted to be a structural constituent of cuticle.	protein_coding_primary_transcript	4.94791e-07	2.11794e-05	0.425983	0.0847167	8.99056	0.0621828	0.000131283	0.00704563	0.00282024	0.00704563
B0284.2.1	WBGene00007132	pals-27	pals-27 is predicted to encode a protein with the following domain: Amyotrophic lateral sclerosis 2 chromosomal region candidate gene 12 protein.	protein_coding_primary_transcript	5.21463e-07	2.22728e-05	1.93463	0.385519	3.48351	1.5885	0.0504429	-0.0113013	0.098182	0.098182
C34C12.6.1	WBGene00007925	C34C12.6	C34C12.6 is enriched in the OLL and the PVD based on tiling, array, and RNA-seq studies; is predicted to encode a protein with the following domains: CRAL-TRIO lipid binding domain and CRAL-TRIO lipid binding domain superfamily.	protein_coding_primary_transcript	5.2515e-07	2.23818e-05	-0.299846	0.0597673	7.49592	0.0222018	0.000609889	-0.000354902	0.00296224	0.00296224
F36H5.1.1	WBGene00018100	math-26	The F36H5.1 gene encodes a protein closely similar to F36H5.2, which has a meprin-associated Traf homology (MATH) domain and may be involved in apoptosis.	protein_coding_primary_transcript	5.38604e-07	2.29057e-05	0.452544	0.0902916	5.9725	0.0427881	0.00278485	-8.80372e-05	0.00536772	0.00536772
F53F4.13.1	WBGene00009995	F53F4.13	F53F4.13 is expressed in the amphid sheath cell and the phasmid sheath cell; is predicted to encode a protein with the following domain: Protein of unknown function DUF4473.	protein_coding_primary_transcript	5.53012e-07	2.34679e-05	-0.284831	0.0568872	7.80631	0.0210927	0.000435352	0.00171359	0.00280081	0.00280081
F39C12.3a.1	WBGene00006640	tsp-14	tsp-14 exhibits protease binding activity; is involved in several processes, including nematode male tail tip morphogenesis, positive regulation of oviposition, and regulation of embryonic development; is used to study cancer.	protein_coding_primary_transcript	5.54893e-07	2.34972e-05	-0.407346	0.0813669	6.65374	0.0379615	0.00281249	0.000465582	0.00380807	0.00380807
F55D12.2a.1	WBGene00010111	F55D12.2	F55D12.2 is an ortholog of human SESTD1; human SESTD1 exhibits phosphatidylcholine binding activity and phospholipid binding activity.	protein_coding_primary_transcript	6.04971e-07	2.5563e-05	-0.478467	0.0958924	6.63757	0.0478685	0.0053636	-0.00251567	0.00383174	0.00383174
R166.1a.1	WBGene00003107	mab-10	mab-10 is an ortholog of human NAB1 and Nab2; is predicted to have transcription regulator activity; is expressed in several tissues, including the alimentary system, the epithelial system, the reproductive system, the somatic nervous system, and the vulval precursor cell.	protein_coding_primary_transcript	6.44908e-07	2.71922e-05	-0.745449	0.149771	5.3506	0.124756	0.00517089	0.0172605	0.00827544	0.0172605
C45G9.6a.1	WBGene00016677	C45G9.6	n.a.	protein_coding_primary_transcript	6.49726e-07	2.72788e-05	-0.72559	0.145823	6.7221	0.130958	0.00170989	0.0195546	0.00371311	0.0195546
R08E3.1a.1	WBGene00019957	R08E3.1	R08E3.1 is predicted to encode a protein with the following domain: EGF-like domain.	protein_coding_primary_transcript	6.48604e-07	2.72788e-05	0.352923	0.0709228	7.14015	0.0423937	0.00178417	0.00130282	0.00324587	0.00324587
F39H12.4.1	WBGene00018215	igcm-1	igcm-1 encodes a protein containing immunoglobulin and fibronectin repeats; igcm-1 promoter::gfp fusions are expressed in the labial neurons, including the sheath and socket cells, as well as in the pharynx and lateral hypodermis.	protein_coding_primary_transcript	6.53159e-07	2.73647e-05	-0.794856	0.159776	5.51568	0.148857	0.00507381	0.0204547	0.00735993	0.0204547
Y82E9BR.16b.1	WBGene00022348	Y82E9BR.16	Y82E9BR.16 is an ortholog of human SLC22A4 (solute carrier family 22 member 4) and SLC22A5 (solute carrier family 22 member 5); is predicted to have transmembrane transporter activity; is expressed in the germ line; human orthologs of this gene are implicated in rheumatoid arthritis and systemic primary carnitine deficiency disease.	protein_coding_primary_transcript	6.82548e-07	2.85354e-05	0.363563	0.0732066	6.60972	0.0403385	0.00148552	0.00365549	0.00387368	0.00387368
W09G12.10.1	WBGene00044463	W09G12.10	W09G12.10 is enriched in the OLL and the PVD based on tiling, array, and RNA-seq studies.	protein_coding_primary_transcript	7.18082e-07	2.99575e-05	-1.41731	0.285956	4.47548	0.486383	0.0168702	0.0649004	0.0201374	0.0649004
ZC250.3.1	WBGene00022577	nstp-3	nstp-3 is predicted to have pyrimidine nucleotide-sugar transmembrane transporter activity.	protein_coding_primary_transcript	7.6931e-07	3.2027e-05	-0.954537	0.193109	5.89591	0.212515	0.00306054	0.0342306	0.00561047	0.0342306
F41F3.8.1	WBGene00044533	F41F3.8	n.a.	protein_coding_primary_transcript	8.13517e-07	3.37961e-05	-2.52621	0.512197	3.43125	1.57906	0.077553	0.184793	0.107503	0.184793
W02B12.1.1	WBGene00012201	W02B12.1	W02B12.1 is an ortholog of human PLB1 (phospholipase B1); is predicted to have phospholipase activity.	protein_coding_primary_transcript	8.34324e-07	3.45876e-05	0.624616	0.12677	5.14718	0.122033	0.00645411	0.00647605	0.00961652	0.00961652
R74.2.1	WBGene00011278	R74.2	n.a.	protein_coding_primary_transcript	8.45618e-07	3.49823e-05	-3.26068	0.662129	3.13597	2.64218	0.132214	0.306201	0.173127	0.306201
C25B8.3a.1	WBGene00000786	cpr-6	cpr-6 is an ortholog of human CTSB (cathepsin B); is predicted to have cysteine-type peptidase activity; localizes to the lysosome.	protein_coding_primary_transcript	9.22983e-07	3.8103e-05	-0.268122	0.0546365	8.22886	0.0445898	0.000290041	0.00239803	0.0026951	0.0026951
F52D1.3a.1	WBGene00004127	abu-12	The protein product of this gene is predicted to contain a glutamine/asparagine (Q/N)-rich ('prion') domain, by the algorithm of Michelitsch and Weissman (as of the WS77 release of WormBase, i.e., in wormpep77).	protein_coding_primary_transcript	9.42688e-07	3.88352e-05	-4.52601	0.923065	2.91183	4.73416	0.553689	0.298361	0.235945	0.298361
F21D5.9.1	WBGene00009014	F21D5.9	F21D5.9 is expressed in several tissues, including the ABalaaaa, the ABalaaaal, the ABalaaaar, the ABalaaapa, and the ABalaaapp.	protein_coding_primary_transcript	9.63846e-07	3.96241e-05	-0.925971	0.189017	4.3812	0.194125	0.0130584	0.0067423	0.0226689	0.0226689
R17.3a.2	WBGene00011269	R17.3	R17.3 encodes an ortholog of human retinal pigment epithelium(RPE)-spondin (RPESP).	protein_coding_primary_transcript	9.69055e-07	3.97554e-05	-0.475831	0.0971517	6.2705	0.0509984	0.00489328	0.00438664	0.00454516	0.00454516
F35G2.1a.2	WBGene00009435	F35G2.1	F35G2.1 is an ortholog of human QSOX1 and QSOX2; is predicted to have thiol oxidase activity; is expressed in the anal depressor muscle and the pharynx.	protein_coding_primary_transcript	1.02241e-06	4.18575e-05	-0.392721	0.0803557	6.63683	0.0375104	0.00262421	0.00255275	0.00383284	0.00383284
C44C10.9b.1	WBGene00008089	C44C10.9	n.a.	protein_coding_primary_transcript	1.03489e-06	4.22805e-05	0.38922	0.0796785	6.33785	0.0316707	0.0019657	5.02098e-05	0.00438295	0.00438295
K11D12.3a.1	WBGene00005655	srr-4	srr-4 is involved in determination of adult lifespan.	protein_coding_primary_transcript	1.03959e-06	4.23848e-05	0.332739	0.0681285	6.93336	0.0237135	0.00118197	0.000944756	0.00345952	0.00345952
Y37A1B.2d.1	WBGene00003086	lst-4	lst-4 encodes multiple isoforms of a sorting nexin that are the sole C. elegans members of the SNX9 family of sorting nexins ; activity of the SH3 domain-containing LST-4 isoforms is required for regulation of phagosome maturation during apoptotic cell corpse clearance, specifically for regulating phagosomal fusion with endosomes and lysosomes; LST-4 physically interacts with the DYN-1/dynamin GT…	protein_coding_primary_transcript	1.05278e-06	4.28341e-05	-0.530951	0.108768	6.29944	0.0724907	0.00388974	0.00794071	0.00447333	0.00794071
ZK112.7.1	WBGene00000395	cdh-3	cdh-3 encodes a member of the cadherin superfamily that affects morphogenesis of tail epithelia and excretory function; expressed predominantly in developing epithelial cells, and also expressed in the AC, excretory cell, various neurons, and vulval cells during different stages of development.	protein_coding_primary_transcript	1.08691e-06	4.41316e-05	-0.467345	0.0958614	6.92821	0.0509308	0.0010318	0.0081576	0.00346516	0.0081576
Y55F3AM.14.1	WBGene00021931	Y55F3AM.14	Y55F3AM.14 is an ortholog of human ZNF454 (zinc finger protein 454), ZNF354A (zinc finger protein 354A), and ZNF333 (zinc finger protein 333); is predicted to have nucleic acid binding activity; is expressed in the dorsal nerve cord, the head muscle, the intestine, and the ventral nerve cord.	protein_coding_primary_transcript	1.10344e-06	4.47109e-05	-1.70699	0.350351	4.90499	0.651927	0.110583	0.00041437	0.0121627	0.0121627
Y75B7AR.1.1	WBGene00022287	Y75B7AR.1	Y75B7AR.1 is enriched in the NSM, the OLL, and the PVD based on Chronogram, microarray, tiling, and array studies.	protein_coding_primary_transcript	1.11293e-06	4.50031e-05	-1.33854	0.274825	5.54603	0.427325	0.00510989	0.0704187	0.00719225	0.0704187
T08E11.1.1	WBGene00020357	T08E11.1	This gene encodes a protein containing an F-box, a motif predicted to mediate protein-protein interactions either with homologs of yeast Skp-1p or with other proteins; this gene's encoded protein also contains an FTH/DUF38 motif, which may also mediate protein-protein interaction.	protein_coding_primary_transcript	1.1364e-06	4.58579e-05	2.30616	0.473892	3.30203	1.8958	0.0910198	-0.0849813	0.133554	0.133554
F52H2.6.1	WBGene00018718	F52H2.6	F52H2.6 is orthologous to the human gene 3BETA-HYDROXYSTEROL DELTA 24 REDUCTASE (DHCR24; OMIM:606418), which when mutated leads to disease.	protein_coding_primary_transcript	1.17991e-06	4.75168e-05	0.338826	0.0697319	6.77575	0.0252348	0.00121888	0.00253773	0.00364366	0.00364366
T19H12.2.1	WBGene00020588	T19H12.2	T19H12.2 is an ortholog of human ANP32E (acidic nuclear phosphoprotein 32 E), ANP32B (acidic nuclear phosphoprotein 32 B), and ANP32D (acidic nuclear phosphoprotein 32 D); is expressed in the germ line; human ANP32B exhibits RNA polymerase binding activity and histone binding activity.	protein_coding_primary_transcript	1.19545e-06	4.79922e-05	0.448253	0.0923017	5.93262	0.0424267	0.00302833	-0.000282609	0.00549128	0.00549128
ZK1320.2.1	WBGene00014252	ZK1320.2	ZK1320.2 is involved in innate immune response.	protein_coding_primary_transcript	1.19658e-06	4.79922e-05	0.41906	0.0862937	6.81878	0.0433384	0.00106923	0.00637737	0.00359074	0.00637737
C16E9.1.1	WBGene00015865	C16E9.1	C16E9.1 is predicted to encode a protein with the following domains: von Willebrand factor, type A and von Willebrand factor A-like domain superfamily.	protein_coding_primary_transcript	1.24299e-06	4.97523e-05	0.335768	0.0692496	6.76517	0.039083	0.00113846	0.000934358	0.00365704	0.00365704
JC8.12a.1	WBGene00010442	bus-12	bus-12 encodes a predicted nucleotide-sugar transporter and is most similar to sqv-7 within the elegans genome, which encodes a protein that can transport UDP-glucuronic acid, UDP-N acetylgalactosamine, and UDP-galactose, when expressed in yeast cells, and UDP-galactose when expressed in canine cells; bus-12 mutants show little or no infection when grown in the presence of the nematode-specific p…	protein_coding_primary_transcript	1.30633e-06	5.21817e-05	-0.561965	0.116138	5.8789	0.0659514	0.00782017	-0.00347749	0.00566775	0.00566775
Y37A1A.3.1	WBGene00012536	Y37A1A.3	Y37A1A.3 is predicted to have transmembrane transporter activity.	protein_coding_primary_transcript	1.3251e-06	5.28247e-05	-0.909899	0.188153	5.33585	0.202001	0.0053889	0.0300126	0.00836095	0.0300126
R11A5.4d.5	WBGene00011232	pck-2	pck-2 is one of three C. elegans genes that encode proteins with similarity to phosphoenolpyruvate carboxykinase (PEPCK); by similarity, the products of pck-2 are predicted to function in gluconeogenesis.	protein_coding_primary_transcript	1.36689e-06	5.43808e-05	-4.80459	0.994786	3.19792	5.43988	0.534627	0.454973	0.157602	0.454973
M01G12.12.1	WBGene00004509	rrf-2	rrf-2 encodes an RNA-directed RNA polymerase (RdRP) homolog of unknown function; RRF-2 is not obviously required for either somatic or germline RNAi, or for transitive RNAi.	protein_coding_primary_transcript	1.38722e-06	5.50786e-05	0.464244	0.0961798	5.92862	0.0487891	0.00235676	0.00689379	0.005504	0.00689379
R12C12.10.1	WBGene00044395	R12C12.10	n.a.	protein_coding_primary_transcript	1.43203e-06	5.67433e-05	-2.31031	0.479267	3.22929	1.16242	0.0796177	-0.0276636	0.150079	0.150079
Y71H2AL.1.1	WBGene00003941	pbo-1	pbo-1 encodes a calcium binding protein with homology to calcineurin; pbo-1 was identified in screens for mutations that disrupt the normal defecation cycle; a pbo-1 mutation results in weak or absent posterior body contractions, the first step in the defecation cycle; pbo-1 mutant animals are also slow growing and constipated.	protein_coding_primary_transcript	1.44615e-06	5.71883e-05	0.426214	0.0884529	6.0182	0.0465207	0.00259154	0.001923	0.00523238	0.00523238
K08E7.5e.1	WBGene00010673	K08E7.5	K08E7.5 is enriched in the OLL and the PVD based on microarray, tiling, and array studies.	protein_coding_primary_transcript	1.47702e-06	5.82922e-05	-2.42622	0.503959	4.72005	1.24819	0.238887	-0.228598	0.015088	0.015088
T15B7.1.1	WBGene00020516	T15B7.1	T15B7.1 is an ortholog of human MFAP4 (microfibril associated protein 4), FCN2, and FCN1; human orthologs of this gene are implicated in several diseases, including autosomal dominant nonsyndromic deafness 56, congenital afibrinogenemia, and familial hypobetalipoproteinemia 2; human FCN2 exhibits several functions, including antigen binding activity, calcium-dependent protein binding activity, an…	protein_coding_primary_transcript	1.56748e-06	6.17386e-05	0.382751	0.0796993	6.29059	0.0334958	0.00185704	-0.000412793	0.00449493	0.00449493
K03H9.2.1	WBGene00000651	col-75	col-75 is predicted to be a structural constituent of cuticle.	protein_coding_primary_transcript	1.58914e-06	6.24671e-05	-3.42575	0.713744	2.7079	2.6916	0.201604	0.217725	0.307826	0.307826
H26D21.2.1	WBGene00003418	msh-2	The msh-2 gene encodes a DNA mismatch repair protein homolog that is orthologous to human MSH2 (OMIM:120435); mutation of the human MSH2 gene leads to hereditary non-polyposis colon cancer (OMIM:120436).	protein_coding_primary_transcript	1.62416e-06	6.37168e-05	0.433157	0.0903291	5.95997	0.0427864	0.00275341	0.00201317	0.00540594	0.00540594
T26H5.14.1	WBGene00235133	T26H5.14	n.a.	protein_coding_primary_transcript	1.65515e-06	6.48038e-05	1.76899	0.369191	3.63547	1.87893	0.0613661	0.0487222	0.0749356	0.0749356
F56C9.7.1	WBGene00018951	F56C9.7	F56C9.7 encodes a protein containing a DUF1261 (Domain of unknown function 1261) domain that is conserved amongst nematodes; loss of F56C9.7 activity results in decreased intestinal dipeptide transport and slightly increased fat storage; loss of F56C9.7 activity in a bar-1 mutant background also results in developmental variation; large-scale expression studies indicate that F56C9.7 is expressed …	protein_coding_primary_transcript	1.68638e-06	6.58957e-05	0.278551	0.0581797	7.63808	0.0168015	0.000505871	0.00144079	0.002879	0.002879
C06C3.1d.1	WBGene00003196	mel-11	mel-11 encodes the C. elegans ortholog of the vertebrate smooth muscle myosin-associated phosphatase regulatory subunit (PP-1M); during development, mel-11 activity negatively regulates embryonic morphogenesis, and genetic analysis suggests that mel-11 acts with let-502, and in parallel to fem-2, in one of two redundant pathways that ensures proper embryonic elongation; prior to elongation, MEL-1…	protein_coding_primary_transcript	1.80234e-06	7.02877e-05	-4.3742	0.916175	2.43409	5.96343	0.40576	-0.379984	0.433617	0.433617
Y54G2A.10a.1	WBGene00021875	Y54G2A.10	n.a.	protein_coding_primary_transcript	1.84696e-06	7.18857e-05	-0.459729	0.0963895	5.87038	0.043383	0.00359401	-0.00248789	0.00569694	0.00569694
T21B10.6.1	WBGene00011888	cutl-15	cutl-15 is enriched in the CEM, the IL2 neuron, and the ray neuron type B based on microarray, tiling, array, and RNA-seq studies; is predicted to encode a protein with the following domain: Zona pellucida domain.	protein_coding_primary_transcript	1.87826e-06	7.29601e-05	-0.617553	0.129572	5.08511	0.0871275	0.00665454	-0.00301328	0.0101343	0.0101343
T22H6.2b.1	WBGene00011938	alh-13	alh-13 is an ortholog of human ALDH18A1 (aldehyde dehydrogenase 18 A1); is predicted to have ATP binding activity, glutamate 5-kinase activity, and glutamate-5-semialdehyde dehydrogenase activity; localizes to the mitochondrion; is expressed in the intestine; human orthologs of this gene are implicated in cutis laxa (multiple) and hereditary spastic paraplegia (multiple).	protein_coding_primary_transcript	1.90355e-06	7.37973e-05	-1.34712	0.282806	5.07903	0.437454	0.0697903	-0.0570656	0.0101891	0.0101891
F42G2.2c.1	WBGene00018351	F42G2.2	F42G2.2 is predicted to encode a protein with the following domains: F-box domain and Domain of unknown function DUF38, Caenorhabditis species.	protein_coding_primary_transcript	1.94247e-06	7.51582e-05	1.02259	0.214861	4.47325	0.222121	0.0259723	-0.0140882	0.0201928	0.0201928
T05C1.3.1	WBGene00020250	T05C1.3	T05C1.3 is enriched in the NSM based on tiling, array, and RNA-seq studies.	protein_coding_primary_transcript	1.94698e-06	7.51854e-05	-0.536074	0.112648	5.40269	0.0668526	0.00470862	-0.0041253	0.00798091	0.00798091
C46F9.1a.1	WBGene00016717	math-22	math-22 is predicted to encode a protein with the following domains: MATH/TRAF domain and TRAF-like.	protein_coding_primary_transcript	2.05927e-06	7.93664e-05	0.920354	0.19386	4.384	0.266392	0.0149941	-0.00188724	0.0225876	0.0225876
F36H1.11.1	WBGene00009496	F36H1.11	n.a.	protein_coding_primary_transcript	2.10102e-06	8.08174e-05	-1.85699	0.391484	3.42511	0.829657	0.044615	-0.0247349	0.108645	0.108645
T22H2.6a.1	WBGene00011936	pgrn-1	pgrn-1 encodes an ortholog of human progranulin with three predicted granulin domains; pgrn-1 regulates the clearance of apoptotic cells, as loss of pgrn-1 results in an increased rate of apoptotic cell clearance; genetic studies indicate that the pgrn-1 activity requires the normal functioning of existing cell engulfment pathways; pgrn-1 is a secreted protein found in intestinal organelles, in t…	protein_coding_primary_transcript	2.13413e-06	8.19316e-05	0.371342	0.0783374	6.36061	0.0289376	0.00180485	-0.00096764	0.0043319	0.0043319
K02D3.2.1	WBGene00010505	K02D3.2	K02D3.2 is predicted to have lipid binding activity.	protein_coding_primary_transcript	2.14816e-06	8.23101e-05	-1.82259	0.384596	3.4653	0.748815	0.0465631	-0.0181691	0.101351	0.101351
C14H10.2b.1	WBGene00007592	C14H10.2	C14H10.2 is enriched in the AFD and the PVD based on microarray, tiling, array, and RNA-seq studies; is predicted to encode a protein with the following domain: Janus kinase and microtubule-interacting protein, C-terminal domain.	protein_coding_primary_transcript	2.2395e-06	8.56434e-05	-0.530719	0.11219	6.34018	0.067146	0.00820905	-0.000849881	0.00437764	0.00437764
F18A11.2.1	WBGene00008929	F18A11.2	F18A11.2 is predicted to encode a protein with the following domains: CRAL-TRIO lipid binding domain and CRAL-TRIO lipid binding domain superfamily.	protein_coding_primary_transcript	2.26414e-06	8.64183e-05	-0.497838	0.105289	6.02633	0.0617371	0.0027572	0.00832861	0.00520888	0.00832861
R09B5.8.1	WBGene00000557	cnc-3	cnc-3 encodes one of eleven C. elegans caenacin peptides; CNC-3 is predicted to be a secreted protein that, based upon similarity to CNC-2, -4, and -6, may function as an antimicrobial peptide in the innate immune response.	protein_coding_primary_transcript	2.28174e-06	8.6922e-05	-0.349645	0.0739721	6.57325	0.0258033	0.00154088	0.000713872	0.00393099	0.00393099
F20A1.10.1	WBGene00017621	F20A1.10	F20A1.10 is predicted to encode a protein with the following domain: Protein of unknown function DUF4473.	protein_coding_primary_transcript	2.35742e-06	8.9632e-05	-0.449434	0.0952173	5.83799	0.0494858	0.0032549	0.00165383	0.00581144	0.00581144
K03H1.4.1	WBGene00010539	ttr-2	K03H1.4 encodes a protein containing a predicted signal sequence followed by a transthyretin-like domain; the product of K03H1.4 belongs to a family of apparently nematode-specific proteins whose function is not yet known.	protein_coding_primary_transcript	2.44547e-06	9.28008e-05	0.28854	0.061227	7.42373	0.0273464	0.000737932	0.00095053	0.00301082	0.00301082
C31C9.2.1	WBGene00007836	C31C9.2	C31C9.2 is orthologous to the human gene PHOSPHOGLYCERATE DEHYDROGENASE (PHGDH; OMIM:606879), which when mutated leads to phosphoglycerate dehydrogenase deficiency.	protein_coding_primary_transcript	2.78701e-06	0.000105559	-0.284264	0.0606633	7.37743	0.0209604	0.000635746	0.00279996	0.00304429	0.00304429
B0331.2.1	WBGene00007141	pitr-4	pitr-4 is predicted to have inorganic phosphate transmembrane transporter activity.	protein_coding_primary_transcript	2.86636e-06	0.000108356	-1.36292	0.291212	3.78971	0.389094	0.0280354	-0.00983041	0.056769	0.056769
T28F3.8.1	WBGene00012134	T28F3.8	T28F3.8 is enriched in the SAB based on microarray studies.	protein_coding_primary_transcript	2.97759e-06	0.000112345	0.34557	0.0739605	6.50602	0.0246237	0.00142562	-0.000232309	0.00404454	0.00404454
Y74E4A.1a.1	WBGene00022283	lgc-27	lgc-27 is predicted to have extracellular ligand-gated ion channel activity and transmembrane signaling receptor activity; is expressed in the AIYL and the AIYR.	protein_coding_primary_transcript	3.02128e-06	0.000113777	-0.912769	0.19548	5.39355	0.201042	0.0240138	0.0141987	0.00803191	0.0141987
T01B6.1.1	WBGene00020134	T01B6.1	T01B6.1 is an ortholog of human SAPCD2; is predicted to encode a protein with the following domain: Suppressor APC domain-containing protein 1/2.	protein_coding_primary_transcript	3.08888e-06	0.000116101	-0.580162	0.12437	5.22437	0.0766116	0.00593268	0.00953515	0.00905703	0.00953515
T06G6.6a.1	WBGene00011548	T06G6.6	T06G6.6 is enriched in the OLL and the PVD based on microarray, tiling, and array studies.	protein_coding_primary_transcript	3.10717e-06	0.000116566	-1.64191	0.352068	5.10346	0.615446	0.0248546	0.0990973	0.00997387	0.0990973
T24E12.5.1	WBGene00020774	T24E12.5	T24E12.5 is enriched in the PVD based on microarray, tiling, array, and RNA-seq studies.	protein_coding_primary_transcript	3.42126e-06	0.000128106	1.26305	0.271989	4.34125	0.796308	0.0209331	0.053045	0.0238785	0.053045
C34G6.6a.1	WBGene00016422	noah-1	noah-1 encodes a PAN and ZP domain-containing protein that is related to the Drosophila extracellular matrix component NompA (no-mechanoreceptor-potential A); loss of noah-1 function via RNAi indicates that NOAH-1 activity is essential for molting; in addition, NOAH-1 appears to be required for embryonic and larval development, vulval development, coordinated locomotion, and normal body morpholog…	protein_coding_primary_transcript	3.45709e-06	0.000129202	-0.29708	0.0640037	10.1434	0.0219269	0.000134218	0.0035924	0.00396226	0.00396226
F47B7.2b.1	WBGene00018533	F47B7.2	F47B7.2 is an ortholog of human QSOX1 and QSOX2; is predicted to have thiol oxidase activity; is expressed in several tissues, including the alimentary system, the epithelial system, the head, the muscular system, and the reproductive system.	protein_coding_primary_transcript	3.49619e-06	0.000130417	-0.515652	0.111149	7.18229	0.0711511	0.00486066	0.00749345	0.00320626	0.00749345
C54C8.4.1	WBGene00008292	C54C8.4	C54C8.4 is predicted to encode a protein with the following domain: Protein of unknown function DUF273.	protein_coding_primary_transcript	3.52714e-06	0.000131323	-0.428497	0.092399	5.90514	0.0422189	0.00295761	0.00377569	0.00557997	0.00557997
T24H7.1.1	WBGene00004015	phb-2	phb-2 encodes the C. elegans ortholog of prohibitin PHB2; loss of phb-2 activity via RNAi indicates that phb-2 function is required for mitochondrial organization and morphology and for embryonic, germline, and somatic gonad development; PHB-2, along with prohibitin subunit PHB-1, forms a macromolecular complex that localizes to mitochondrial membranes; PHB-1 and PHB-2 are dependent upon one anot…	protein_coding_primary_transcript	3.60571e-06	0.000133995	0.300465	0.0648546	7.71402	0.0185548	0.00136507	-0.000536004	0.00284105	0.00284105
ZK355.8.1	WBGene00086560	ZK355.8	n.a.	protein_coding_primary_transcript	3.69767e-06	0.000137154	1.92257	0.415448	3.59899	2.16616	0.0868887	0.0857086	0.0800079	0.0857086
T10G3.5b.1	WBGene00011696	eea-1	eea-1 encodes a coiled-coil protein that is the C. elegans ortholog of early endosome antigen 1 (EEA1); eea-1 activity is required for wild-type levels of endocytosis; a fusion protein between EEA-1 FYVE domains and GFP binds endosomal/vacuolar membranes in wild-type worms but not in those lacking vps-34 activity, suggesting that, like its human ortholog, C. elegans EEA-1 binds phosphatidylinosit…	protein_coding_primary_transcript	3.78962e-06	0.000140301	-0.338749	0.0732811	6.74671	0.026237	0.00168938	-0.000964138	0.00368074	0.00368074
ZK593.3.1	WBGene00014003	ZK593.3	n.a.	protein_coding_primary_transcript	3.90917e-06	0.000144456	0.333783	0.0723076	6.61156	0.02449	0.00135753	0.00180235	0.00387086	0.00387086
F25H8.6.1	WBGene00009133	bed-3	bed-3 encodes a protein that contains a BED-type zinc finger domain; loss of bed-3 activity in large-scale RNAi screens indicates that bed-3 is required for larval development.	protein_coding_primary_transcript	3.95945e-06	0.000146041	-0.476789	0.103347	6.76809	0.0716888	0.00136129	0.00931922	0.00365333	0.00931922
T25D10.4.1	WBGene00020801	T25D10.4	T25D10.4 is enriched in the AFD and the PLM based on RNA-seq studies.	protein_coding_primary_transcript	4.20714e-06	0.000154887	-0.6779	0.147341	4.86676	0.12913	0.00898555	-0.0019567	0.012724	0.012724
ZK563.1.1	WBGene00006865	slcf-2	slcf-2 encodes a transmembrane permease of the major facilitator superfamily (MFS) that by homology, is predicted to transport metabolites across cellular membranes in response to chemiosmotic gradients; slcf-2 was first identified in molecular analyses of gene products linked to the vitellogenin (vit) loci on the X chromosome; slcf-2 mRNA is detected in embryos and adults, suggesting that slcf-2…	protein_coding_primary_transcript	4.40228e-06	0.000161769	-0.860247	0.187359	4.44769	0.185632	0.0142627	0.00669186	0.0208408	0.0208408
W04G3.8.1	WBGene00012261	lpr-3	lpr-3 encodes one of seven C. elegans proteins related to the lipocalin family of structurally related, low molecular weight, secreted proteins that bind and transport lipophilic molecules and participate in intercellular signaling; large-scale RNAi experiments indicate that lpr-3 activity is required for normal growth rates, early larval development, and coordinated locomotion.	protein_coding_primary_transcript	4.50157e-06	0.000165111	-0.271001	0.0590832	9.76775	0.0170096	6.06205e-05	0.00173537	0.0034302	0.0034302
C17G1.5.1	WBGene00007652	C17G1.5	n.a.	protein_coding_primary_transcript	4.79818e-06	0.000175663	-0.523447	0.114454	5.37154	0.073539	0.00494394	0.00132101	0.00815581	0.00815581
F09D12.1.1	WBGene00001699	grd-10	grd-10 encodes a hedgehog-like protein, with an N-terminal signalsequence and a C-terminal Ground domain; GRD-10 is expressed in seamcells; the Ground domain is predicted to form a cysteine-crosslinkedprotein involved in intercellular signalling, and it has subtlesimilarity to the N-terminal Hedge domain of HEDGEHOG proteins; GRD-10is weakly required for normal molting; GRD-10 is also required fo…	protein_coding_primary_transcript	5.29155e-06	0.00019301	0.518786	0.113947	6.93074	0.0650351	0.00101769	0.0119661	0.00346239	0.0119661
F11A10.6a.1	WBGene00008687	F11A10.6	F11A10.6 is an ortholog of human TMEM115 (transmembrane protein 115); human TMEM115 exhibits identical protein binding activity.	protein_coding_primary_transcript	5.28358e-06	0.00019301	-0.435168	0.095574	6.31254	0.0426303	0.00469252	0.00237843	0.00444187	0.00444187
C25F9.1a.1	WBGene00005832	srw-85	srw-85 is predicted to have G-protein coupled peptide receptor activity; is expressed in the nervous system.	protein_coding_primary_transcript	5.45145e-06	0.000198475	0.451714	0.0993516	6.33701	0.0584202	0.00548587	0.000179409	0.00438486	0.00438486
C27A2.12.1	WBGene00206373	C27A2.12	C27A2.12 is an ortholog of human ACP2 (acid phosphatase 2, lysosomal), ACP4 (acid phosphatase 4), and ACPP (acid phosphatase, prostate); human ACPP exhibits phosphatase activity and protein homodimerization activity.	protein_coding_primary_transcript	5.67632e-06	0.000206282	-1.01542	0.223753	4.15994	0.231029	0.0193308	0.0023132	0.0307348	0.0307348
Y110A2AL.8a.1	WBGene00004210	ptc-3	ptc-3 encodes an ortholog of Drosophila PATCHED (PTC) and human PTCH(OMIM:601309, mutated in basal cell nevus syndrome), which defines oneof seven paralogous families of sterol sensing domain (SSD) proteins;PTC-3 is strongly required for normal molting from L1 to L3 larvalstages; PTC-3 is also required for normal growth to full size and forviability.	protein_coding_primary_transcript	5.72095e-06	0.000207521	-1.34959	0.297499	7.35594	0.417385	0.0207665	0.0677391	0.00306045	0.0677391
F17C8.9.1	WBGene00185014	F17C8.9	F17C8.9 is an ortholog of human ASPDH; is predicted to have NADP binding activity and aspartate dehydrogenase activity.	protein_coding_primary_transcript	5.84078e-06	0.000211479	0.422506	0.0932259	5.79506	0.0387875	0.00271849	-0.00145641	0.00597258	0.00597258
F47B10.7.1	WBGene00009818	acbp-3	acbp-3 encodes a highly conserved protein containing a functional acyl-CoA-binding binding domain required for protein stability and ligand binding; mutant contains approximately 30% fewer lipid droplets and 20% less triglycerides; loss of ACBP-3 results in 35-40% reduction in lipid chain unsaturation; ACBP-3::GFP is predominantly expressed in hypodermis, body wall muscles and pharynx.	protein_coding_primary_transcript	6.84754e-06	0.000247477	-0.273948	0.0608993	7.39078	0.020449	0.000674268	0.000538076	0.00303445	0.00303445
F48D6.4a.1	WBGene00018602	F48D6.4	n.a.	protein_coding_primary_transcript	6.91658e-06	0.000249515	-0.363822	0.080917	6.52085	0.031559	0.002529	0.00214434	0.00401856	0.00401856
D2092.8.1	WBGene00017068	D2092.8	n.a.	protein_coding_primary_transcript	7.49409e-06	0.000269856	-4.72816	1.05559	2.69133	5.1937	0.0758357	1.03844	0.314451	1.03844
C02A12.4.1	WBGene00003096	lys-7	lys-7 encodes an enzyme homologous to an antimicrobial lysozyme encoded by the LYS4 gene of the protozoan parasite Entamoeba histolytica; LYS-7 functions in the innate immune response as an antimicrobial enzyme that, by homology, hydrolyzes the 1,4-beta-linkages between N-acetyl-D-glucosamine and N-acetylmuramic acid in peptidoglycan heteropolymers of prokaryotic cell walls; loss of lys-7 activit…	protein_coding_primary_transcript	7.65333e-06	0.000275088	-1.31539	0.293964	5.52431	0.401128	0.00516659	0.0812481	0.00731241	0.0812481
C16H3.2.1	WBGene00002272	lec-9	lec-9 encodes a predicted lectin that affects embryonic viability.	protein_coding_primary_transcript	7.7639e-06	0.000278288	0.333	0.0744701	7.41472	0.0483908	0.00061614	0.00492966	0.00301719	0.00492966
C53A5.9.1	WBGene00008267	C53A5.9	C53A5.9 is enriched in the SAB based on tiling, array, and microarray studies; is predicted to encode a protein with the following domains: Kelch repeat type 1 and Kelch-type beta propeller.	protein_coding_primary_transcript	7.77057e-06	0.000278288	2.15269	0.481435	3.37906	2.20698	0.11427	0.102142	0.11751	0.11751
C33G3.3.1	WBGene00007903	lgc-21	lgc-21 is predicted to have extracellular ligand-gated ion channel activity and transmembrane signaling receptor activity.	protein_coding_primary_transcript	7.83702e-06	0.000280159	-2.70307	0.60477	3.13388	1.8328	0.0972514	0.268496	0.173667	0.268496
Y6E2A.4.1	WBGene00012398	Y6E2A.4	Y6E2A.4 is predicted to encode a protein with the following domain: Protein of unknown function DUF713.	protein_coding_primary_transcript	7.90894e-06	0.000282219	1.27112	0.284518	3.83054	0.362905	0.0281668	0.0379908	0.0527836	0.0527836
K07E3.4b.1	WBGene00019492	K07E3.4	K07E3.4 is an ortholog of human MTHFD1 (methylenetetrahydrofolate dehydrogenase, cyclohydrolase and formyltetrahydrofolate synthetase 1) and MTHFD1L; is predicted to have ATP binding activity and formate-tetrahydrofolate ligase activity; is expressed in the hypodermis, the intestine, and the pharynx; human orthologs of this gene are implicated in neural tube defect.	protein_coding_primary_transcript	8.24562e-06	0.000293702	0.37161	0.0833449	7.02369	0.0359474	0.00126025	0.00568612	0.00336332	0.00568612
F15H10.10.1	WBGene00044014	F15H10.10	F15H10.10 is enriched in dopaminergic neurons based on tiling and array studies.	protein_coding_primary_transcript	8.38631e-06	0.000298175	4.08226	0.916317	3.04608	4.7411	0.0264579	0.813179	0.197089	0.813179
ZK596.3.1	WBGene00014008	ZK596.3	ZK596.3 is enriched in the PLM based on RNA-seq studies.	protein_coding_primary_transcript	8.447e-06	0.000299793	-0.988394	0.221935	5.33841	0.232729	0.00609517	0.04316	0.00834604	0.04316
F32D8.7a.1	WBGene00009331	F32D8.7	F32D8.7 is predicted to have serine-type endopeptidase inhibitor activity.	protein_coding_primary_transcript	8.54186e-06	0.000302615	-1.29862	0.291751	4.99853	0.403653	0.0408568	0.0442618	0.0109936	0.0442618
Y54G2A.33.2	WBGene00021895	clec-84	clec-84 is predicted to have carbohydrate binding activity.	protein_coding_primary_transcript	8.79131e-06	0.000310894	0.393259	0.0884732	6.06447	0.0329551	0.0027269	1.11814e-05	0.00510062	0.00510062
R02D3.1a.1	WBGene00019819	aass-1	The R02D3.1 gene encodes an ortholog of the human gene ALPHA-AMINOADIPATE SEMIALDEHYDE SYNTHASE (AASS; OMIM:605113), which when mutated leads to hyperlysinemia (OMIM:238700).	protein_coding_primary_transcript	8.84596e-06	0.000312267	0.327948	0.0738021	8.16115	0.0276164	0.000296937	0.00514981	0.00270361	0.00514981
Y71F9B.7.1	WBGene00004043	plk-2	plk-2 encodes one of three C. elegans polo-like kinases; in the developing germ line, PLK-2 activity is required for regulation of chromosome dynamics that result in recruitment and attachment of meiotic chromosomes to the nuclear envelope and cytoskeleton; in the early embryo, PLK-2 activity is required for regulating the function of MEX-5/6, zinc-finger proteins essential for embryonic polarity…	protein_coding_primary_transcript	9.07935e-06	0.000319934	0.48865	0.110106	5.44643	0.0576192	0.00438379	-0.00221624	0.00773945	0.00773945
B0222.8.1	WBGene00000599	col-10	col-10 is predicted to be a structural constituent of cuticle.	protein_coding_primary_transcript	9.73718e-06	0.000342502	0.36705	0.082988	9.92779	0.0354495	7.35882e-05	0.00681341	0.00363412	0.00681341
R07H5.8.1	WBGene00011128	R07H5.8	R07H5.8 is an ortholog of human ADK; is predicted to have adenosine kinase activity; is expressed in several tissues, including the alimentary system, the body wall musculature, the epithelial system, the excretory cell, and the reproductive system.	protein_coding_primary_transcript	1.06887e-05	0.000374635	0.299439	0.0680119	8.73494	0.020904	0.000156155	0.00446946	0.00273197	0.00446946
ZK6.11a.1	WBGene00022645	ZK6.11	ZK6.11 is involved in innate immune response; localizes to the membrane raft.	protein_coding_primary_transcript	1.0674e-05	0.000374635	0.239408	0.0543733	8.38621	0.0677398	0.000268914	0.00254281	0.00268754	0.00268754
W02F12.8.1	WBGene00175027	W02F12.8	W02F12.8 is enriched in the AFD based on tiling, array, and RNA-seq studies.	protein_coding_primary_transcript	1.11536e-05	0.000390239	-1.8875	0.42961	3.31843	0.888258	0.0545526	-0.0128237	0.130012	0.130012
F10D7.2.1	WBGene00017339	F10D7.2	F10D7.2 is an ortholog of human MFSD10; is expressed in the head, the hypodermis, and the pharynx; human MFSD10 exhibits organic anion transmembrane transporter activity.	protein_coding_primary_transcript	1.12828e-05	0.000393362	-0.405517	0.0923517	5.89284	0.0420838	0.00290812	-0.000411068	0.00562072	0.00562072
K07C5.4.1	WBGene00010627	nol-56	nol-56 is an ortholog of human Nop56; human orthologs of this gene are implicated in spinocerebellar ataxia type 36; human NOP56 exhibits histone methyltransferase binding activity and snoRNA binding activity.	protein_coding_primary_transcript	1.12654e-05	0.000393362	0.323604	0.0736914	8.19699	0.0242916	0.000271802	0.00515862	0.00269871	0.00515862
F41C3.2.1	WBGene00018268	F41C3.2	F41C3.2 is expressed in the body wall musculature and the uterine muscle; is predicted to encode a protein with the following domains: Major facilitator superfamily and MFS transporter superfamily.	protein_coding_primary_transcript	1.13557e-05	0.000395207	0.318683	0.0725994	6.59667	0.0324521	0.0013768	-0.000262104	0.00389387	0.00389387
F41C3.11.1	WBGene00018275	F41C3.11	F41C3.11 is enriched in the OLL and the PVD based on microarray, tiling, array, and RNA-seq studies; is predicted to encode a protein with the following domain: Nucleotide-diphospho-sugar transferase.	protein_coding_primary_transcript	1.13956e-05	0.000395896	-0.398321	0.0907576	6.17341	0.038101	0.00247629	0.00576064	0.00480317	0.00576064
F28G4.2.1	WBGene00009227	F28G4.2	F28G4.2 is predicted to encode a protein with the following domain: Nucleotide-diphospho-sugar transferase.	protein_coding_primary_transcript	1.15609e-05	0.000400231	-1.22263	0.278777	3.86891	0.323204	0.0283917	0.00625329	0.0493247	0.0493247
W09C5.5.1	WBGene00012352	dkf-1	dkf-1 encodes one of two C. elegans novel protein kinase Ds; dkf-1 activity is essential for regulation of locomotion and body size; a dkf-1::gfp promoter fusion is expressed in neurons.	protein_coding_primary_transcript	1.15492e-05	0.000400231	-0.333943	0.0761397	6.45752	0.0253435	0.00166374	0.00281987	0.00413352	0.00413352
F22B7.1.1	WBGene00017692	F22B7.1	n.a.	protein_coding_primary_transcript	1.15976e-05	0.000400767	-0.704773	0.160723	4.84666	0.120825	0.00807349	0.0177584	0.0130281	0.0177584
F35B12.9.1	WBGene00009388	F35B12.9	n.a.	protein_coding_primary_transcript	1.1624e-05	0.000400767	-0.283841	0.064737	7.10975	0.020226	0.000915365	0.00103842	0.00327551	0.00327551
F53H4.5.1	WBGene00010010	gmeb-2	gmeb-2 is an ortholog of human GMEB1 and GMEB2; is predicted to have DNA binding activity and transcription coactivator activity; is expressed in the pharynx.	protein_coding_primary_transcript	1.1638e-05	0.000400767	-1.01908	0.23244	4.08168	0.25021	0.0194298	-0.00239081	0.0345987	0.0345987
T04G9.2.1	WBGene00003534	nas-15	nas-15 encodes an astacin-like metalloprotease.	protein_coding_primary_transcript	1.16576e-05	0.000400767	-3.46792	0.79106	2.53641	2.79475	0.243338	0.0798826	0.382438	0.382438
W05B2.1.1	WBGene00000669	col-94	col-94 is predicted to be a structural constituent of cuticle.	protein_coding_primary_transcript	1.31926e-05	0.00045196	0.322208	0.0739538	8.02569	0.0382432	0.000336803	0.00513236	0.00273018	0.00513236
W09D10.2.1	WBGene00012360	tat-3	tat-3 encodes one of six C. elegans subfamily IV P-type ATPase that, by sequence similarity, is proposed to function as an aminophospholipid translocase (flippase); loss of tat-3 function via RNAi or deletion mutation results in no obvious developmental or morphological defects, however loss of tat-3 function can enhance the sterol deprivation hypersensitivity seen in tat-4 mutants; a tat-3::gfp …	protein_coding_primary_transcript	1.318e-05	0.00045196	-0.359186	0.082437	6.25299	0.0286705	0.0022056	-0.000867896	0.00459027	0.00459027
F35C5.12.1	WBGene00009400	F35C5.12	F35C5.12 is predicted to encode a protein with the following domains: Knottin, scorpion toxin-like and Knottin, scorpion toxin-like superfamily.	protein_coding_primary_transcript	1.33989e-05	0.000458234	-1.36419	0.313356	3.68796	0.432774	0.0300181	0.00420801	0.0681738	0.0681738
F46G11.2.1	WBGene00018515	F46G11.2	F46G11.2 is enriched in the AFD based on tiling, array, and RNA-seq studies.	protein_coding_primary_transcript	1.40854e-05	0.000480876	-0.408537	0.0940783	5.8734	0.0358731	0.00316416	0.000474645	0.00568656	0.00568656
R05A10.6.1	WBGene00011023	R05A10.6	R05A10.6 is predicted to encode a protein with the following domain: Glycosyltransferase family 92.	protein_coding_primary_transcript	1.44565e-05	0.000492694	-1.35027	0.311351	3.7196	0.403047	0.032546	0.0120037	0.0643933	0.0643933
Y38C1AB.1.1	WBGene00021403	Y38C1AB.1	Y38C1AB.1 is an ortholog of human C1GALT1C1 and C1GALT1C1L; is predicted to have transferase activity, transferring glycosyl groups.	protein_coding_primary_transcript	1.51002e-05	0.000512862	-0.772591	0.178542	4.45829	0.15555	0.00668347	0.0251938	0.0205686	0.0251938
Y38C1AB.5.1	WBGene00021407	Y38C1AB.5	Y38C1AB.5 is predicted to have glycoprotein-N-acetylgalactosamine 3-beta-galactosyltransferase activity and metal ion binding activity.	protein_coding_primary_transcript	1.51002e-05	0.000512862	-0.772591	0.178542	4.45829	0.15555	0.00668347	0.0251938	0.0205686	0.0251938
C26B9.2.1	WBGene00016132	C26B9.2	C26B9.2 is enriched in the SAB based on tiling, array, RNA-seq, and microarray studies.	protein_coding_primary_transcript	1.51924e-05	0.000515104	-1.65508	0.382599	3.49222	0.586432	0.0496852	-0.00854682	0.0966965	0.0966965
C18D4.4c.1	WBGene00007674	C18D4.4	C18D4.4 is enriched in the OLL and the PVD based on tiling and array studies; is predicted to encode a protein with the following domains: Vitelline membrane outer layer protein I (VOMI) and Vitelline membrane outer layer protein I (VOMI) superfamily.	protein_coding_primary_transcript	1.53958e-05	0.000521105	3.68733	0.852967	2.16913	3.3614	0.137152	0.245481	0.590401	0.590401
C06G1.1b.1	WBGene00015545	C06G1.1	C06G1.1 is predicted to have lipid binding activity; is expressed in the epithelial system, the excretory system, and the vulval muscle.	protein_coding_primary_transcript	1.56441e-05	0.000528606	-0.90564	0.209667	5.61233	0.184731	0.0371409	-0.00585973	0.00681944	0.00681944
T08A9.7.1	WBGene00004988	spp-3	spp-3 encodes an antimicrobial peptide that belongs to the SPP-protein family, called caenopores, with structural similarity to saposin-like proteins (SAPLIPs), the amoebapores and the mammalian NK-lysin and granulysin; caenopores are part of the worm's innate immune system and interact with and eliminate bacteria via membrane pore-forming activity; C. elegans has at least 33 putative SPP protein…	protein_coding_primary_transcript	1.57588e-05	0.000531569	0.316521	0.073306	6.73307	0.0482688	0.00120649	0.00416728	0.00369856	0.00416728
F37B4.7.1	WBGene00018138	folt-2	folt-2 encodes a putative folate transporter; FOLT-2 is orthologous to the human folate transporters SLC19A1, SLC19A2, and SLC19A3 (Solute Carrier Family 19 (thiamine transporter), Member 1, 2 or 3); heterologously expressed FOLT-2 does not significantly transport folate; FOLT-2 does not seem to have any obvious function, perhaps because of genetic redundancy with its paralogs, FOLT-1 and FOLT-3.	protein_coding_primary_transcript	1.58573e-05	0.00053398	0.651038	0.150828	5.41087	0.107469	0.00440025	0.0183488	0.00793549	0.0183488
T01B11.2a.1	WBGene00020139	eppl-1	eppl-1 is an ortholog of human ETNPPL and PHYKPL; is predicted to have lyase activity, pyridoxal phosphate binding activity, and transaminase activity.	protein_coding_primary_transcript	1.58878e-05	0.000534097	0.414577	0.0960558	6.91187	0.036773	0.00574349	-0.00183743	0.00348323	0.00348323
C02C2.1.1	WBGene00015332	tyr-1	C02C2.1 encodes a tyrosinase homolog with a glutamine/asparagine-rich domain.	protein_coding_primary_transcript	1.64011e-05	0.000550414	0.407983	0.0946822	6.6623	0.0405591	0.00142699	0.00753774	0.00379575	0.00753774
F52A8.1.1	WBGene00009915	F52A8.1	F52A8.1 is enriched in the NSM based on RNA-seq, proteomic, and microarray studies; is predicted to encode a protein with the following domain: Protein SUP-1-like.	protein_coding_primary_transcript	1.68548e-05	0.00056468	-0.345289	0.0802449	7.40266	0.033538	0.000645541	0.00579371	0.00302582	0.00579371
F22A3.1a.2	WBGene00017687	ets-4	ets-4 is an ortholog of human SPDEF (SAM pointed domain containing ETS transcription factor); is predicted to have DNA-binding activity transcription factor activity and sequence-specific DNA binding activity; localizes to the nucleus; is expressed in several tissues, including the alimentary system, the epithelial system, the head, the reproductive system, and the ventral cord blast cell.	protein_coding_primary_transcript	1.71692e-05	0.000574236	-0.401765	0.0934588	6.9669	0.038488	0.00228999	0.00644456	0.00342321	0.00644456
F15E6.4.1	WBGene00017485	F15E6.4	n.a.	protein_coding_primary_transcript	1.72919e-05	0.000577364	-1.10873	0.258009	3.97638	0.257897	0.0255618	-0.0115154	0.0410069	0.0410069
C12D12.2b.1	WBGene00001620	glt-1	glt-1 encodes a predicted plasma membrane glutamate transporter that is functional when expressed in Xenopus oocytes; expressed in the M3 pharyngeal neuron, the male tail, some anterior hypodermal cells, and in cells in the terminal bulb of the pharynx.	protein_coding_primary_transcript	1.73784e-05	0.00057927	0.271013	0.0630826	7.56723	0.0174571	0.00106095	0.00202899	0.00291847	0.00291847
C54D10.14a.1	WBGene00138721	pals-37	pals-37 is predicted to encode a protein with the following domain: Amyotrophic lateral sclerosis 2 chromosomal region candidate gene 12 protein.	protein_coding_primary_transcript	1.75114e-05	0.000582719	2.18543	0.508895	4.29513	1.50761	0.23358	-0.196472	0.025394	0.025394
F35C5.5a.1	WBGene00009393	clec-62	clec-62 is predicted to have carbohydrate binding activity; is involved in innate immune response.	protein_coding_primary_transcript	1.9032e-05	0.000632252	0.833297	0.19488	4.99636	0.192796	0.0269604	-0.0230343	0.0110176	0.0110176
C35A5.5.1	WBGene00007949	C35A5.5	C35A5.5 is predicted to have transferase activity, transferring glycosyl groups.	protein_coding_primary_transcript	1.92271e-05	0.00063766	-1.11275	0.260373	3.94218	0.270892	0.0243484	0.00976439	0.0434455	0.0434455
T05E12.6a.1	WBGene00011487	T05E12.6	T05E12.6 is enriched in the SAB based on RNA-seq and microarray studies; is predicted to encode a protein with the following domain: CUB-like domain.	protein_coding_primary_transcript	1.93749e-05	0.000641484	0.260163	0.0608999	7.35606	0.0167907	0.000648432	0.00115756	0.00306036	0.00306036
C31H1.6a.1	WBGene00016289	lntl-1	lntl-1 encodes a novel protein, conserved amongst nematodes; in C. elegans, LNTL-1 is most closely related to LIN-24, a protein containing a domain found in bacterial toxins such as the Bacillus sphaericus Mtx3 mosquitocidal toxin; animals containing a loss-of-function lntl-1 mutation, as well as animals doubly mutant for lntl-1 and lin-24, appear wild type.	protein_coding_primary_transcript	1.97732e-05	0.000653577	-0.334227	0.0783202	6.7877	0.0257856	0.00250532	0.00298778	0.00362873	0.00362873
K10B3.1b.1	WBGene00019609	K10B3.1	K10B3.1 is an ortholog of human ZNF706; is expressed in several tissues, including the alimentary system, the epithelial system, the head, and the reproductive system; is predicted to encode a protein with the following domains: Uncharacterised protein family SERF and At2g23090-like.	protein_coding_primary_transcript	2.06962e-05	0.000682939	-0.431606	0.101382	5.66154	0.0616186	0.00371747	0.00029273	0.00656073	0.00656073
F27C8.1.1	WBGene00000002	aat-1	aat-1 encodes an amino acid transporter catalytic subunit; when co-expressed in Xenopus oocytes with the ATG-2 glycoprotein subunit, AAT-1 is able to facilitate amino acid uptake and exchange, showing a relatively high affinity for small and some large neutral amino acids; in addition, AAT-1 is able to covalently associate with ATG-2 or ATG-1 to form heterodimers in the Xenopus expression system;…	protein_coding_primary_transcript	2.10156e-05	0.000691169	-0.579983	0.136344	5.05487	0.119279	0.00817549	0.00131416	0.0104142	0.0104142
ZK180.5c.1	WBGene00022679	ZK180.5	n.a.	protein_coding_primary_transcript	2.10004e-05	0.000691169	-5.38939	1.26691	3.40123	6.78002	0.808561	0.796488	0.113173	0.796488
K08D8.3.1	WBGene00010657	K08D8.3	K08D8.3 is predicted to encode a protein with the following domain: CUB-like domain.	protein_coding_primary_transcript	2.10939e-05	0.00069259	0.33117	0.0778677	6.37208	0.0251085	0.00175652	0.00137955	0.00430686	0.00430686
T07H6.3.1	WBGene00000739	col-166	col-166 is predicted to be a structural constituent of cuticle.	protein_coding_primary_transcript	2.12844e-05	0.000696526	0.399659	0.0940159	10.0997	0.0395117	4.59616e-05	0.00879303	0.00389047	0.00879303
ZK637.8e.1	WBGene00006768	unc-32	unc-32 encodes, by alternative splicing, six isoforms of an ortholog of subunit a of the membrane-bound (V0) domain of vacuolar proton-translocating ATPase (V-ATPase); UNC-32 is orthologous to human ATP6N1A (OMIM:192130), ATP6V0A2, ATP6V0A4 (OMIM:605239, mutated in distal renal tubular acidosis), and TCIRG1 (OMIM:604592, mutated in osteopetrosis); one UNC-32 isoform is essential for locomotion an…	protein_coding_primary_transcript	2.12495e-05	0.000696526	-0.391359	0.0920553	6.91302	0.0374492	0.00499223	0.00256336	0.00348195	0.00348195
C34G6.2.1	WBGene00016419	tyr-4	tyr-4 is predicted to have metal ion binding activity and oxidoreductase activity.	protein_coding_primary_transcript	2.1601e-05	0.000705716	0.36065	0.0849054	7.13478	0.0487241	0.000724047	0.00648487	0.00325104	0.00648487
M28.5.1	WBGene00010896	M28.5	M28.5 is an ortholog of human SNU13 (small nuclear ribonucleoprotein 13); is predicted to have RNA binding activity.	protein_coding_primary_transcript	2.17696e-05	0.000710048	0.249355	0.0587282	7.52554	0.0134045	0.000505446	0.00107194	0.00294355	0.00294355
Y18H1A.13.1	WBGene00000623	col-46	col-46 encodes a cuticle collagen.	protein_coding_primary_transcript	2.18317e-05	0.000710899	-0.367958	0.0866746	6.81252	0.031724	0.0010846	0.00642788	0.0035983	0.00642788
F56H1.1.1	WBGene00000493	che-14	che-14 encodes a protein with a sterol-sensing domain that is similar to the Drosophila and mammalian proteins Dispatched; CHE-14 protein is involved in the exocytotic secretion of lipid-modified proteins at the apical surface of certain epithelial cells.	protein_coding_primary_transcript	2.21256e-05	0.000719282	-1.0553	0.248757	5.77979	0.275529	0.00406548	0.0578148	0.00603276	0.0578148
F36H9.5.1	WBGene00018113	F36H9.5	F36H9.5 is enriched in the AFD based on tiling, array, and RNA-seq studies.	protein_coding_primary_transcript	2.28673e-05	0.000742173	-1.46647	0.346284	3.76295	0.552348	0.0351904	0.0847223	0.0595602	0.0847223
F57C12.1.1	WBGene00003554	nas-38	nas-38 encodes an astacin-like metalloprotease; loss of nas-38 activity via RNAi in an rrf-3 mutant background results in an extended life span.	protein_coding_primary_transcript	2.35823e-05	0.000764119	-2.58801	0.612117	2.84499	1.58482	0.117074	-0.0900074	0.257614	0.257614
C33D3.1.1	WBGene00001250	elt-2	elt-2 encodes a GATA-type transcription factor most similar to the vertebrate GATA4-6 transcription factors required for cardiac and endoderm development (OMIM:601656, 600576); in C. elegans, ELT-2 is required redundantly with ELT-7 for initiating and maintaining terminal differentiation of the intestine and for regulating the intestinal innate immune respone; ELT-2 is expressed solely in the int…	protein_coding_primary_transcript	2.4022e-05	0.000777092	0.558876	0.132316	5.04967	0.0888981	0.00704317	0.00124422	0.0104644	0.0104644
F42A10.6.1	WBGene00018342	F42A10.6	F42A10.6 is expressed in the intestine.	protein_coding_primary_transcript	2.41239e-05	0.00077911	0.328301	0.077744	6.4091	0.0482143	0.00181515	-0.000908063	0.00422898	0.00422898
C08F8.7.1	WBGene00004309	rap-3	rap-3 is predicted to have GTP binding activity and GTPase activity.	protein_coding_primary_transcript	2.42196e-05	0.000780925	-1.41833	0.335942	3.62083	0.526373	0.0359229	0.0188397	0.0769338	0.0769338
F59B1.2.1	WBGene00019097	F59B1.2	F59B1.2 is enriched in the OLL and the PVD based on proteomic, microarray, tiling, array, and RNA-seq studies.	protein_coding_primary_transcript	2.48087e-05	0.000798613	0.296378	0.0702895	6.69781	0.0176765	0.00119465	-0.00107854	0.00374596	0.00374596
F11A5.9.1	WBGene00008677	F11A5.9	F11A5.9 is predicted to encode a protein with the following domains: Major facilitator superfamily and MFS transporter superfamily.	protein_coding_primary_transcript	2.49997e-05	0.00080345	0.499407	0.118489	5.29469	0.129092	0.0054332	0.0039186	0.00860642	0.00860642
K02H11.4.1	WBGene00019348	K02H11.4	K02H11.4 is predicted to encode a protein with the following domain: Glycosyltransferase family 92.	protein_coding_primary_transcript	2.51722e-05	0.000807681	-0.817998	0.194149	4.3746	0.150228	0.0148312	0.0114935	0.0228627	0.0228627
F35D2.3.1	WBGene00018041	F35D2.3	F35D2.3 is predicted to encode a protein with the following domains: EGF-like domain and Laminin EGF domain.	protein_coding_primary_transcript	2.56353e-05	0.000821205	-0.701151	0.166578	4.63022	0.119896	0.0110053	0.0131431	0.016743	0.016743
F53E10.4a.1	WBGene00018760	irg-3	irg-3 is involved in innate immune response.	protein_coding_primary_transcript	2.57625e-05	0.000822607	0.345876	0.0821946	5.96785	0.0431435	0.0013741	-0.00118725	0.00538185	0.00538185
F53E10.4b.1	WBGene00018760	irg-3	irg-3 is involved in innate immune response.	protein_coding_primary_transcript	2.57625e-05	0.000822607	0.345876	0.0821946	5.96785	0.0431435	0.0013741	-0.00118725	0.00538185	0.00538185
F35C12.3c.1	WBGene00009408	F35C12.3	F35C12.3 is enriched in the male based on tiling, array, RNA-seq, and microarray studies.	protein_coding_primary_transcript	2.59064e-05	0.000825865	-1.00155	0.238081	4.35368	0.281891	0.0331902	-0.017268	0.0234924	0.0234924
F01G10.9.1	WBGene00008511	F01G10.9	n.a.	protein_coding_primary_transcript	2.60538e-05	0.000828624	-0.364577	0.0866912	6.05268	0.0283174	0.00238161	-0.0017681	0.00513376	0.00513376
F26G5.9.1	WBGene00006523	tam-1	tam-1 encodes a broadly expressed nuclear protein with RING finger, B-box, and glutamine/asparagine-rich domains that promotes signalling in the class B synthetic-multivulva gene pathway (which includes the lin-35/RB gene), and also promotes the activity of genes in multicopy transgenic arrays; the normal role of TAM-1's class B activity is presumably to inhibit RAS pathway activity in vulval dev…	protein_coding_primary_transcript	2.60769e-05	0.000828624	-0.287031	0.0682551	6.8525	0.0183363	0.00110796	0.000537167	0.00355079	0.00355079
K02E10.4a.1	WBGene00019318	K02E10.4	K02E10.4 is enriched in the AFD and the PVD based on microarray, tiling, array, and RNA-seq studies; is predicted to encode a protein with the following domain: Cysteine-rich repeat.	protein_coding_primary_transcript	2.62615e-05	0.000833148	-0.369446	0.0878865	7.02834	0.0364873	0.0028828	0.00484124	0.00335849	0.00484124
Y54G2A.25a.1	WBGene00002243	lad-2	lad-2 encodes one of two C. elegans L1CAM molecules; LAD-2 is a noncanonical member of the L1CAM branch of the immunoglobulin superfamily and is most closely related to Drosophila Neuroglian; mutational analyses indicate that lad-2 is required for proper anterior/posterior and dorsal/ventral axonal pathfinding; in regulating axon guidance, LAD-2 functions, in part, as a MAB-20/Sema2 co-receptor w…	protein_coding_primary_transcript	2.72507e-05	0.000863142	-0.32215	0.0767882	6.42981	0.0223513	0.00170912	0.000880662	0.0041873	0.0041873
W05B5.3a.1	WBGene00003675	nhr-85	nhr-85 encodes a nuclear receptor of the NR1 subfamily that is orthologous to the insect E75 nuclear receptors that regulate molting and metamorphosis, and human NR1D1, which is involved in mammalian circadian rhythms; by homology, NHR-85 likely functions as a transcription factor that,based upon RNAi experiments, is required for development of the egg-laying system and formation of SDS-resistant…	protein_coding_primary_transcript	2.73646e-05	0.00086536	0.454465	0.108352	6.55244	0.0541284	0.00265232	0.00908774	0.003965	0.00908774
Y110A7A.1b.1	WBGene00001833	hcp-6	hcp-6 encodes a HEAT motif-containing protein that displays similarity to the XCAP-D2/CNAP1/Cnd1/YCS4 family of proteins that are homologous to the condensin complex subunit 1; HCP-6 activity is required during mitosis for some aspects of mitotic chromosome condensation, attachment of microtubules to kinetochores, mitotic chromosome alignment, and mitotic sister chromatid segregation; during inte…	protein_coding_primary_transcript	2.74901e-05	0.000867939	-5.23345	1.24805	3.04769	8.32419	1.36097	-1.2897	0.196648	0.196648
Y34B4A.10.1	WBGene00021326	Y34B4A.10	n.a.	protein_coding_primary_transcript	2.77779e-05	0.000875627	-1.78032	0.424799	5.17018	0.747713	0.171013	-0.11627	0.00944121	0.00944121
F58A4.11.1	WBGene00001570	gei-13	gei-13 encodes a protein, with a BED finger domain (predicted to be DNA-binding) and a glutamine/asparagine-rich domain; GEI-13 physically interacts with GEX-3, and is required for normal body shape, cuticle synthesis, and locomotion.	protein_coding_primary_transcript	2.85372e-05	0.000898125	-0.679081	0.162272	7.50439	0.111317	0.000633385	0.0256987	0.00295682	0.0256987
F33D11.3.1	WBGene00000631	col-54	col-54 is predicted to be a structural constituent of cuticle.	protein_coding_primary_transcript	2.87419e-05	0.000903126	-3.71558	0.888212	2.28795	2.83286	0.273197	-0.187013	0.515723	0.515723
F31D5.5.1	WBGene00017948	mth-1	mth-1 is predicted to encode a protein with the following domain: GPS motif.	protein_coding_primary_transcript	2.98091e-05	0.000935171	0.501684	0.120166	5.26317	0.0735192	0.00563714	0.00563261	0.00880274	0.00880274
H11E01.3.1	WBGene00019188	H11E01.3	H11E01.3 is enriched in the AFD, the CEM, the OLL, and the PVD based on microarray, RNA-seq, and proteomic studies; is predicted to encode a protein with the following domain: Protein of unknown function DUF4590.	protein_coding_primary_transcript	3.01998e-05	0.000945923	-0.320867	0.0769105	6.49709	0.0337086	0.00153681	0.00437841	0.00406046	0.00437841
R09D1.5.1	WBGene00011161	chil-18	chil-18 is predicted to have chitin binding activity.	protein_coding_primary_transcript	3.07053e-05	0.000960234	1.46186	0.350721	3.54436	0.479507	0.0348081	0.0403104	0.088197	0.088197
C16A3.10.2	WBGene00015814	oatr-1	C16A3.10 encodes an ornithine transaminase orthologous to the human gene OAT (ornithine aminotransferase); the product of C16A3.10 is predicted to catalyze the conversion of ornithine to L-glutamate-5-semialdehyde in the process of arginine-to-proline conversion.	protein_coding_primary_transcript	3.09334e-05	0.000965837	0.273375	0.065613	7.11873	0.0176132	0.0010384	0.00297949	0.00326667	0.00326667
T23H2.4.1	WBGene00020743	mam-8	mam-8 is expressed in head neurons; is predicted to encode a protein with the following domains: MAM domain and Concanavalin A-like lectin/glucanase domain superfamily.	protein_coding_primary_transcript	3.1998e-05	0.000997499	-2.25405	0.542001	3.0585	1.24173	0.100078	0.108008	0.193688	0.193688
F20A1.1.1	WBGene00017613	F20A1.1	F20A1.1 is enriched in the AFD and the PLM based on RNA-seq studies; is predicted to encode a protein with the following domain: Protein of unknown function DUF4473.	protein_coding_primary_transcript	3.21125e-05	0.000999488	-0.283637	0.0682157	7.09391	0.0192836	0.000828731	0.00382466	0.00329132	0.00382466
R10E4.4.1	WBGene00003157	mcm-5	mcm-5 is an ortholog of human MCM5 (minichromosome maintenance complex component 5); is predicted to have ATP binding activity, DNA replication origin binding activity, and helicase activity.	protein_coding_primary_transcript	3.23536e-05	0.00100541	0.25205	0.0606437	7.41606	0.013622	0.000661429	0.000343026	0.00301623	0.00301623
K02G10.7b.1	WBGene00000176	aqp-8	aqp-8 encodes, by alternative splicing, two isoforms of a putative aquaglyceroporin with no known substrate, since AQP-8 expressed in Xenopus oocytes has no effect on water, glycerol, or urea permeability; loss of AQP-8 activity via mutation or RNAi results in no obvious defects; however, AQP-8, in conjunction with AQP-2, AQP-3, and AQP-4, is weakly required for recovery from hypotonic stress; AQ…	protein_coding_primary_transcript	3.25058e-05	0.00100855	0.858476	0.206605	4.80258	0.155667	0.0289705	-0.0278949	0.0137149	0.0137149
T08E11.4.1	WBGene00020360	math-41	math-41 is enriched in dopaminergic neurons, the OLL, and the PVD based on microarray, tiling, array, and RNA-seq studies; is predicted to encode a protein with the following domains: MATH/TRAF domain and TRAF-like.	protein_coding_primary_transcript	3.27742e-05	0.00101528	0.430837	0.103734	5.75221	0.0946891	0.00308151	0.00767925	0.00614565	0.00767925
F53F1.5.2	WBGene00009983	cut-2	cut-2 encodes a secreted protein which is a component of cuticlin, the insoluble residue of nematode cuticles; CUT-2 is expressed during all developmental stages and contributes to the external cortical layer of the cuticle of all larval stages.	protein_coding_primary_transcript	3.30855e-05	0.00102332	-5.57046	1.34192	1.71132	7.63438	0.570946	1.2298	0.94532	1.2298
F35G2.5a.1	WBGene00009438	F35G2.5	n.a.	protein_coding_primary_transcript	3.3667e-05	0.00103967	-0.827229	0.19947	4.55158	0.178694	0.0130724	0.026716	0.0183678	0.026716
R06B9.4.1	WBGene00011055	arrd-14	arrd-14 is an ortholog of human ARRDC1 (arrestin domain containing 1); human ARRDC1 exhibits several functions, including arrestin family protein binding activity, identical protein binding activity, and protein binding activity, bridging involved in substrate recognition for ubiquitination.	protein_coding_primary_transcript	3.48706e-05	0.00107348	0.2786	0.0673097	6.93203	0.0210877	0.00106962	0.00119654	0.00346098	0.00346098
Y50D7A.7.1	WBGene00000081	ads-1	ads-1 is an ortholog of human AGPS (alkylglycerone phosphate synthase; OMIM:603051) that is required for the biosynthesis of ether lipids; mutation of human AGPS leads to type 3 rhizomelic chondrodysplasia punctata (OMIM:600121).	protein_coding_primary_transcript	3.48602e-05	0.00107348	0.28494	0.0688402	7.0636	0.0260553	0.000816547	0.00392243	0.00332216	0.00392243
F53A3.3a.3	WBGene00004491	rps-22	rps-22 encodes a small ribosomal subunit S15a protein.	protein_coding_primary_transcript	3.51352e-05	0.00107994	-2.39795	0.579587	6.77864	1.38493	0.113844	0.222077	0.00364003	0.222077
C25F6.7b.1	WBGene00016106	C25F6.7	C25F6.7 is an ortholog of human ITM2A (integral membrane protein 2A), ITM2B (integral membrane protein 2B), and ITM2C (integral membrane protein 2C); human orthologs of this gene are implicated in ITM2B-related cerebral amyloid angiopathy 1 and ITM2B-related cerebral amyloid angiopathy 2; human ITM2B exhibits amyloid-beta binding activity.	protein_coding_primary_transcript	3.59753e-05	0.00110345	-1.53238	0.370864	4.22928	0.648503	0.0908385	0.0467018	0.0278108	0.0467018
ZK829.3.1	WBGene00014094	ZK829.3	ZK829.3 is predicted to encode a protein with the following domain: Glycosyltransferase family 92.	protein_coding_primary_transcript	3.6012e-05	0.00110345	-1.75778	0.425439	4.01395	0.772369	0.0268187	0.154179	0.038537	0.154179
W03D2.4.1	WBGene00003955	pcn-1	pcn-1 encodes the C. elegans ortholog of proliferating cell nuclear antigen (PCNA), an acidic protein that is an essential component of the DNA replication and repair machinery and serves as a processivity factor for DNA polymerase delta; PCN-1 is required for early embryogenesis and for proper germ-line development, and directly interacts with CKI-2, a cyclin-dependent kinase inhibitor homolog t…	protein_coding_primary_transcript	3.66929e-05	0.00112258	0.243915	0.0590969	7.54086	0.014502	0.000558274	0.00172041	0.00293417	0.00293417
T02B11.3a.1	WBGene00020155	T02B11.3	T02B11.3 is expressed in the amphid sheath cell and the phasmid sheath cell.	protein_coding_primary_transcript	3.74319e-05	0.00114341	-0.267811	0.0649588	8.01092	0.020368	0.000329124	0.00389053	0.00273386	0.00389053
R01H10.4.1	WBGene00010972	R01H10.4	n.a.	protein_coding_primary_transcript	3.75623e-05	0.00114562	-0.404898	0.0982288	5.69751	0.0345924	0.0032616	-0.00233464	0.0063873	0.0063873
C49F8.3.1	WBGene00008215	C49F8.3	C49F8.3 is predicted to encode a protein with the following domain: Domain of unknown function DB.	protein_coding_primary_transcript	3.7708e-05	0.00114778	-0.316594	0.0768228	6.42335	0.0446595	0.00170157	0.00213443	0.00420016	0.00420016
T01B7.13.1	WBGene00206502	T01B7.13	n.a.	protein_coding_primary_transcript	3.77495e-05	0.00114778	-2.52768	0.613389	2.85459	1.6402	0.121854	0.212603	0.254392	0.254392
F36D4.3a.1	WBGene00002036	hum-2	hum-2 encodes a class V unconventional myosin similar to human MYO5A, MYO5B and MYO5C.	protein_coding_primary_transcript	3.80636e-05	0.00115555	-0.407196	0.0988598	6.69456	0.0416399	0.00273906	0.00703419	0.00375042	0.00703419
C17H1.14.1	WBGene00044709	pals-12	pals-12 is predicted to encode a protein with the following domain: Amyotrophic lateral sclerosis 2 chromosomal region candidate gene 12 protein.	protein_coding_primary_transcript	3.88395e-05	0.0011773	3.21403	0.781189	2.40347	2.72135	0.160325	-0.121107	0.449931	0.449931
C44E12.1.1	WBGene00016657	C44E12.1	C44E12.1 is predicted to have hydrolase activity.	protein_coding_primary_transcript	3.92217e-05	0.00118706	0.300257	0.0730195	6.61552	0.0262205	0.00146702	0.00033589	0.00386483	0.00386483
C11G10.1.1	WBGene00007525	C11G10.1	n.a.	protein_coding_primary_transcript	3.93285e-05	0.00118847	-0.66376	0.161444	4.69099	0.100266	0.0104613	0.00534579	0.0156029	0.0156029
R05G6.9.1	WBGene00019901	R05G6.9	R05G9.6 encodes a protein with a predicted signal sequence and EGF-like repeats that are related to those of Notch family members.	protein_coding_primary_transcript	3.99499e-05	0.0012054	-1.91563	0.466344	3.22958	0.815107	0.0674668	0.0471395	0.150009	0.150009
C54G7.2.1	WBGene00016934	mboa-3	mboa-3 encodes a putative transmembrane O-acyl transferase (MBOAT) orthologous to human MBOAT1 (OMIM:611732), and paralogous to C08F8.4 and ZK550.1; MBOA-3 has no obvious function in mass RNAi assays, and mboa-3(RNAi) animals incorporate exogenous arachidonic acid into phosphatidylcholine (PC), phosphatidylserine (PS) and phosphatidylethanolamine (PE) normally.	protein_coding_primary_transcript	4.0606e-05	0.00122146	0.297609	0.0725166	7.4048	0.0256169	0.000670165	0.0045885	0.00302428	0.0045885
F54D5.3.1	WBGene00010049	F54D5.3	F54D5.3 is predicted to encode a protein with the following domain: Protein of unknown function DUF5352.	protein_coding_primary_transcript	4.05876e-05	0.00122146	0.347095	0.0845725	7.11749	0.0412575	0.000794087	0.00635843	0.00326788	0.00635843
C55C3.1.1	WBGene00016951	C55C3.1	C55C3.1 is predicted to have lipid binding activity.	protein_coding_primary_transcript	4.09047e-05	0.00122671	-0.908136	0.221372	4.17292	0.176415	0.0188511	-0.00321023	0.0301544	0.0301544
ZK822.4.1	WBGene00014091	ZK822.4	ZK822.4 is enriched in the AFD based on RNA-seq studies; is predicted to encode a protein with the following domain: Domain of unknown function DUF148.	protein_coding_primary_transcript	4.08664e-05	0.00122671	-0.233437	0.0569008	7.78892	0.012808	0.000429799	0.0021255	0.0028079	0.0028079
F59F4.1.1	WBGene00010336	acox-1.6	acox-1.6 is an ortholog of human ACOX1; is predicted to have FAD binding activity and acyl-CoA oxidase activity; is expressed in the intestine and the pharynx; human orthologs of this gene are implicated in peroxisomal acyl-CoA oxidase deficiency.	protein_coding_primary_transcript	4.16474e-05	0.00124709	-0.397573	0.0970129	5.77824	0.03395	0.00337252	0.000444733	0.00603899	0.00603899
Y57A10A.24.1	WBGene00013264	Y57A10A.24	Y57A10A.24 is predicted to encode a protein with the following domains: Cysteine-rich repeat and Lustrin, cysteine-rich repeated.	protein_coding_primary_transcript	4.1978e-05	0.00125508	-1.7914	0.437319	3.33282	0.70666	0.0642875	0.0437272	0.12696	0.12696
Y51H1A.3a.1	WBGene00013094	Y51H1A.3	Y51H1A.3 encodes the C. elegans ortholog of NDUFB8, an accessory subunit of the mitochondrial respiratory chain NADH:ubiquinone oxidoreductase (Complex I); large-scale RNAi screens indicate that Y51H1A.3 activity is required for embryonic and larval development, normal brood size, and molting.	protein_coding_primary_transcript	4.24393e-05	0.00126695	-0.861129	0.21035	6.30608	0.222189	0.0162186	0.0280287	0.00445731	0.0280287
F18E9.3.1	WBGene00017569	F18E9.3	n.a.	protein_coding_primary_transcript	4.43561e-05	0.00132217	0.387945	0.0950024	5.78762	0.0369768	0.00302372	0.00583641	0.00600173	0.00600173
F26B1.3.1	WBGene00002073	ima-2	ima-2 encodes one of three C. elegans importin alpha proteins; IMA-2 is predicted to function as an adaptor protein that regulates import of nuclear proteins; during development, ima-2 activity is required for normal germline and embryonic mitoses, specifically for proper chromosome segregration and nuclear reassembly; IMA-2 expression is detected in germ cells, oocytes, and early embryonic cells…	protein_coding_primary_transcript	4.53042e-05	0.0013484	0.266059	0.0652327	7.04151	0.020497	0.000910438	1.27875e-06	0.00334486	0.00334486
Y54G2A.14.2	WBGene00021879	clec-83	clec-83 is predicted to have carbohydrate binding activity.	protein_coding_primary_transcript	4.61133e-05	0.00137041	0.605395	0.148581	6.09829	0.08719	0.0170696	0.000958196	0.00500682	0.00500682
F56C11.2a.1	WBGene00004225	ptr-11	ptr-11 encodes a nematode-specific member of the sterol sensing domain(SSD) proteins, distantly paralogous to Drosophila PATCHED (PTC) andhuman PTCH (OMIM:601309, mutated in basal cell nevus syndrome); PTR-11is required for normal growth to full size, locomotion, and vulvalmorphogenesis.	protein_coding_primary_transcript	4.64525e-05	0.00137842	-0.670689	0.164676	6.74074	0.148359	0.0234295	-0.000471193	0.00368851	0.00368851
K02E11.10.2	WBGene00044109	K02E11.10	n.a.	protein_coding_primary_transcript	5.00498e-05	0.00148293	-6.68044	1.6473	2.20689	11.0475	0.813812	1.89978	0.565901	1.89978
C29A12.4d.1	WBGene00007799	nrx-1	nrx-1 encodes the C. elegans ortholog of neurexins, presynaptic transmembrane neural adhesion molecules that contain extracellular laminin and EGF domains and play a critical role in synaptic development; genetic analyses suggest that nrx-1 may play a role in regulation of adult lifespan; nrx-1 expression is controlled by daf-2 and daf-16.	protein_coding_primary_transcript	5.016e-05	0.00148397	-4.27549	1.05441	2.02239	4.4876	0.419477	-0.368805	0.692294	0.692294
F32B5.8a.1	WBGene00000788	cpz-1	cpz-1 encodes a homolog of cathepsin z-like cysteine protease cyclicallyexpressed in hypodermal cells throughout development (along with adultgonad and pharynx) and required for normal molting; CPZ-1 protein ispresent in cuticle regions shortly before their degradation duringecydsis, and this expression pattern is conserved in Onchocerca volvulus;cpz-1(ok497) and cpz-1(RNAi) worms have defective …	protein_coding_primary_transcript	5.1255e-05	0.00151409	-0.265618	0.0655875	7.7281	0.0217974	0.000898596	0.00340312	0.00283449	0.00340312
R05A10.2.1	WBGene00011019	R05A10.2	n.a.	protein_coding_primary_transcript	5.23063e-05	0.00154284	-0.357784	0.0884494	6.13538	0.0321045	0.00211671	0.00570658	0.00490569	0.00570658
Y69H2.14.1	WBGene00013489	col-42	col-42 is predicted to be a structural constituent of cuticle.	protein_coding_primary_transcript	5.30035e-05	0.00156107	0.389162	0.0962802	9.00174	0.0577572	0.000119163	0.00915072	0.00282524	0.00915072
F07E5.7.1	WBGene00017212	F07E5.7	F07E5.7 is predicted to encode a protein with the following domain: TRA-1 regulated.	protein_coding_primary_transcript	5.35732e-05	0.0015755	-1.73386	0.42923	3.29563	0.629992	0.0492815	-0.00752424	0.134957	0.134957
M110.5a.2	WBGene00000894	dab-1	dab-1 encodes an ortholog of the cytoplasmic adaptor protein DISABLED,required for normal molting and meiotic arrest; DAB-1 is also required forEGL-17 secretion from vulval cells, and thus indirectly for normal sexmyoblast (SM) migration and egg-laying; DAB-1 contains a conserved PTBdomain and signals that confer localization to Golgi-proximal vesicles,and DAB-1 localizes to vesicular structures …	protein_coding_primary_transcript	5.48124e-05	0.00160954	-0.479844	0.118947	6.32335	0.052164	0.00973201	0.000331117	0.00441641	0.00441641
R02F2.2.1	WBGene00019832	osg-1	R02F2.2 encodes a guanine nucleotide exchange factor of the Dbl family; R02F2.2 plays a role in aging, and appears to be recruited, under conditions of oxidative stress, to effect loss of neuronal function via dysregulation of RHO-1 GTPase-mediated signaling and subsequent effects on the actin cytoskeleton and actin dynamics; an R02F2.2::GFP reporter fusion is expressed in body wall muscles, head…	protein_coding_primary_transcript	5.49547e-05	0.00160961	-0.657596	0.163034	4.66154	0.0981064	0.010436	0.00892753	0.016144	0.016144
R07B1.6.1	WBGene00011078	R07B1.6	R07B1.6 is enriched in the NSM, the OLL, and the PVD based on microarray, tiling, and array studies; is predicted to encode a protein with the following domain: C6 domain.	protein_coding_primary_transcript	5.49777e-05	0.00160961	-1.95055	0.4836	3.15512	0.819153	0.0656322	-0.00193064	0.168237	0.168237
F11E6.3.1	WBGene00008707	F11E6.3	F11E6.3 is enriched in the NSM based on tiling, array, RNA-seq, and microarray studies.	protein_coding_primary_transcript	5.62292e-05	0.00164381	0.471198	0.116978	7.45616	0.0591842	0.0102648	0.00341893	0.00298846	0.00341893
Y73C8B.1.1	WBGene00022258	Y73C8B.1	Y73C8B.1 is expressed in the intestine and the nervous system; is predicted to encode a protein with the following domains: Protein of unknown function DUF1057 and Alpha/Beta hydrolase fold.	protein_coding_primary_transcript	5.69454e-05	0.00166228	-0.30794	0.0765046	6.42468	0.0245234	0.00165545	0.00231317	0.0041975	0.0041975
F26F2.3.1	WBGene00009168	F26F2.3	n.a.	protein_coding_primary_transcript	5.76765e-05	0.00168114	3.42751	0.852165	2.81628	4.24193	0.0339046	0.69228	0.267471	0.69228
T21G5.6.2	WBGene00044898	let-383	n.a.	protein_coding_primary_transcript	5.79011e-05	0.0016852	-0.610054	0.151709	4.83469	0.0884928	0.0098039	0.00383747	0.0132118	0.0132118
H19M22.3c.1	WBGene00019212	zmp-2	zmp-2 exhibits metallopeptidase activity; is involved in several processes, including defense response to Gram-negative bacterium, determination of adult lifespan, and negative regulation of cellular metabolic process; is expressed in several tissues, including the anal region, the hypodermis, the muscular system, and the reproductive system.	protein_coding_primary_transcript	5.81444e-05	0.00168978	-0.411105	0.102259	6.3334	0.0414387	0.00606385	-1.36349e-05	0.00439314	0.00439314
T28D6.4.1	WBGene00012124	T28D6.4	T28D6.4 is an ortholog of human ANKRD50 (ankyrin repeat domain 50); is expressed in several tissues, including the muscular system, the nervous system, and the reproductive system; is predicted to encode a protein with the following domains: Ankyrin repeat, Ankyrin repeat-containing domain, P-loop containing nucleoside triphosphate hydrolase, and Ankyrin repeat-containing domain superfamily.	protein_coding_primary_transcript	6.01791e-05	0.00174635	-0.40225	0.100259	5.7973	0.045546	0.00338823	0.00666365	0.00596391	0.00666365
F42C5.3a.1	WBGene00018345	F42C5.3	F42C5.3 is enriched in the Z1.p, the Z4.a, and the cephalic sheath cell based on tiling, array, and RNA-seq studies.	protein_coding_primary_transcript	6.14938e-05	0.00178188	2.16346	0.539919	3.77993	1.80266	0.23374	-0.0571599	0.0577725	0.0577725
F19C7.1.1	WBGene00017591	F19C7.1	F19C7.1 is involved in innate immune response.	protein_coding_primary_transcript	6.22251e-05	0.00179888	0.278858	0.0696413	8.1583	0.0224253	0.00028809	0.00456182	0.00270404	0.00456182
F47F6.1e.1	WBGene00018572	lin-42	lin-42 encodes three PAS domain-containing proteins orthologous to insect and vertebrate Period proteins that function in regulation of circadian rhythms; during larval development, lin-42 functions in the heterochronic pathway to regulate developmental switches that occurs in multiple tissues, including the hypodermis, gonad, sex myoblasts, and vulva; genetic analysis suggests that, in the hypod…	protein_coding_primary_transcript	6.22629e-05	0.00179888	-1.22437	0.305781	6.6454	0.38958	0.0136797	0.0798221	0.00382022	0.0798221
F08G2.5.1	WBGene00008577	F08G2.5	F08G2.5 is involved in innate immune response.	protein_coding_primary_transcript	6.3113e-05	0.00182077	0.418891	0.1047	5.57686	0.072546	0.00394236	-0.00317196	0.00701978	0.00701978
W06D12.3.1	WBGene00001397	fat-5	fat-5 encodes a delta-9 fatty acid desaturase that is predicted to be mitochondrial; when expressed heterologously in S. cerevisiae, FAT-5 rescues the fatty acid auxotrophy of the yeast delta-9 desaturase mutant ole1.	protein_coding_primary_transcript	6.34308e-05	0.00182727	-0.314286	0.0785781	6.3687	0.0440152	0.00186032	0.0013405	0.00431419	0.00431419
E01G4.6.1	WBGene00008448	E01G4.6	n.a.	protein_coding_primary_transcript	6.43693e-05	0.0018516	-2.12847	0.532624	3.05662	1.05692	0.0894874	-0.0775176	0.194201	0.194201
C06A6.4a.1	WBGene00015509	C06A6.4	C06A6.4 is an ortholog of human ACY1; is predicted to have aminoacylase activity.	protein_coding_primary_transcript	6.56726e-05	0.00188634	0.327674	0.0820942	6.4544	0.0218775	0.00259998	-0.00194625	0.00413947	0.00413947
C01B10.5c.1	WBGene00001858	hil-7	hil-7 encodes an H1 linker histone.	protein_coding_primary_transcript	6.61719e-05	0.00189792	-0.69657	0.174594	4.93309	0.115334	0.0102262	0.020257	0.0117804	0.020257
C03H5.1.2	WBGene00015403	clec-10	clec-10 is predicted to have carbohydrate binding activity.	protein_coding_primary_transcript	6.90681e-05	0.00197525	0.922691	0.231863	5.41434	0.361968	0.00506715	0.0486931	0.00791623	0.0486931
F26F2.5.1	WBGene00009170	F26F2.5	n.a.	protein_coding_primary_transcript	6.9022e-05	0.00197525	3.07999	0.77394	2.41083	2.29913	0.153016	0.102544	0.445966	0.445966
C34B2.11.1	WBGene00016396	C34B2.11	C34B2.11 is enriched in the AFD and the PLM based on tiling, array, and RNA-seq studies.	protein_coding_primary_transcript	6.96758e-05	0.00198974	-0.732902	0.184267	4.83981	0.148552	0.00950433	0.02445	0.0131329	0.02445
ZK265.8a.1	WBGene00013960	cutl-8	cutl-8 is enriched in the PLM based on RNA-seq studies; is predicted to encode a protein with the following domain: Zona pellucida domain.	protein_coding_primary_transcript	7.02425e-05	0.00200303	-2.19106	0.551145	3.08656	1.13148	0.117659	-0.0485209	0.186102	0.186102
C30F12.5a.1	WBGene00016264	C30F12.5	n.a.	protein_coding_primary_transcript	7.17659e-05	0.00204352	0.23965	0.0603598	7.42205	0.0146049	0.000631308	0.00204011	0.003012	0.003012
ZK809.4a.1	WBGene00001320	ent-1	ent-1 encodes a predicted equilibrative nucleoside transporter 1 that affects growth.	protein_coding_primary_transcript	7.2637e-05	0.00206534	0.301299	0.0759422	6.48472	0.0204189	0.00168438	0.00207814	0.00408284	0.00408284
W09D6.5.1	WBGene00012358	W09D6.5	W09D6.5 is predicted to encode a protein with the following domain: Uncharacterized protein CG13380.	protein_coding_primary_transcript	7.35181e-05	0.00208739	-0.256817	0.0647774	7.09301	0.0140934	0.00090388	0.000132758	0.00329223	0.00329223
F09B12.1b.2	WBGene00008605	mlt-9	mlt-9 is expressed in the hypodermis; is predicted to encode a protein with the following domain: Concanavalin A-like lectin/glucanase domain superfamily.	protein_coding_primary_transcript	7.55029e-05	0.00214066	-0.793167	0.200384	7.26128	0.153165	0.0147462	0.0254074	0.00313652	0.0254074
C43C3.1.1	WBGene00002067	ifp-1	ifp-1 encodes a nonessential intermediate filament protein; IFP-1 is predicted to function as a structural component of the cytoskeleton; IFP-1 has no obvious function in RNAi assays.	protein_coding_primary_transcript	7.58865e-05	0.00214845	0.298141	0.0753447	6.99773	0.0388737	0.00228634	0.00153404	0.00339048	0.00339048
Y17G7B.15a.1	WBGene00000565	cnt-1	cnt-1 encodes a homolog of centaurin beta, an Arf GTPase activating protein (Arf GAP) that also contains a pleckstrin homology domain and C-terminal ankyrin repeats; by homology, CNT-1 is predicted to function as an Arf GAP that stimulates Arf GTPase activity and links cell signaling with cytoskeletal rearrangements and membrane trafficking; however, as loss of cnt-1 activity via large-scale RNAi…	protein_coding_primary_transcript	7.73197e-05	0.00218589	-0.465517	0.117776	5.72894	0.0480399	0.0076258	-0.00340469	0.00624543	0.00624543
C25D7.6.1	WBGene00003155	mcm-3	mcm-3 encodes a member of the MCM2/3/5 family with similarity to human DNA replication licensing factor, MCM3, and affects embryonic viability.	protein_coding_primary_transcript	7.77751e-05	0.00219248	0.280088	0.0708876	7.33688	0.0207608	0.000643169	0.00438188	0.00307513	0.00438188
Y47D3B.1.1	WBGene00012939	subs-4	subs-4 is predicted to encode a protein with the following domain: Glycosyltransferase family 92.	protein_coding_primary_transcript	7.76708e-05	0.00219248	-0.290204	0.0734418	6.8595	0.0203357	0.00114656	0.00424714	0.00354265	0.00424714
W02D3.7.1	WBGene00002257	lbp-5	lbp-5 encodes a predicted intracellular fatty acid binding protein (iFABP) that is most similar to the vertebrate muscle and heart FABPs; by homology, LBP-5 is predicted to function as an intracellular transporter for small hydrophobic molecules such as lipids and steroid hormones; loss of lbp-5 activity via large-scale RNAi screens indicates that, in C. elegans, LBP-5 is required for movement.	protein_coding_primary_transcript	8.58273e-05	0.00241602	0.31744	0.0808246	6.29182	0.0238597	0.0020407	0.00408054	0.00449191	0.00449191
Y15E3A.5.1	WBGene00012444	Y15E3A.5	n.a.	protein_coding_primary_transcript	9.23719e-05	0.00259655	0.334893	0.0856547	6.11525	0.0372425	0.00237634	0.00410937	0.00496039	0.00496039
C47B2.5.1	WBGene00001234	eif-6	eif-6 encodes the C. elegans ortholog of vertebrate anti-association factor eIF6 and Saccharomyces cerevisiae Tif6p; EIF-6 is required for lin-4 miRNA-mediated repression of lin-14 and lin-28 mRNA and protein levels and in addition, is required for normal rates of growth and control of cell division in the germ line; eif-6 is expressed ubiquitously (or nearly so) in somatic larval and adult tissu…	protein_coding_primary_transcript	9.268e-05	0.0026015	0.278105	0.0711449	6.72674	0.0182902	0.00135466	0.00248527	0.00370694	0.00370694
F53H4.3.1	WBGene00010008	F53H4.3	n.a.	protein_coding_primary_transcript	9.32624e-05	0.00261413	-1.11608	0.285627	3.82247	0.390846	0.0280364	0.0255134	0.0535461	0.0535461
K09G1.1a.1	WBGene00010727	K09G1.1	K09G1.1 is enriched in the PLM based on tiling, array, RNA-seq, and proteomic studies.	protein_coding_primary_transcript	9.42503e-05	0.00263807	0.225114	0.0576486	7.74532	0.0145236	0.000496678	0.000934279	0.00282668	0.00282668
K11H12.7.1	WBGene00019663	K11H12.7	K11H12.7 is expressed in head neurons, the body wall musculature, and the pharynx.	protein_coding_primary_transcript	9.59799e-05	0.00268268	0.294509	0.0755048	6.4322	0.0178704	0.00151841	-0.00120558	0.00418257	0.00418257
C05D9.1.1	WBGene00004927	snx-1	snx-1 encodes a PX and BAR domain-containing protein that is the C. elegans ortholog of the Vps5/SNX1 subunit of the core retromer complex; in C. elegans, SNX-1 functions as a component of the retromer complex that, along with RME-8 and HSP-1, regulates retrograde endosome-to-Golgi transport through control of endosomal clathrin dynamics; SNX-1 binds RME-8 in vitro; SNX-1 is expressed in several …	protein_coding_primary_transcript	9.74394e-05	0.00271578	-5.33322	1.36859	2.90546	7.7949	1.63509	-1.59913	0.237934	0.237934
Y22D7AL.9.1	WBGene00021247	Y22D7AL.9	Y22D7AL.9 is predicted to encode a protein with the following domains: Tetratricopeptide-like helical domain superfamily and Tetratricopeptide repeat.	protein_coding_primary_transcript	9.74326e-05	0.00271578	0.257746	0.0661412	6.91574	0.0140203	0.00089573	-0.000638129	0.00347893	0.00347893
K03A1.5.1	WBGene00006351	sur-5	sur-5 encodes a protein with high similarity to H. sapiens Acetoacetyl-coenzyme A synthetase; sur-5 negatively regulates let-60 during vulval induction, based on genetic analysis, and genetically synergises with lin-45 with respect to larval death, uncoordinated movement and egg-laying defects; sur-5 is strongly expressed in most cells of C. elegans, including the VPCs, and is localized primarily…	protein_coding_primary_transcript	9.9445e-05	0.00276777	0.253737	0.0651954	7.06167	0.0167254	0.000926301	0.00157928	0.00332414	0.00332414
R07E5.4.1	WBGene00011112	R07E5.4	R07E5.4 is expressed in the excretory cell, the hypodermis, and the pharynx; is predicted to encode a protein with the following domain: Gamma interferon inducible lysosomal thiol reductase GILT.	protein_coding_primary_transcript	9.98191e-05	0.00277427	0.419202	0.107735	5.73737	0.0428814	0.00327874	0.00832819	0.00620876	0.00832819
M05D6.9.1	WBGene00010881	M05D6.9	n.a.	protein_coding_primary_transcript	9.99735e-05	0.00277465	-0.842161	0.216457	4.88701	0.191849	0.00822908	0.0386247	0.012423	0.0386247
C34D4.15a.1	WBGene00000687	col-113	col-113 is predicted to be a structural constituent of cuticle.	protein_coding_primary_transcript	0.000101203	0.00280483	-2.64673	0.680799	3.59941	1.66266	0.38354	-0.0735472	0.0799469	0.0799469
F34D10.5.1	WBGene00003033	lin-48	lin-48 encodes a C2H2-type zinc-finger transcription factor that is orthologous to Drosophila OVO and mouse OVO1; LIN-48 is required for development of the hindgut, the male tail, and the excretory duct cell; in hindgut and male tail development, LIN-48 activity is essential for proper fate specification of the U, F, and K' blast cells and B blast cell descendants, and in excretory duct cell deve…	protein_coding_primary_transcript	0.000101712	0.00281498	-0.525557	0.135227	5.01804	0.0645562	0.00750263	0.00453929	0.0107838	0.0107838
ZK381.5a.1	WBGene00022727	prkl-1	prkl-1 encodes a homolog of Drosophila ESPINAS and PRICKLE, and of humanPRICKLE1, PRICKLE2, and LMO6; prkl-1 enables Wnt-directed planar cellpolarity; prkl-1 is required for the fully asymmetrical division of B.aversus B.p cells, though this requirement is quantitatively weak.	protein_coding_primary_transcript	0.000102085	0.00282134	-0.538336	0.138547	5.61652	0.0704545	0.0040556	0.0151397	0.00679634	0.0151397
T07D1.2.1	WBGene00020301	T07D1.2	T07D1.2 is an ortholog of human RMND5A (required for meiotic nuclear division 5 homolog A) and RMND5B; is expressed in the E, the Ea, and the Ep; is predicted to encode a protein with the following domains: Zinc finger, RING/FYVE/PHD-type, RING-type zinc-finger, LisH dimerisation motif, and Rmd5.	protein_coding_primary_transcript	0.000102315	0.00282376	-0.329551	0.0848257	6.50173	0.0260628	0.00155987	0.00563552	0.00405215	0.00563552
T06E6.10.1	WBGene00011540	T06E6.10	T06E6.10 is enriched in the OLL, the PLM, and the PVD based on tiling, array, and RNA-seq studies; is predicted to encode a protein with the following domains: Trypsin Inhibitor-like, cysteine rich domain and Serine protease inhibitor-like superfamily.	protein_coding_primary_transcript	0.000102945	0.00283717	0.730227	0.188031	4.40684	0.16925	0.0134175	0.0137889	0.0219382	0.0219382
C06C3.4.1	WBGene00007375	C06C3.4	C06C3.4 is expressed in the hypodermis.	protein_coding_primary_transcript	0.000105607	0.00290649	-0.433415	0.111782	5.42548	0.0442706	0.00464046	0.000897182	0.00785471	0.00785471
C15F1.1b.1	WBGene00015794	C15F1.1	C15F1.1 is enriched in the PLM based on tiling, array, and RNA-seq studies; is predicted to encode a protein with the following domains: Calycin and Domain of unknown function DUF1794.	protein_coding_primary_transcript	0.000106346	0.00292273	-2.93409	0.75706	3.4142	1.89432	0.462445	-0.203662	0.110695	0.110695
F53F8.4.1	WBGene00010001	F53F8.4	F53F8.4 is enriched in the germline precursor cell based on tiling, array, and microarray studies; is predicted to encode a protein with the following domain: Domain of unknown function DB.	protein_coding_primary_transcript	0.000108442	0.00297546	0.381386	0.0985269	6.34647	0.0561287	0.0018727	0.00783485	0.00436339	0.00783485
T19B10.2.2	WBGene00011831	T19B10.2	T19B10.2 is expressed in the hypodermis.	protein_coding_primary_transcript	0.000108643	0.00297546	-0.369461	0.0954574	8.83375	0.0327832	0.00311908	0.00599303	0.00276031	0.00599303
Y22D7AL.10.1	WBGene00021248	Y22D7AL.10	Y22D7AL.10 is an ortholog of human HSPE1 (heat shock protein family E (Hsp10) member 1); human HSPE1 exhibits chaperone binding activity.	protein_coding_primary_transcript	0.000108717	0.00297546	0.27422	0.070853	7.71858	0.0185437	0.000439826	0.00458032	0.00283891	0.00458032
M03F4.7a.2	WBGene00019760	calu-1	calu-1 is an ortholog of human CALU (calumenin), RCN1 (reticulocalbin 1), and RCN3; exhibits calcium ion binding activity; is involved in cuticle development; localizes to the endoplasmic reticulum; is expressed in several tissues, including the alimentary system, the body wall musculature, the epithelial system, the reproductive system, and the tail.	protein_coding_primary_transcript	0.000111797	0.00305553	-0.215149	0.0556884	9.04316	0.0120014	0.000158757	0.00294244	0.0028446	0.00294244
F52B11.3.1	WBGene00009926	noah-2	noah-2 encodes a PAN and ZP domain-containing protein that is related to the Drosophila extracellular matrix component NompA (no-mechanoreceptor-potential A); loss of noah-2 function via RNAi indicates that NOAH-2 activity is essential for molting; in addition, NOAH-2 appears to be required for embryonic and larval development, reproduction, coordinated locomotion, and the overall health of the a…	protein_coding_primary_transcript	0.00011301	0.0030844	-0.243179	0.0629865	10.1219	0.0129115	4.06704e-05	0.00087353	0.00392662	0.00392662
F42G2.5.1	WBGene00018354	F42G2.5	F42G2.5 is an ortholog of human VAPA and VAPB; human orthologs of this gene are implicated in amyotrophic lateral sclerosis type 8; human VAPB exhibits several functions, including FFAT motif binding activity, protein dimerization activity, and tubulin binding activity.	protein_coding_primary_transcript	0.000113431	0.00309163	1.53757	0.398343	3.39121	0.553798	0.0435592	0.0476484	0.115118	0.115118
C04G6.2.1	WBGene00015453	C04G6.2	C04G6.2 is predicted to encode a protein with the following domain: Protein of unknown function DUF282, Caenorhabditis species.	protein_coding_primary_transcript	0.000114218	0.00310331	-1.57783	0.408955	3.3701	0.573668	0.0479458	0.0671339	0.119298	0.119298
F38E11.4.1	WBGene00009541	cutl-17	cutl-17 is predicted to encode a protein with the following domains: Zona pellucida domain and PAN/Apple domain.	protein_coding_primary_transcript	0.000114294	0.00310331	-1.50446	0.389954	3.49178	0.551045	0.0552925	0.0366692	0.0967712	0.0967712
F59D6.3.1	WBGene00019105	asp-8	asp-8 is predicted to have aspartic-type endopeptidase activity.	protein_coding_primary_transcript	0.000114331	0.00310331	0.387141	0.100348	5.70478	0.031709	0.00371607	-0.00103961	0.00635373	0.00635373
Y23H5A.3.1	WBGene00021270	Y23H5A.3	n.a.	protein_coding_primary_transcript	0.000115147	0.00311762	0.28698	0.0744198	6.51632	0.0177939	0.00151188	0.000670943	0.00402643	0.00402643
Y67A10A.8a.1	WBGene00013457	paqr-3	paqr-3 is an ortholog of human PAQR3 (progestin and adipoQ receptor 3); is expressed in the excretory duct cell, the gonadal sheath cell, the hypodermis, the rectal gland cell, and the vulva; is predicted to encode a protein with the following domain: AdipoR/Haemolysin-III-related.	protein_coding_primary_transcript	0.000115175	0.00311762	-0.69858	0.181159	5.67833	0.136918	0.00406094	0.0287576	0.00647821	0.0287576
B0286.2a.1	WBGene00002252	lat-2	lat-2 encodes a predicted transmembrane protein that is homologous to vertebrate latrophilins, alpha-latrotoxin binding proteins that are members of the Class B/secretin family of G protein-coupled receptors; by homology, LAT-2 is predicted to function as a peptide hormone receptor that couples ligand binding to heterotrimeric G protein-mediated stimulation of secretion; lat-2 is expressed in the…	protein_coding_primary_transcript	0.000115867	0.00313205	-1.02001	0.264614	4.08265	0.237878	0.0354736	-0.00380438	0.0345469	0.0345469
C54D1.1.1	WBGene00004004	pgp-10	pgp-10 encodes an ATP-binding protein that is a member of the P-glycoprotein subclass of the ATP-binding cassette (ABC) transporter superfamily; PGP-10 is predicted to function as a transmembrane protein that couples energy to transport of various molecules across membranes, but as loss of pgp-10 activity via RNAi results in no obvious defects, the exact role of pgp-10 in C. elegans development a…	protein_coding_primary_transcript	0.000116226	0.00313748	0.315968	0.0819856	6.23226	0.0243684	0.00207632	0.00298984	0.00464531	0.00464531
Y53F4B.2.1	WBGene00001247	elo-9	The elo-9 gene encodes a paralog of elo-1 and elo-2, each of which encodes a polyunsaturated fatty acid (PUFA) elongase; elo-9 has no known function in vivo.	protein_coding_primary_transcript	0.000116659	0.00314485	-0.558541	0.144961	4.88031	0.079335	0.00849165	0.0118263	0.0125221	0.0125221
F54D10.8.1	WBGene00018809	F54D10.8	F54D10.8 is predicted to encode a protein with the following domain: Glycosyltransferase family 92.	protein_coding_primary_transcript	0.000117503	0.00316329	-2.41857	0.627993	2.76254	1.21101	0.107523	-0.062567	0.286852	0.286852
F28G4.4.1	WBGene00009229	F28G4.4	F28G4.4 is predicted to encode a protein with the following domain: Nucleotide-diphospho-sugar transferase.	protein_coding_primary_transcript	0.000119409	0.0032102	-1.57363	0.409019	3.40189	0.562698	0.0542501	0.0225926	0.113046	0.113046
K02D10.5.1	WBGene00019305	snap-29	snap-29 encodes one of the SNAP25-family of double SNARE-domain target-SNAREs orthologous to human synaptosomal-Associated protein (OMIM:604202); snap-29 is an essential gene important for development and cellular functions throughout the life cycle; SNAP-29 is required for secretion of many transmembrane cargo proteins of oocyte cells; loss of SNAP-29 leads to defects in ovulation and RNAi leads…	protein_coding_primary_transcript	0.00011964	0.00321136	-0.278975	0.0725202	6.62756	0.0194602	0.00141253	0.00316236	0.00384665	0.00384665
ZK381.2.2	WBGene00022725	ZK381.2	ZK381.2 is predicted to have transferase activity, transferring glycosyl groups.	protein_coding_primary_transcript	0.000119777	0.00321136	-5.50783	1.43188	1.7123	7.58882	0.709941	1.34033	0.944437	1.34033
B0507.7.1	WBGene00015224	B0507.7	n.a.	protein_coding_primary_transcript	0.000127216	0.00340286	3.19065	0.832678	2.4391	3.10179	0.0477887	0.645565	0.430988	0.645565
T13H2.4a.1	WBGene00004148	pqn-65	The protein product of this gene is predicted to contain a glutamine/asparagine (Q/N)-rich ('prion') domain, by the algorithm of Michelitsch and Weissman (as of the WS77 release of WormBase, i.e., in wormpep77).	protein_coding_primary_transcript	0.000127437	0.00340286	-0.259404	0.0677053	6.88336	0.0142183	0.00106875	0.000116526	0.00351526	0.00351526
W01B11.3.1	WBGene00020915	nol-58	nol-58 is an ortholog of human NOP58; human NOP58 exhibits ATPase binding activity, TFIID-class transcription factor binding activity, and snoRNA binding activity.	protein_coding_primary_transcript	0.000127294	0.00340286	0.213241	0.0556526	8.00288	0.0107269	0.000361296	0.00167337	0.00273592	0.00273592
F28H1.3.1	WBGene00000197	aars-2	aars-2 encodes a predicted cytoplasmic alanyl-tRNA synthetase (AlaRS), a class II aminoacyl-tRNA synthetase that catalyzes the attachment of alanine to its cognate tRNA and is thus required for protein biosynthesis; AARS-2 is essential for embryogenesis, and is required for fertility and a normal rate of postembryonic development; AARS-2 expression is likely ubiquitous and detected in hypodermis,…	protein_coding_primary_transcript	0.000132996	0.0035465	-0.207114	0.0542062	8.38293	0.0112476	0.000250795	0.00159225	0.00268752	0.00268752
F09B12.1a.1	WBGene00008605	mlt-9	mlt-9 is expressed in the hypodermis; is predicted to encode a protein with the following domain: Concanavalin A-like lectin/glucanase domain superfamily.	protein_coding_primary_transcript	0.000134399	0.00357907	-1.09979	0.288035	5.09344	0.365433	0.0729033	0.00935242	0.0100607	0.0100607
T05E11.3b.4	WBGene00011480	enpl-1	enpl-1 encodes the C. elegans ortholog of the Hsp90 family member and endoplasmic reticulum (ER) chaperone GRP94/GP96; loss of enpl-1 activity via RNAi results in slow growth, larval arrest, uncoordinated locomotion, and weak endocytosis defects; in addition, loss of enpl-1 expression results in an increase in hsp-4 expression, revealing compensatory regulation amongst ER chaperones; an enpl-1::g…	protein_coding_primary_transcript	0.000135509	0.00360378	-2.04051	0.534695	6.58099	1.30792	0.28198	-0.143381	0.0039186	0.0039186
ZK632.4.1	WBGene00014013	ZK632.4	ZK632.4 is orthologous to the human gene PHOSPHOMANNOSE ISOMERASE (MPI; OMIM:154550), which when mutated leads to disease.	protein_coding_primary_transcript	0.000136249	0.00361857	-0.31418	0.0823565	7.5333	0.0238118	0.000618929	0.00616367	0.00293878	0.00616367
F54D8.3a.1	WBGene00000107	alh-1	alh-1 is orthologous to the human gene ALDEHYDE DEHYDROGENASE 2, MITOCHONDRIAL (ALDH2; OMIM:100650), in which a polymorphism can lead to acute ethanol intolerance.	protein_coding_primary_transcript	0.000139215	0.00369238	0.230788	0.0605813	7.52252	0.0157818	0.000724669	0.00262048	0.00294543	0.00294543
F30H5.3.1	WBGene00017937	F30H5.3	F30H5.3 is predicted to have serine-type endopeptidase inhibitor activity.	protein_coding_primary_transcript	0.000141089	0.00373706	-2.029	0.533071	5.28095	1.04611	0.00811591	0.276049	0.00869101	0.276049
R05H10.1.1	WBGene00011042	R05H10.1	R05H10.1 is predicted to encode a protein with the following domain: Acyl-CoA N-acyltransferase.	protein_coding_primary_transcript	0.00014441	0.0038199	0.492082	0.129479	5.07894	0.101357	0.00657484	0.0096481	0.0101899	0.0101899
F18E9.4.1	WBGene00017570	F18E9.4	n.a.	protein_coding_primary_transcript	0.00014483	0.00382587	-0.44709	0.117662	6.37272	0.0561661	0.00175834	0.0120861	0.00430547	0.0120861
W07A12.4c.1	WBGene00012322	W07A12.4	W07A12.4 is an ortholog of human BTBD17 (BTB domain containing 17); is predicted to encode a protein with the following domains: BTB/POZ domain, SKP1/BTB/POZ domain superfamily, and BTB/Kelch-associated.	protein_coding_primary_transcript	0.000145093	0.00382769	0.623314	0.164059	5.3178	0.0971986	0.0184482	-0.00633746	0.00846728	0.00846728
M6.1d.1	WBGene00002056	ifc-2	ifc-2 encodes three isoforms of an intermediate filament protein dispensable for viability but required for normal movement, growth rate, body size, body shape, and cuticle strength; IFC-2 is present in the cytoplasm of intestinal cells, and at the desmosomes of intestinal and pharyngeal cells.	protein_coding_primary_transcript	0.000145969	0.00384566	0.336396	0.0885759	6.44093	0.0508083	0.00288762	0.00495808	0.00416544	0.00495808
T11F9.12.1	WBGene00011713	T11F9.12	T11F9.12 is enriched in the SAB based on microarray studies; is predicted to encode a protein with the following domain: HtrL protein.	protein_coding_primary_transcript	0.000147285	0.00387516	0.461512	0.121591	5.21967	0.0460542	0.00569551	-0.00115738	0.00908891	0.00908891
Y39C12A.1.1	WBGene00012704	mlt-3	mlt-3 is an ortholog of human ANKS3 (ankyrin repeat and sterile alpha motif domain containing 3); is involved in ecdysis, collagen and cuticulin-based cuticle.	protein_coding_primary_transcript	0.000149444	0.00392675	-0.458983	0.12104	5.26287	0.0470761	0.00584607	0.00123117	0.00880465	0.00880465
T05B4.3.1	WBGene00020237	phat-4	phat-4 is involved in pharyngeal gland morphogenesis; is expressed in the g1AL, the g1AR, the g1P, the g2L, and the g2R.	protein_coding_primary_transcript	0.000150763	0.00395613	-1.23343	0.325458	3.65231	0.398972	0.0332253	0.00304246	0.0726978	0.0726978
E01A2.3.1	WBGene00003029	lin-44	lin-44 encodes one of five C. elegans Wnt signaling ligands; during development, LIN-44 activity is required non-cell-autonomously for polarity specification of asymmetric cell divisions of the B, U, and F cells in the male, and the T cell in males and hermaphrodites; in addition, LIN-44 functions redundantly with MOM-2 and CWN-2 to pattern the P7.p lineage during vulval development; lin-44 expre…	protein_coding_primary_transcript	0.000152607	0.00399919	-0.534548	0.141161	6.26366	0.0747277	0.00206294	0.0178636	0.00456262	0.0178636
F18E3.12.1	WBGene00045275	F18E3.12	F18E3.12 is enriched in the AFD and the PLM based on tiling, array, and RNA-seq studies.	protein_coding_primary_transcript	0.000153024	0.0040048	-0.907348	0.239652	4.06171	0.25276	0.0217372	0.00937097	0.0356958	0.0356958
C06E7.4a.1	WBGene00015541	C06E7.4	C06E7.4 is enriched in the AFD based on RNA-seq and microarray studies.	protein_coding_primary_transcript	0.000153707	0.00400673	-0.502125	0.132662	6.1235	0.0624721	0.00233107	0.0152681	0.00493793	0.0152681
W06H8.1e.1	WBGene00004373	rme-1	rme-1 encodes a conserved, EPS15 homology (EH) domain-containing protein; RME-1 is required for endocytosis, specifically for modulating endocytic transport through the endosomal recycling compartment (ERC); RME-1 is ubiquitously expressed and, in the polarized intestinal epithelium, is found on basolateral recycling endosomes.	protein_coding_primary_transcript	0.000153509	0.00400673	-4.67089	1.23395	2.40848	5.8225	1.07539	-0.991757	0.447232	0.447232
Y105E8A.13a.1	WBGene00013673	Y105E8A.13	Y105E8A.13 is enriched in the OLL, the PLM, and the PVD based on microarray and RNA-seq studies.	protein_coding_primary_transcript	0.000153354	0.00400673	-0.542295	0.143253	6.20836	0.0713606	0.00379258	0.0167289	0.00470943	0.0167289
F14H8.1b.1	WBGene00008832	obr-2	obr-2 is an ortholog of human OSBPL2 (oxysterol binding protein like 2); human orthologs of this gene are implicated in autosomal dominant nonsyndromic deafness 67; human OSBPL2 exhibits cholesterol binding activity.	protein_coding_primary_transcript	0.000154406	0.00401964	-4.949	1.30792	3.06297	8.15485	1.51818	-1.12335	0.192469	0.192469
C54G10.2a.1	WBGene00004337	rfc-1	rfc-1 is an ortholog of human RFC1 (replication factor C subunit 1); is predicted to have ATP binding activity and DNA clamp loader activity.	protein_coding_primary_transcript	0.000156372	0.00406546	0.285831	0.0756021	6.49894	0.0174819	0.00165854	-0.000503253	0.00405714	0.00405714
F36H5.3b.1	WBGene00018102	math-28	math-28 is enriched in the OLL and the PVD based on microarray, tiling, and array studies; is predicted to encode a protein with the following domains: MATH/TRAF domain and TRAF-like.	protein_coding_primary_transcript	0.00015773	0.00409538	3.15857	0.835916	2.55575	3.63206	0.32542	0.263674	0.373335	0.373335
F28H7.8.1	WBGene00009241	F28H7.8	F28H7.8 is enriched in the PLM based on tiling, array, and RNA-seq studies; is predicted to encode a protein with the following domains: CRAL-TRIO lipid binding domain, CRAL/TRIO, N-terminal domain superfamily, and CRAL-TRIO lipid binding domain superfamily.	protein_coding_primary_transcript	0.000158229	0.00409754	0.349457	0.0925032	5.82898	0.0316575	0.00271251	0.00180157	0.00584433	0.00584433
F40F12.7.4	WBGene00009595	cbp-3	cbp-3 is predicted to have histone acetyltransferase activity, transcription coregulator activity, and zinc ion binding activity.	protein_coding_primary_transcript	0.000158065	0.00409754	0.429444	0.113668	5.5995	0.0648421	0.00602914	-0.00172522	0.00689134	0.00689134
C47D2.2.1	WBGene00000391	cdd-1	cdd-1 encodes a cytidine deaminase that contains a zinc-binding region; CDD-1 exhibits deoxycytidine deaminase activity when expressed in vitro, and is able to bind AU-rich RNA sequences in vitro; a cdd-1::lacZ reporter fusion is expressed at highest levels in early larvae and is seen predominantly in the intestine and pharynx.	protein_coding_primary_transcript	0.000160137	0.00413609	0.327769	0.0868309	6.04361	0.0234098	0.00238017	0.000314541	0.00515944	0.00515944
F46E10.9.2	WBGene00001073	dpy-11	dpy-11 is an ortholog of human TMX1; exhibits protein disulfide oxidoreductase activity; is involved in several processes, including cellular protein modification process, cuticle development involved in collagen and cuticulin-based cuticle molting cycle, and positive regulation of growth; localizes to the cytoplasm; is expressed in several tissues, including the alimentary system, the hyp7 precu…	protein_coding_primary_transcript	0.000160115	0.00413609	-0.277057	0.0733957	8.10357	0.0201785	0.00267359	0.00253584	0.00271334	0.00271334
F27E5.2.1	WBGene00003939	pax-3	pax-3 encodes a divergent paired-like homeodomain protein that does not belong to the Q50, K50, or S50 classes; PAX-3 is required for locomotion and vulval development; pax-3(RNAi) animals have consistent Pvl and Unc phenotypes (as well as less consistent Bmd, Rup, and Stp phenotypes).	protein_coding_primary_transcript	0.000162928	0.00419721	0.49258	0.130641	5.0893	0.0551895	0.00696986	0.0041341	0.0100972	0.0100972
F56D6.9.1	WBGene00044471	F56D6.9	n.a.	protein_coding_primary_transcript	0.000162772	0.00419721	0.5894	0.156309	4.75674	0.113207	0.00934642	0.0150862	0.0144623	0.0150862
T04C10.2a.1	WBGene00001329	epn-1	epn-1 is an ortholog of human EPN1, EPN2, and EPN3; localizes to the early phagosome, phagocytic cup, and pseudopodium; is expressed in several tissues, including the alimentary system, the coelomocyte, the epithelial system, the nervous system, and the reproductive system.	protein_coding_primary_transcript	0.000164988	0.00424472	-0.251127	0.0666587	7.29148	0.0163832	0.001332	0.000880125	0.00311138	0.00311138
C18H9.5.1	WBGene00016003	C18H9.5	C18H9.5 is enriched in the AFD, the Z1.p, the Z4.a, and the male based on tiling, array, and RNA-seq studies; is predicted to encode a protein with the following domains: Major facilitator superfamily and MFS transporter superfamily.	protein_coding_primary_transcript	0.000166526	0.00427872	0.534022	0.141837	4.96881	0.0915621	0.00766608	0.0124517	0.0113342	0.0124517
Y47D9A.1a.1	WBGene00021628	Y47D9A.1	Y47D9A.1 is an ortholog of human GMPPA; is predicted to have nucleotidyltransferase activity.	protein_coding_primary_transcript	0.000169468	0.00434866	-0.307977	0.0818945	6.66769	0.0220953	0.00291867	0.000267826	0.00378805	0.00378805
M03F8.2c.1	WBGene00004206	pst-1	pst-1 encodes the C. elegans ortholog of the vertebrate PAPST1 PAPS (3'-phosphoadenosine-5'-phosphosulfate) transporter and Drosophila Slalom; pst-1 is required in vivo for heparan sulfation; pst-1 is an essential gene, required both maternally and zygotically for late embryonic and larval development; pst-1 is also required for a subset of neuronal and axonal migrations and for presynaptic devel…	protein_coding_primary_transcript	0.000170419	0.00436738	-0.630094	0.167611	5.41833	0.106753	0.0130415	0.0150521	0.00789417	0.0150521
K10B3.8.1	WBGene00001684	gpd-2	gpd-2 encodes one of four C. elegans glyceraldehyde-3-phosphate dehydrogenases (GAPDHs); by homology, GPD-2 is predicted to reversibly catalyze the oxidation and phosphorylation of glyceraldehyde-3-phosphate to 1,3-diphosphoglycerate during glycolysis; in C. elegans, GPD-2 and GPD-3 constitute the major GAPDH isoenzymes and are expressed at highest levels during postembryonic development, primari…	protein_coding_primary_transcript	0.000170708	0.00436911	0.280175	0.0745377	8.74165	0.020701	0.00263219	0.00292368	0.00273367	0.00292368
B0464.3.1	WBGene00007185	nlp-36	nlp-36 is expressed in the head, the intestine, and the tail.	protein_coding_primary_transcript	0.000170994	0.00437075	0.262963	0.0699664	6.70929	0.0156193	0.00116499	0.0013137	0.00373031	0.00373031
C01C10.2a.1	WBGene00015294	C01C10.2	C01C10.2 is enriched in the AFD based on tiling, array, and RNA-seq studies.	protein_coding_primary_transcript	0.000171595	0.00438045	-0.484098	0.128834	5.8986	0.057925	0.00509899	0.0114992	0.00560155	0.0114992
ZK6.7a.1	WBGene00022642	lipl-5	lipl-5 encodes a lipase; lipl-5 is expressed in the intestine and its expression is negatively regulated in well-fed animals by MXL-3; lipl-5 expression is induced upon bacterial infection.	protein_coding_primary_transcript	0.000175899	0.00447873	0.439125	0.117058	5.4845	0.0468561	0.00195654	0.0117461	0.00753095	0.0117461
ZK6.7c.1	WBGene00022642	lipl-5	lipl-5 encodes a lipase; lipl-5 is expressed in the intestine and its expression is negatively regulated in well-fed animals by MXL-3; lipl-5 expression is induced upon bacterial infection.	protein_coding_primary_transcript	0.000175899	0.00447873	0.439125	0.117058	5.4845	0.0468561	0.00195654	0.0117461	0.00753095	0.0117461
E04F6.9.1	WBGene00017128	E04F6.9	E04F6.9 is enriched in the AFD, the OLL, and the PVD based on tiling, array, RNA-seq, and microarray studies.	protein_coding_primary_transcript	0.000181872	0.00462485	0.296999	0.0793488	6.32119	0.0283409	0.00187476	4.27391e-05	0.00442147	0.00442147
ZK1025.9.1	WBGene00003703	nhr-113	nhr-113 encodes a nuclear receptor that is most highly conserved amongst nematode species.	protein_coding_primary_transcript	0.000183807	0.00466804	-0.354389	0.0947491	6.46908	0.0306351	0.00207978	0.00689762	0.00411174	0.00689762
F52C9.5.1	WBGene00018675	F52C9.5	F52C9.5 is predicted to encode a protein with the following domain: PAN/Apple domain.	protein_coding_primary_transcript	0.00018447	0.00467886	-1.29275	0.345711	4.23257	0.40882	0.0209326	0.0985838	0.0276824	0.0985838
F15E11.12a.1	WBGene00017498	pud-4	pud-4 is expressed in the hyp7 syncytium.	protein_coding_primary_transcript	0.000186108	0.00471435	-1.85983	0.497658	3.63783	0.84403	0.114304	0.13336	0.0746179	0.13336
Y48G10A.2a.1	WBGene00013019	Y48G10A.2	n.a.	protein_coding_primary_transcript	0.000188321	0.00476429	0.634594	0.169942	4.7223	0.114633	0.0138313	-0.00359786	0.0150488	0.0150488
Y119C1B.9.1	WBGene00022474	zig-9	zig-9 is predicted to encode a protein with the following domain: Immunoglobulin-like domain superfamily.	protein_coding_primary_transcript	0.000189188	0.00478008	0.559827	0.149966	4.75342	0.0689499	0.00797186	-0.00144986	0.0145179	0.0145179
C12D12.1b.1	WBGene00015713	C12D12.1	C12D12.1 is enriched in the OLL and the PVD based on proteomic, microarray, tiling, array, and RNA-seq studies.	protein_coding_primary_transcript	0.000190686	0.00481177	0.354995	0.0951461	6.45791	0.0278992	0.00492001	-0.000471895	0.00413278	0.00413278
F25G6.3.1	WBGene00000055	acr-16	acr-16 encodes an alpha-7-like homomer-forming subunit of the nicotinic acetylcholine receptor (nAChR) superfamily orthologous to human nicotinic cholinergic receptor alpha 7 (CHRNA7; OMIM:118511; possibly associated with schizophrenia and juvenile myoclonic epilepsy); ACR-16 functions as a ligand-gated ion channel that is required for the major fast cholinergic excitatory current at C. elegans n…	protein_coding_primary_transcript	0.00019187	0.00483547	-0.566779	0.151972	4.80401	0.0733661	0.00940327	0.00532555	0.0136923	0.0136923
F26G1.9.1	WBGene00044662	F26G1.9	F26G1.9 is predicted to encode a protein with the following domain: Domain of unknown function DB.	protein_coding_primary_transcript	0.000196288	0.0049405	-2.7407	0.736005	2.61537	1.71823	0.195315	-0.155661	0.346389	0.346389
C34E10.7.1	WBGene00000561	cnd-1	cnd-1 encodes a basic helix-loop-helix protein that is most closely related to the vertebrate NeuroD transcription factors; during development, CND-1 is predicted to function as a transcriptional regulator whose activity is required for several aspects of motor neuron fate specification, including cell division patterns, proper spatiotemporal expression of fate-specific markers, and normal axonal…	protein_coding_primary_transcript	0.000199485	0.00501456	-1.55354	0.417656	3.31596	0.588417	0.043894	-0.00969112	0.130542	0.130542
C55A6.12a.1	WBGene00044019	C55A6.12	C55A6.12 is predicted to have poly-ADP-D-ribose binding activity and ubiquitin protein ligase activity.	protein_coding_primary_transcript	0.000202205	0.00507647	-0.42699	0.114898	5.47835	0.053105	0.00435509	0.00884654	0.00756465	0.00884654
R13A5.6.1	WBGene00020049	ttr-8	R13A5.6 encodes a protein containing a predicted signal sequence followed by a transthyretin-like domain; the product of R13A5.6 belongs to a family of apparently nematode-specific proteins whose function is not yet known; an R13A5.6::GFP promoter fusion directs expression outside of the nervous system.	protein_coding_primary_transcript	0.000204602	0.00512921	0.442687	0.119218	5.23965	0.0520174	0.00525777	-0.00130848	0.00895508	0.00895508
Y55D5A.5c.1	WBGene00000898	daf-2	daf-2 encodes a receptor tyrosine kinase that is the C. elegans insulin/IGF receptor ortholog; DAF-2 activity is required for a number of processes in C. elegans, including embryonic and larval development, formation of the developmentally arrested dauer larval stage (diapause), larval developmental timing, adult longevity, reproduction, fat storage, salt chemotaxis learning, and stress resistanc…	protein_coding_primary_transcript	0.000204825	0.00512921	-3.21239	0.865177	3.77086	2.46005	0.68981	-0.223709	0.0587204	0.0587204
Y11D7A.13.1	WBGene00012436	flh-3	flh-3 is involved in negative regulation of transcription, DNA-templated.	protein_coding_primary_transcript	0.000205191	0.00513185	-1.22615	0.330273	3.65747	0.324856	0.0370542	-0.0122635	0.0720259	0.0720259
T28C6.4.1	WBGene00000691	col-117	col-117 is predicted to be a structural constituent of cuticle.	protein_coding_primary_transcript	0.000205862	0.00514211	0.471174	0.126943	10.015	0.0649418	0.00171962	0.0143948	0.003759	0.0143948
F40F9.6b.2	WBGene00009583	aagr-3	aagr-3 is an ortholog of human GANAB (glucosidase II alpha subunit) and GANC (glucosidase alpha, neutral C); exhibits alpha-1,4-glucosidase activity; is involved in glycogen catabolic process; is expressed in several tissues, including the alimentary system, the anal depressor muscle, and the nervous system.	protein_coding_primary_transcript	0.000214689	0.00535583	-3.82557	1.03364	3.16302	4.08165	0.512188	0.556217	0.166244	0.556217
C11H1.9a.1	WBGene00023500	C11H1.9	C11H1.9 is predicted to encode a protein with the following domains: CRAL-TRIO lipid binding domain and CRAL-TRIO lipid binding domain superfamily.	protein_coding_primary_transcript	0.000215263	0.00536336	-0.265404	0.0717231	6.64063	0.0178871	0.00131698	-0.00128185	0.00382722	0.00382722
F47B7.1.1	WBGene00018532	F47B7.1	F47B7.1 is expressed in several tissues including the hypodermis and the vulva; is predicted to encode a protein with the following domain: Proteolipid membrane potential modulator.	protein_coding_primary_transcript	0.000217479	0.00541174	0.213569	0.0577558	7.66918	0.0108916	0.000472813	0.00166245	0.00286292	0.00286292
F40E10.4.1	WBGene00004854	slt-1	slt-1 encodes the sole C. elegans homolog of Drosophila Split, a secreted extracellular protein containing leucine-rich and EGF-like repeats that functions as a ligand for the Robo receptor; during C. elegans larval development, slt-1 acts via the SAX-3/Robo receptor, and in parallel with UNC-6/Netrin, to direct ventral axon guidance and guidance at the midline; during embryonic development, slt-…	protein_coding_primary_transcript	0.000221786	0.00551197	-0.281823	0.0763167	6.42902	0.0171269	0.00163537	-0.000410411	0.00418887	0.00418887
F40A3.3c.1	WBGene00018218	F40A3.3	F40A3.3 is an ortholog of human Pebp1; is predicted to have lipid binding activity; localizes to the mitochondrion.	protein_coding_primary_transcript	0.000222832	0.005531	-0.454196	0.123034	6.61975	0.0512253	0.00709386	0.00804362	0.0038584	0.00804362
C04F1.1.1	WBGene00015442	C04F1.1	C04F1.1 is enriched in the PLM based on RNA-seq studies; is predicted to encode a protein with the following domain: Methyltransferase FkbM.	protein_coding_primary_transcript	0.000226374	0.00561184	-3.05125	0.827433	2.74461	2.31326	0.156465	0.52818	0.293592	0.52818
H02F09.3.1	WBGene00019146	H02F09.3	n.a.	protein_coding_primary_transcript	0.000228114	0.00564408	0.332538	0.090225	5.9461	0.0490736	0.00269166	8.23076e-05	0.00544889	0.00544889
T25B9.9.1	WBGene00012015	T25B9.9	T25B9.9 is an ortholog of human Pgd; is predicted to have NADP binding activity and phosphogluconate dehydrogenase (decarboxylating) activity; is involved in defense response to Gram-negative bacterium and negative regulation of gene expression.	protein_coding_primary_transcript	0.000228246	0.00564408	0.20798	0.0564318	7.84635	0.0102283	0.000399234	0.00222501	0.00278532	0.00278532
K08H10.1a.2	WBGene00002263	lea-1	The lea-1 gene encodes a protein that is predicted to be hydrophilic and heat-resistant, and that might participate in anhydrobiosis.	protein_coding_primary_transcript	0.000232062	0.00572409	-4.19448	1.13941	2.93735	6.2554	1.07012	-0.23609	0.228133	0.228133
T04F8.8a.1	WBGene00011446	T04F8.8	n.a.	protein_coding_primary_transcript	0.000231832	0.00572409	0.305138	0.0828833	6.19651	0.0375817	0.00212846	0.00436203	0.00474118	0.00474118
C17H1.3.1	WBGene00007656	pals-2	pals-2 is expressed in the hypodermis, the intestine, and the nervous system; is predicted to encode a protein with the following domain: Amyotrophic lateral sclerosis 2 chromosomal region candidate gene 12 protein.	protein_coding_primary_transcript	0.000236797	0.00583361	1.27257	0.346171	3.6044	1.27002	0.040599	-0.0163007	0.0792355	0.0792355
T04F8.6.1	WBGene00011444	T04F8.6	T04F8.6 is enriched in the AVA, the OLL, the PVD, and the SAB based on microarray, tiling, and array studies; is predicted to encode a protein with the following domain: EF-hand domain pair.	protein_coding_primary_transcript	0.000237769	0.00585026	-0.367668	0.100043	5.71358	0.0398612	0.00369499	0.00231161	0.00631369	0.00631369
R08B4.2.1	WBGene00044330	alr-1	alr-1 encodes a homeodomain transcription factor orthologous to aristaless/human Arx; alr-1 regulates the development of sensory neurons in the head and GABAergic motor neurons; ALR-1 affects touch receptor neuron (TRN) fate by acting as a transcriptional activator and is required selectively for TRN gene expression; alr-1 expression in TRNs depends on MEC-3; ALR-1 ensures TRN differentiation by …	protein_coding_primary_transcript	0.00023976	0.00589189	-0.346137	0.0942394	5.81533	0.0347312	0.00298599	0.00412249	0.00589508	0.00589508
Y18H1A.12a.1	WBGene00000624	col-47	col-47 encodes a cuticle collagen.	protein_coding_primary_transcript	0.00024108	0.00591694	-0.593644	0.161687	4.70855	0.0994613	0.0108532	0.00718323	0.0152897	0.0152897
C17H1.9.1	WBGene00007662	pals-8	pals-8 is predicted to encode a protein with the following domain: Amyotrophic lateral sclerosis 2 chromosomal region candidate gene 12 protein.	protein_coding_primary_transcript	0.000244984	0.00600531	3.52828	0.962053	1.83202	2.90976	0.0849592	0.0112676	0.840587	0.840587
T04F8.9.1	WBGene00011447	T04F8.9	T04F8.9 is enriched in the CEM based on RNA-seq studies.	protein_coding_primary_transcript	0.000245928	0.00602097	-0.532534	0.145245	5.30557	0.0739574	0.00526528	0.0158307	0.00854043	0.0158307
F55C12.1d.1	WBGene00018869	rfip-1	rfip-1 encodes the C. elegans ortholog of the RAB-11 effector NUF (nuclear fallout in Drosophila), also known in humans as RAB11FIP3 and RAB11FIP4; loss of rfip-1 activity results in scattering of recycling endosomes and late endosomes, indicating a role for RFIP-1 in recycling endosome positioning and apicobasal cell polarity.	protein_coding_primary_transcript	0.000246548	0.00602866	-0.414855	0.113168	6.51561	0.0422962	0.0061083	0.00669876	0.00402767	0.00669876
C11E4.6.1	WBGene00007520	C11E4.6	C11E4.6 is an ortholog of human ANKS1A (ankyrin repeat and sterile alpha motif domain containing 1A) and ANKS1B (ankyrin repeat and sterile alpha motif domain containing 1B); is expressed in the nervous system; human ANKS1B exhibits ephrin receptor binding activity.	protein_coding_primary_transcript	0.000248468	0.00606037	-0.330764	0.0902781	5.93185	0.0235477	0.00265642	-5.28374e-05	0.00549373	0.00549373
F47H4.9.1	WBGene00009840	fbxa-189	This gene encodes a protein containing an F-box, a motif predicted to mediate protein-protein interactions either with homologs of yeast Skp-1p or with other proteins; this gene's encoded protein also contains an FTH/DUF38 motif, which may also mediate protein-protein interaction.	protein_coding_primary_transcript	0.000248526	0.00606037	1.30867	0.357192	3.49868	0.407318	0.031981	-0.0191762	0.0956054	0.0956054
T20B3.1.1	WBGene00011850	T20B3.1	T20B3.1 is an ortholog of human CROT; is predicted to have transferase activity, transferring acyl groups.	protein_coding_primary_transcript	0.000248766	0.00606037	0.280306	0.0765127	6.44313	0.0241983	0.00169301	-0.000919447	0.00416118	0.00416118
C34F6.10.1	WBGene00007944	C34F6.10	C34F6.10 is an ortholog of human FNDC3A (fibronectin type III domain containing 3A) and FNDC3B (fibronectin type III domain containing 3B); is expressed in the RIH and the body wall musculature; human FNDC3A exhibits RNA binding activity.	protein_coding_primary_transcript	0.000250614	0.00609786	-0.255695	0.0698308	6.81663	0.0134345	0.00128301	-0.000843287	0.00359333	0.00359333
T07C12.7.1	WBGene00011571	ttr-46	ttr-46 is predicted to encode a protein with the following domains: Transthyretin-like and Transthyretin-like superfamily.	protein_coding_primary_transcript	0.000253474	0.00615985	0.215243	0.05883	7.61017	0.0129761	0.000566898	-0.000222405	0.00289407	0.00289407
Y94H6A.2.1	WBGene00022375	Y94H6A.2	Y94H6A.2 is predicted to encode a protein with the following domain: Protein of unknown function DUF684.	protein_coding_primary_transcript	0.000254749	0.00618322	1.59061	0.434898	3.33214	0.798084	0.0620332	0.0653908	0.127103	0.127103
C26B9.7.1	WBGene00016136	C26B9.7	n.a.	protein_coding_primary_transcript	0.000257066	0.0062318	-2.17879	0.596093	2.87515	1.02524	0.10771	-0.0822554	0.247616	0.247616
F39C12.3b.1	WBGene00006640	tsp-14	tsp-14 exhibits protease binding activity; is involved in several processes, including nematode male tail tip morphogenesis, positive regulation of oviposition, and regulation of embryonic development; is used to study cancer.	protein_coding_primary_transcript	0.000258523	0.00625942	-1.26803	0.347058	4.77682	0.424486	0.0696961	0.0507529	0.0141305	0.0507529
C44C10.1.1	WBGene00000753	col-180	col-180 is predicted to be a structural constituent of cuticle.	protein_coding_primary_transcript	0.000258969	0.00626255	-2.05627	0.562864	3.75127	1.21847	0.0441978	0.272618	0.060824	0.272618
C53B4.8.1	WBGene00008277	mltn-12	mltn-12 is predicted to encode a protein with the following domain: Moulting cycle MLT-10-like protein.	protein_coding_primary_transcript	0.000260352	0.00628059	-2.04925	0.561152	2.99379	1.10483	0.103189	-0.0816831	0.211702	0.211702
C54D1.4.1	WBGene00000116	alh-10	alh-10 is an ortholog of human ALDH8A1 (aldehyde dehydrogenase 8 A1); is predicted to have oxidoreductase activity, acting on the aldehyde or oxo group of donors, NAD or NADP as acceptor; is expressed in the intestine and the nervous system.	protein_coding_primary_transcript	0.000260309	0.00628059	0.311453	0.0852852	6.10254	0.0282797	0.0022784	-0.000733267	0.00499516	0.00499516
W04D2.1b.1	WBGene00000228	atn-1	atn-1 encodes an alpha-actinin homolog.	protein_coding_primary_transcript	0.000263715	0.00635395	-0.736472	0.201853	6.02832	0.122392	0.0355414	-0.0208597	0.00520314	0.00520314
Y57G11A.1a.1	WBGene00013289	tag-273	tag-273 encodes a LIM-type zinc finger domain-containing protein with similarity to human LIM domain and actin-binding protein 1 (HGNC:LIMA1); RNAi experiments indicate that TAG-273 is required for normal reproduction; about 3% to 10% of tag-273 transcripts are RNA edited to change A to G resulting in a change to residue 688 from an N to a S.	protein_coding_primary_transcript	0.000264749	0.00637109	-4.2393	1.16223	1.92664	4.19735	0.58637	-0.581884	0.764408	0.764408
F59B8.2a.1	WBGene00010317	idh-1	idh-1 encodes a predicted cytosolic isocitrate dehydrogenase; by homology, IDH-1 is predicted to catalyze the formation of alpha-ketoglutarate from isocitrate.	protein_coding_primary_transcript	0.000272057	0.00653899	0.253094	0.0695209	9.42444	0.0161305	0.000190161	0.00464299	0.00309033	0.00464299
T20G5.11.1	WBGene00004326	rde-4	rde-4 encodes a protein containing two dsRNA-binding motifs; during the initiation phase of RNA interference (RNAi), RDE-4 appears to function in recognition and subsequent cleavage of long-trigger dsRNA molecules into small, interfering RNAs (siRNAs); RDE-4 exists in solution as a homodimer and binds long dsRNA with high affinity in a sequence-non-specific manner; in addition to forming a comple…	protein_coding_primary_transcript	0.0002734	0.00656326	0.34266	0.094156	6.04126	0.0294289	0.00258222	0.00628313	0.00516612	0.00628313
ZK783.2.1	WBGene00022817	upp-1	upp-1 encodes the C. elegans uridine phosphorylase ortholog; loss of upp-1 activity results in resistance to the anticancer pyrimidine analog 5-fluorouracil (5-FU); in vitro, UPP-1 exhibits both uridine and thymidine phosphorylase activity.	protein_coding_primary_transcript	0.000277065	0.00664317	0.37299	0.102587	6.61319	0.0370366	0.0014897	0.00903435	0.00386838	0.00903435
Y70G10A.3.3	WBGene00013499	Y70G10A.3	Y70G10A.3 is an ortholog of human SLCO4A1 (solute carrier organic anion transporter 4A1); is predicted to have transporter activity; is expressed in the excretory cell and the hypodermis.	protein_coding_primary_transcript	0.000278121	0.0066604	0.421031	0.115831	6.20111	0.0585276	0.008688	-0.00518493	0.00472887	0.00472887
T22B7.3.1	WBGene00020672	T22B7.3	T22B7.3 is enriched in the AFD based on tiling, array, RNA-seq, and microarray studies.	protein_coding_primary_transcript	0.000285275	0.00682344	-0.341459	0.0941096	5.83027	0.0335939	0.00301701	-0.000441148	0.0058396	0.0058396
C07F11.1.1	WBGene00006593	tol-1	tol-1 encodes a predicted transmembrane protein that is the sole C. elegans Toll-like receptor (TLR); TOL-1 is required for proper embryonic development and for pathogen avoidance behavior, and is expressed primarily in the nervous system.	protein_coding_primary_transcript	0.000289159	0.00690795	-0.27196	0.075027	6.50437	0.0170838	0.00158159	0.00220806	0.00404746	0.00404746
W02F12.2.1	WBGene00020947	W02F12.2	W02F12.2 is an ortholog of human ACER1 (alkaline ceramidase 1); is predicted to have N-acylsphingosine amidohydrolase activity.	protein_coding_primary_transcript	0.000293101	0.00699366	-0.640492	0.176867	4.65705	0.106886	0.0111645	0.0201173	0.0162284	0.0201173
Y57A10A.26.1	WBGene00013266	Y57A10A.26	Y57A10A.26 is an ortholog of human FAXC; is predicted to encode a protein with the following domains: Thioredoxin-like fold, Metaxin, glutathione S-transferase domain, Thioredoxin-like superfamily, and Glutathione S-transferase, C-terminal domain superfamily.	protein_coding_primary_transcript	0.000295044	0.00703153	0.380104	0.105012	6.0163	0.0302826	0.00578969	-0.0046636	0.00523788	0.00523788
C37C3.13.1	WBGene00016505	ttr-33	ttr-33 is expressed in the head, the hypodermis, the pharynx, and the posterior arcade cell; is predicted to encode a protein with the following domains: Transthyretin-like and Transthyretin-like superfamily.	protein_coding_primary_transcript	0.000296045	0.00704688	0.410707	0.113495	5.46447	0.0533554	0.00440524	0.00847577	0.00764064	0.00847577
F25F6.1.1	WBGene00017794	mltn-13	mltn-13 is predicted to encode a protein with the following domain: Moulting cycle MLT-10-like protein.	protein_coding_primary_transcript	0.000297763	0.00707923	-1.4826	0.409871	3.34458	0.491111	0.0434889	-0.0194939	0.124505	0.124505
C24B5.3.1	WBGene00004216	ptr-1	ptr-1 encodes an ortholog of Drosophila and human PTCHD3, which definesone of seven paralogous families of sterol sensing domain (SSD)proteins; individually, PTR-1 is weakly required for normal molting fromL4 to adult stages; however, PTR-1, in conjunction with either PTR-16alone or with PTR-6 and PTR-10, is strongly required for both moltingand viability, with double ptr-1/-16 or triple ptr-1/-6…	protein_coding_primary_transcript	0.000299059	0.00710148	-0.562091	0.155441	6.73483	0.0820911	0.0012818	0.02288	0.00369625	0.02288
C04G2.7.1	WBGene00001204	egl-38	egl-38 encodes a paired domain-containing protein that is a member of the PAX2/5/8 family of transcription factors; egl-38 is an essential gene, required for embryonic and larval development; in addition, EGL-38 activity is also required for fate specification of four uterine cells and rectal epithelial cells in the hermaphrodite and male tail; in regulating hindgut development EGL-38 acts in a p…	protein_coding_primary_transcript	0.000299485	0.00710304	-0.396513	0.109663	5.45533	0.0405263	0.00433526	0.0025581	0.00769069	0.00769069
T09E8.1b.1	WBGene00011647	noca-1	noca-1 is involved in cytoplasmic microtubule organization, germ cell development, and nematode larval development; colocalizes with the microtubule; is expressed in the hyp7 syncytium.	protein_coding_primary_transcript	0.000300631	0.00712168	-0.655982	0.181473	5.69896	0.102964	0.026552	-0.0157853	0.00638055	0.00638055
F48F7.1b.1	WBGene00000105	alg-1	alg-1 encodes an Argonaut ortholog; alg-1 is involved in RNA interference and affects developmental timing along with alg-2 and dcr-1 by regulating expression of the lin-4 and let-7 small temporal RNAs.	protein_coding_primary_transcript	0.000303029	0.00716987	-0.305466	0.0845535	7.86254	0.0242083	0.00436991	-7.71888e-05	0.00277939	0.00277939
R06F6.11.1	WBGene00011072	tag-209	n.a.	protein_coding_primary_transcript	0.000306261	0.00723765	-0.255271	0.0707132	6.69163	0.0190392	0.00124588	0.000501413	0.00375448	0.00375448
K08E7.2.1	WBGene00002002	hsb-1	hsb-1 is an ortholog of human HSBP1; is predicted to have transcription corepressor activity; is expressed in several tissues, including the alimentary system, the muscular system, the nervous system, and the reproductive system.	protein_coding_primary_transcript	0.000310597	0.00733135	-0.360318	0.0999135	5.81034	0.0312431	0.00406878	0.00341475	0.00591394	0.00591394
C04F12.1.1	WBGene00007297	C04F12.1	C04F12.1 is predicted to have nucleic acid binding activity.	protein_coding_primary_transcript	0.000312743	0.00737319	0.398209	0.110475	6.03588	0.0505665	0.00266213	0.00954265	0.00518147	0.00954265
Y105C5A.1269.1	WBGene00194645	Y105C5A.1269	n.a.	protein_coding_primary_transcript	0.000314275	0.00740047	3.02054	0.838284	2.48432	3.26219	0.0546512	0.648069	0.407851	0.648069
T07G12.2.1	WBGene00011593	T07G12.2	T07G12.2 is an ortholog of human SLC23A1 (solute carrier family 23 member 1), SLC23A2 (solute carrier family 23 member 2), and SLC23A3 (solute carrier family 23 member 3); is predicted to have transmembrane transporter activity.	protein_coding_primary_transcript	0.000316038	0.0074331	-1.02699	0.285134	3.81547	0.262293	0.0270843	0.0429352	0.0542169	0.0542169
Y75B8A.35b.2	WBGene00006986	zip-1	zip-1 encodes a protein with weak similarity to basic-leucine zipper-type transcription factors; ZIP-1 was identified in a screen for proteins able to bind a pharyngeal muscle-specific enhancer in the promoter of myo-2, which encodes a pharyngeal muscle-specific myosin; as loss of ZIP-1 activity via RNA-mediated interference (RNAi) does not result in any abnormalities, ZIP-1 may function redundan…	protein_coding_primary_transcript	0.000317041	0.00744783	0.584296	0.162261	5.13735	0.0867074	0.0166346	0.000536832	0.00969401	0.00969401
F47B10.2.1	WBGene00009813	haly-1	haly-1 encodes a histidine ammonia lyase orthologous to the human gene HISTIDASE (HAL; OMIM:235800); HALY-1 is required in C. elegans for conversion of histidine to urocanic acid via reductive deamination; loss-of-function mutations in haly-1 result in protection against zinc and nickel toxicity owing to increased levels of metal-chelating histidine; genetic studies suggest that haly-1 functions …	protein_coding_primary_transcript	0.00031893	0.00748329	-0.194723	0.0540985	8.87325	0.010778	0.000152994	0.00249712	0.00277365	0.00277365
F08C6.6.1	WBGene00017244	apy-1	apy-1 encodes a membrane-bound uridine diphosphatase (UDPase, endo-apyrase) orthologous to human CANT1 and paralogous to ZK563.7; APY-1 is required for repression of the unfolded protein response of stressed endoplasmic reticulum (ER), for normally organized pharynx and thin muscle fibers in adults, and for normally high fertility, rapid growth, and long lifespan; apy-1 is transcriptionally activ…	protein_coding_primary_transcript	0.000324696	0.00760367	0.243016	0.0676028	6.87236	0.015645	0.00104232	0.00111116	0.00352782	0.00352782
F41C6.1.2	WBGene00006746	unc-6	unc-6 encodes a netrin orthologous to the human and mouse netrin-1 precursor proteins; UNC-6 functions as a guidance molecule that regulates circumferential axon migrations as well as migration of mesodermal cells, such as the gonadal distal tip cell, along the dorsoventral axis; in addition, UNC-6 mediates anchor cell (AC) invasion by regulating localization of the UNC-40 netrin receptor to the …	protein_coding_primary_transcript	0.000324831	0.00760367	-0.793214	0.220665	5.57736	0.146375	0.0416762	-0.0137769	0.00701696	0.00701696
R03E9.3a.1	WBGene00019844	abts-4	abts-4 encodes an anion transporter; ABTS-4::GFP fusion proteins are expressed solely in the intestine, with highest levels seen in the most anterior and posterior gut cells and subcellular localization restricted to the basolateral membrane.	protein_coding_primary_transcript	0.000326076	0.00761475	-0.360029	0.100185	5.68358	0.0334497	0.003584	0.00182401	0.006453	0.006453
Y46G5A.17.1	WBGene00012907	cpt-1	Y46G5A.17 is orthologous to the human gene SIMILAR TO CARNITINE PALMITOYLTRANSFERASE I, LIVER (CPT1A; OMIM:600528), which when mutated leads to disease.	protein_coding_primary_transcript	0.000326012	0.00761475	-0.358747	0.0998267	8.61614	0.0343052	0.000188225	0.00977714	0.00270724	0.00977714
Y46G5A.36.1	WBGene00012921	Y46G5A.36	Y46G5A.36 is enriched in the AFD based on RNA-seq studies.	protein_coding_primary_transcript	0.000329684	0.0076899	-0.788901	0.219702	4.17772	0.155088	0.0170582	0.0312106	0.0299437	0.0312106
C10C5.1k.1	WBGene00007505	pezo-1	pezo-1 is an ortholog of human PIEZO1 and PIEZO2 (piezo type mechanosensitive ion channel component 2); is predicted to have mechanosensitive ion channel activity; human orthologs of this gene are implicated in distal arthrogryposis.	protein_coding_primary_transcript	0.000339403	0.00790725	5.95593	1.66218	3.76384	9.20892	2.70337	-2.44094	0.0594649	0.0594649
K07C10.1.1	WBGene00004227	ptr-13	ptr-13 encodes a nematode-specific member of the sterol sensing domain(SSD) proteins, distantly paralogous to Drosophila PATCHED (PTC) andhuman PTCH (OMIM:601309, mutated in basal cell nevus syndrome); PTR-13is weakly required for normal molting from L4 to adult stages; PTR-13 isalso required for normal growth to full size and locomotion.	protein_coding_primary_transcript	0.000348558	0.00811096	0.319368	0.0893026	5.99485	0.0319952	0.00267418	0.00104379	0.00530077	0.00530077
R09F10.1.1	WBGene00019986	R09F10.1	R09F10.1 is predicted to have cysteine-type peptidase activity.	protein_coding_primary_transcript	0.000350056	0.00813622	0.454197	0.127043	5.24381	0.0518738	0.00597493	0.0101651	0.00892775	0.0101651
W09C5.6b.5	WBGene00004445	rpl-31	rpl-31 encodes a large ribosomal subunit L31 protein.	protein_coding_primary_transcript	0.000354944	0.00823044	0.274654	0.0769017	6.54672	0.0187942	0.00193935	0.00346026	0.00397452	0.00397452
Y43F8C.13.1	WBGene00012834	Y43F8C.13	Y43F8C.13 is predicted to have metal ion binding activity.	protein_coding_primary_transcript	0.000354646	0.00823044	0.342092	0.0957779	5.75923	0.0278961	0.00305703	0.00371838	0.00611638	0.00611638
F58E6.13a.1	WBGene00077697	F58E6.13	F58E6.13 is enriched in the PLM based on tiling, array, and RNA-seq studies; is predicted to encode a protein with the following domains: EGF-like domain, Growth factor receptor cysteine-rich domain superfamily, Tyrosine-protein kinase ephrin type A/B receptor-like, and EGF domain.	protein_coding_primary_transcript	0.000357134	0.00827152	-1.66852	0.467388	3.35379	0.714885	0.0958462	-0.0629034	0.122606	0.122606
K12C11.1a.1	WBGene00019673	K12C11.1	The K12C11.1 gene encodes an ortholog of the human gene PEPTIDASE D (PEPD), which when mutated leads to prolidase deficiency (OMIM:170100).	protein_coding_primary_transcript	0.000357559	0.00827163	0.243345	0.068172	6.8162	0.0135911	0.00105357	0.00176087	0.00359385	0.00359385
C01F6.6a.1	WBGene00006438	nrfl-1	nrfl-1encodes, by alternative splicing, five isoforms of an ortholog of Drosophila SIP1 that maintains epithelial integrity via regulation of Moesin activity, and of the human SLC9A3R1 (OMIM:604990), SLC9A3R2 (OMIM:606553), PDZK1 (OMIM:603831), and PDZD3(OMIM:607146) proteins that regulate plasma membrane exchanger activity; in C. elegans, nrfl-1 is required for normally short lifespan and for no…	protein_coding_primary_transcript	0.000359797	0.00831367	0.427152	0.11972	6.40657	0.0413186	0.0100986	-0.0046152	0.00423416	0.00423416
F02E9.2a.1	WBGene00003014	lin-28	lin-28 encodes a cytoplasmic protein with a cold shock domain and retroviral-type (CCHC) zinc finger motifs; LIN-28 is required for events specific to the second larval stage, which in lin-28 mutants are skipped, and is itself subject both to negative regulation (by binding of the lin-4 stRNA to an element in the lin-28 3' UTR) and to positive regulation (by LIN-14, which negatively regulates lin…	protein_coding_primary_transcript	0.000361114	0.00833434	0.254523	0.0713553	6.76059	0.0149345	0.00142871	0.00157837	0.00366288	0.00366288
D1005.2.1	WBGene00016996	D1005.2	D1005.2 is an ortholog of human UGP2; is predicted to have UTP:glucose-1-phosphate uridylyltransferase activity.	protein_coding_primary_transcript	0.000364403	0.00839062	0.404379	0.113443	6.17732	0.0483679	0.00202804	0.0108413	0.00479268	0.0108413
F18E3.11.1	WBGene00017567	F18E3.11	F18E3.11 is enriched in the AFD and the PLM based on tiling, array, and RNA-seq studies.	protein_coding_primary_transcript	0.000364026	0.00839062	-0.54608	0.153183	4.7715	0.103267	0.00924737	0.00197872	0.0142178	0.0142178
T02B11.4.1	WBGene00020156	T02B11.4	T02B11.4 is enriched in the PLM based on RNA-seq studies.	protein_coding_primary_transcript	0.000366455	0.00842804	-0.427324	0.119929	5.27021	0.0492236	0.00562484	-0.000952812	0.0087582	0.0087582
C01H6.6.1	WBGene00007255	cnnm-4	C01H6.6 encodes a predicted transmembrane protein orthologous to humanACDP1-ACDP4 and S. cerevisiae MAM3, and paralogous to C33D12.2,C52D10.12, M02F4.3, R04E5.2, and R13G10.4; by orthology with MAM3,C01H6.6 may participate in metal homoeostasis; C01H6.6, MAM3, andACDP1-ACDP4 belong to a family of proteins (sharing an ACD domain) frombacteria, yeast, plants, and metazoa; murine Acdp1 is a plasma m…	protein_coding_primary_transcript	0.000369381	0.00848544	-0.526714	0.14791	4.80952	0.0621963	0.00827234	0.00256471	0.013605	0.013605
F13B6.1.2	WBGene00017416	F13B6.1	n.a.	protein_coding_primary_transcript	0.000371299	0.00851478	-0.77152	0.216738	5.60884	0.152601	0.00874348	0.038232	0.00683883	0.038232
F47B10.5.1	WBGene00009816	F47B10.5	F47B10.5 is enriched in the OLL and the PVD based on tiling, array, and RNA-seq studies.	protein_coding_primary_transcript	0.000371521	0.00851478	-0.564953	0.158716	4.71962	0.0741496	0.0100953	0.00525569	0.0150954	0.0150954
R10D12.1.1	WBGene00011185	R10D12.1	R10D12.1 is enriched in dopaminergic neurons and the AFD based on tiling, array, and RNA-seq studies; is predicted to encode a protein with the following domains: Major facilitator superfamily and MFS transporter superfamily.	protein_coding_primary_transcript	0.000380576	0.00871218	-0.654165	0.184106	4.62225	0.112028	0.0116046	0.0222904	0.0168994	0.0222904
Y51H4A.7.1	WBGene00013103	Y51H4A.7	Y51H4A.7 is an ortholog of human UROC1; is predicted to have urocanate hydratase activity.	protein_coding_primary_transcript	0.000381912	0.00873265	-0.423515	0.119224	6.98665	0.0431277	0.0108121	0.000130904	0.00340218	0.00340218
R151.5a.1	WBGene00006592	dpy-31	dpy-31 encodes an astacin zinc-metalloprotease of the BMP-1 (bone morphogenetic protein-1)/TOLLOID family; dpy-31 activity is required for proper cuticle formation and thus for normal body morphology; in addition, dpy-31 is essential for embryonic and larval development at 25 degrees C; genetic and immunofluorescence studies suggest that DPY-31 functions as an endopeptidase that is required for p…	protein_coding_primary_transcript	0.000387937	0.00886014	-0.228116	0.0642914	7.1207	0.0151797	0.000868651	0.000526634	0.00326473	0.00326473
T09F5.1.1	WBGene00011665	T09F5.1	T09F5.1 is predicted to have galactosyltransferase activity.	protein_coding_primary_transcript	0.000398305	0.00908642	-0.75797	0.214043	5.08739	0.142776	0.00720958	0.0386048	0.0101141	0.0386048
R12E2.5.1	WBGene00002138	inx-16	inx-16 encodes a pannexin, an integral transmembrane channel protein that is a structural component of gap junctions; inx-16 is required for the initiation and propagation of the intestinal calcium wave that is essential for proper execution of the C. elegans rhythmic defecation motor program; in addition, inx-16 mutant animals are aldicarb-resistant, suggesting regulatory communication between t…	protein_coding_primary_transcript	0.000405681	0.00924399	0.305722	0.0864509	6.16718	0.0213607	0.00265384	-0.00194487	0.00481992	0.00481992
Y57G11B.1.1	WBGene00013294	pals-30	pals-30 is enriched in the NSM based on tiling and array studies; is predicted to encode a protein with the following domain: Amyotrophic lateral sclerosis 2 chromosomal region candidate gene 12 protein.	protein_coding_primary_transcript	0.000406211	0.0092454	2.15347	0.60901	3.41045	2.1236	0.119253	0.251641	0.111408	0.251641
F35C5.6.1	WBGene00009394	clec-63	clec-63 is predicted to have carbohydrate binding activity; is expressed in the germ line and the intestine.	protein_coding_primary_transcript	0.00040791	0.00927338	0.615496	0.174119	8.52122	0.14367	0.00146542	0.028852	0.00269465	0.028852
H19M22.3a.1	WBGene00019212	zmp-2	zmp-2 exhibits metallopeptidase activity; is involved in several processes, including defense response to Gram-negative bacterium, determination of adult lifespan, and negative regulation of cellular metabolic process; is expressed in several tissues, including the anal region, the hypodermis, the muscular system, and the reproductive system.	protein_coding_primary_transcript	0.000412011	0.00935583	-0.32101	0.0908793	6.85944	0.0255747	0.00304571	0.00521334	0.00354272	0.00521334
C50B6.7.1	WBGene00008220	C50B6.7	C50B6.7 is an ortholog of human AMY2A (amylase, alpha 2A (pancreatic)) and AMY2B (amylase, alpha 2B (pancreatic)); is predicted to have alpha-amylase activity, alpha-amylase activity (releasing maltohexaose), and cation binding activity; is expressed in the intestine.	protein_coding_primary_transcript	0.000421544	0.0095613	0.369295	0.104728	5.5743	0.0528921	0.00393382	-0.000428839	0.00703421	0.00703421
F47A4.3a.1	WBGene00009800	rrc-1	rrc-1 is an ortholog of human ARHGAP30 (Rho GTPase activating protein 30), ARHGAP32 (Rho GTPase activating protein 32), and ARHGAP33 (Rho GTPase activating protein 33); exhibits GTPase activator activity; is involved in positive regulation of GTPase activity; is expressed in the GLRL, the GLRR, the coelomocyte, the excretory cell, and the uterine seam cell; human orthologs of this gene are implic…	protein_coding_primary_transcript	0.000430242	0.00974738	-0.438144	0.124444	5.811	0.0463878	0.00957501	-0.0034203	0.00591141	0.00591141
F33H12.7.1	WBGene00045457	F33H12.7	n.a.	protein_coding_primary_transcript	0.000442837	0.0100212	1.63398	0.465106	3.1879	0.81499	0.0562699	-0.0148837	0.160054	0.160054
K10C2.4.1	WBGene00019620	fah-1	fah-1 encodes a putative fumarylacetoacetate hydrolase, orthologous to human FAH (OMIM:276700, mutated in type I tyrosinemia), that is required for tyrosine metabolism, resistance to oxidative and protein-folding stresses, and more generally for normally rapid growth, normal locomotion, fertility, and viability; fah-1 is expressed in hypodermis and intestine; the intestines of fah-1(RNAi) animals…	protein_coding_primary_transcript	0.000444791	0.0100424	0.247516	0.0704778	7.64315	0.0153262	0.000567403	0.00439971	0.00287633	0.00439971
Y39G8B.5.1	WBGene00012726	Y39G8B.5	Y39G8B.5 is predicted to have ATP binding activity and protein kinase activity.	protein_coding_primary_transcript	0.000444674	0.0100424	2.63085	0.749094	2.50277	1.70525	0.162443	-0.0847229	0.398699	0.398699
T22C8.6.1	WBGene00011927	T22C8.6	n.a.	protein_coding_primary_transcript	0.000445667	0.0100507	0.724863	0.206428	4.23338	0.168007	0.0149619	-0.0107952	0.0276507	0.0276507
T26C12.6.1	WBGene00044469	clec-173	clec-173 is predicted to have carbohydrate binding activity.	protein_coding_primary_transcript	0.000453226	0.0102095	0.408975	0.116617	5.60777	0.0446342	0.00381952	0.0097801	0.00684475	0.0097801
F07C4.7.1	WBGene00017201	grsp-4	n.a.	protein_coding_primary_transcript	0.000459062	0.0103292	0.256606	0.0732413	7.42896	0.0196849	0.000594378	0.00476991	0.00300715	0.00476991
C29F7.2a.1	WBGene00007811	C29F7.2	C29F7.2 is expressed in the intestine and the pharynx; is predicted to encode a protein with the following domains: Protein kinase-like domain superfamily, Uncharacterised oxidoreductase Dhs-27, and CHK kinase-like.	protein_coding_primary_transcript	0.000467031	0.0104965	0.356098	0.101772	5.62398	0.0373087	0.00360174	0.00394329	0.00675576	0.00675576
C25F9.1c.1	WBGene00005832	srw-85	srw-85 is predicted to have G-protein coupled peptide receptor activity; is expressed in the nervous system.	protein_coding_primary_transcript	0.000468763	0.0105234	0.399968	0.114342	5.90418	0.0341545	0.00749097	-0.00505431	0.00558313	0.00558313
C02F5.14.1	WBGene00044445	C02F5.14	n.a.	protein_coding_primary_transcript	0.000469831	0.0105354	-1.18983	0.340206	6.07687	0.353816	0.00307229	0.112668	0.00506601	0.112668
C49C8.5.1	WBGene00016769	C49C8.5	C49C8.5 is involved in innate immune response; is expressed in the intestine.	protein_coding_primary_transcript	0.000470366	0.0105355	0.291601	0.0833839	7.15094	0.0281667	0.00371731	-0.000458918	0.00323556	0.00323556
F15E11.15.1	WBGene00017501	pud-3	pud-3 is expressed in the head, the hyp7 syncytium, the intestine, the pm3, and the rectal gland cell.	protein_coding_primary_transcript	0.000472755	0.010577	-3.27385	0.936527	3.35112	2.25527	0.753929	-0.665379	0.123154	0.123154
K08E3.1.1	WBGene00010661	tyr-2	tyr-2 is an ortholog of human DCT, TYR, and TYRP1; exhibits dopachrome isomerase activity; is involved in cellular metabolic process; is expressed in the hypodermis and the uterine muscle.	protein_coding_primary_transcript	0.000476834	0.0106441	0.387399	0.110893	5.40994	0.051089	0.00435664	0.00784978	0.00794064	0.00794064
Y57G11A.1b.1	WBGene00013289	tag-273	tag-273 encodes a LIM-type zinc finger domain-containing protein with similarity to human LIM domain and actin-binding protein 1 (HGNC:LIMA1); RNAi experiments indicate that TAG-273 is required for normal reproduction; about 3% to 10% of tag-273 transcripts are RNA edited to change A to G resulting in a change to residue 688 from an N to a S.	protein_coding_primary_transcript	0.000476721	0.0106441	-0.248865	0.0712363	6.82937	0.0138889	0.00149655	1.50428e-05	0.00357806	0.00357806
F52E4.5.1	WBGene00018702	F52E4.5	F52E4.5 is enriched in the NSM and the PLM based on tiling, array, and RNA-seq studies; is predicted to encode a protein with the following domain: Galactose oxidase/kelch, beta-propeller.	protein_coding_primary_transcript	0.000477495	0.0106468	-0.453037	0.129696	5.10379	0.0704596	0.00684998	0.00597848	0.00997104	0.00997104
F55C12.1b.1	WBGene00018869	rfip-1	rfip-1 encodes the C. elegans ortholog of the RAB-11 effector NUF (nuclear fallout in Drosophila), also known in humans as RAB11FIP3 and RAB11FIP4; loss of rfip-1 activity results in scattering of recycling endosomes and late endosomes, indicating a role for RFIP-1 in recycling endosome positioning and apicobasal cell polarity.	protein_coding_primary_transcript	0.000479636	0.0106824	-0.569443	0.163076	5.82966	0.143273	0.0207521	-0.0176495	0.00584185	0.00584185
F26F2.13.1	WBGene00219309	F26F2.13	n.a.	protein_coding_primary_transcript	0.000480543	0.0106906	3.36624	0.96416	1.82435	2.8446	0.0826177	0.0278929	0.846986	0.846986
T27B1.2.1	WBGene00003933	pat-9	pat-9 is predicted to have nucleic acid binding activity; is involved in regulation of striated muscle cell differentiation; localizes to the nucleus; colocalizes with the nuclear chromatin; is expressed in the body wall musculature and the gonad.	protein_coding_primary_transcript	0.000481515	0.0107002	-0.645267	0.184846	5.03839	0.108287	0.00714615	0.0270219	0.0105754	0.0270219
F52B10.2.1	WBGene00044303	hst-3.2	hst-3.2 is an ortholog of human HS3ST3A1 (heparan sulfate-glucosamine 3-sulfotransferase 3A1), HS3ST2 (heparan sulfate-glucosamine 3-sulfotransferase 2), and HS3ST4 (heparan sulfate-glucosamine 3-sulfotransferase 4); is predicted to have [heparan sulfate]-glucosamine 3-sulfotransferase 1 activity; is involved in heparan sulfate proteoglycan biosynthetic process; is expressed in the epithelial cel…	protein_coding_primary_transcript	0.000485986	0.0107874	-0.421865	0.120935	5.44226	0.0443692	0.00506991	0.00955537	0.00776236	0.00955537
C09G9.3b.1	WBGene00007494	C09G9.3	C09G9.3 is enriched in the NSM based on tiling, array, and RNA-seq studies; is predicted to encode a protein with the following domain: C6 domain.	protein_coding_primary_transcript	0.000488889	0.0108396	-1.98767	0.570059	2.98538	0.915877	0.110877	0.0978539	0.21409	0.21409
T19H12.1a.1	WBGene00020587	ugt-9	ugt-9 is predicted to have transferase activity, transferring hexosyl groups; is expressed in the pharyngeal cell.	protein_coding_primary_transcript	0.000494163	0.0109442	0.495567	0.142245	5.39744	0.0596938	0.0122234	-0.00919131	0.00801022	0.00801022
C46F11.6.1	WBGene00008121	C46F11.6	C46F11.6 is an ortholog of human UBL3; is predicted to encode a protein with the following domains: Membrane-anchored ubiquitin-fold protein and Ubiquitin-like domain superfamily.	protein_coding_primary_transcript	0.00049589	0.0109476	-0.494376	0.141941	5.6518	0.0609699	0.00396538	0.0161819	0.00660989	0.0161819
F57H12.1.1	WBGene00000183	arf-3	arf-3 encodes a member of the ADP-ribosylation factor related protein family; likely expressed in touch receptors and regulated by MEC-3.	protein_coding_primary_transcript	0.000495164	0.0109476	-0.187958	0.0539588	8.86733	0.00992112	0.000139977	0.00123454	0.00277158	0.00277158
W10G11.19.1	WBGene00021148	W10G11.19	W10G11.19 is enriched in the AFD based on tiling, array, and RNA-seq studies; is predicted to encode a protein with the following domain: Thioredoxin-like superfamily.	protein_coding_primary_transcript	0.000495979	0.0109476	0.473563	0.135967	4.96416	0.0509629	0.00709721	-0.00265036	0.0113899	0.0113899
Y17G7B.8.1	WBGene00012462	Y17G7B.8	Y17G7B.8 is involved in innate immune response.	protein_coding_primary_transcript	0.000497792	0.0109753	0.325867	0.0935877	5.82227	0.032057	0.00288952	0.000500123	0.00586914	0.00586914
K02B7.3a.1	WBGene00010491	K02B7.3	n.a.	protein_coding_primary_transcript	0.000499066	0.0109912	-0.362809	0.104218	5.59995	0.030898	0.00397253	0.00284254	0.00688879	0.00688879
F26A3.4.1	WBGene00009142	F26A3.4	F26A3.4 is an ortholog of human DUSP14 (dual specificity phosphatase 14); is predicted to have protein tyrosine/serine/threonine phosphatase activity; localizes to the striated muscle dense body; is expressed in the nervous system.	protein_coding_primary_transcript	0.00050078	0.0110166	0.212674	0.0611073	7.37374	0.0192833	0.000687057	0.00105448	0.00304704	0.00304704
C34F11.8.1	WBGene00016417	C34F11.8	C34F11.8 is enriched in the FLP based on microarray and RNA-seq studies.	protein_coding_primary_transcript	0.000503126	0.0110559	0.469299	0.134892	5.49928	0.092462	0.00404011	0.0141556	0.00744999	0.0141556
VC5.3a.1	WBGene00003786	npa-1	npa-1 encodes a large polyprotein precursor that is posttranslationally cleaved to multiple units of ~14.5kDa, each of which is a strong binding protein for fatty acids and retinol (Vitamin A); the lipid binding sites of NPA-1-derived peptides are unusually apolar; NPA-1-derived peptides probably are carrier proteins that enable distribution of these lipids within nematodes; NPA-1-derived peptide…	protein_coding_primary_transcript	0.000509008	0.0111727	0.191331	0.0550439	9.18886	0.0157979	0.0001061	0.000497835	0.00292373	0.00292373
C54D10.8a.1	WBGene00008302	pals-38	pals-38 is enriched in the SAB based on tiling, array, RNA-seq, and microarray studies; is predicted to encode a protein with the following domain: Amyotrophic lateral sclerosis 2 chromosomal region candidate gene 12 protein.	protein_coding_primary_transcript	0.000514688	0.0112848	3.97528	1.14463	3.43293	5.24745	0.108902	1.20127	0.107193	1.20127
T23E1.1.1	WBGene00020728	T23E1.1	T23E1.1 is predicted to have catalytic activity.	protein_coding_primary_transcript	0.000521377	0.0114188	-0.544475	0.156931	5.63965	0.0797008	0.0042024	0.0204248	0.00667257	0.0204248
C52E4.1.1	WBGene00000781	cpr-1	cpr-1 encodes a cysteine protease of the cathepsin B-like cysteine protease family; cpr-1 appears to be required for embryogenesis; cpr-1 is specifically expressed in the gut of all stages except the embryo and around developing embryos in the gonad; expression of cpr-1 is regulated by three promoter GATA motifs.	protein_coding_primary_transcript	0.000527385	0.0115376	0.73153	0.211032	7.58063	0.138454	0.000543588	0.0439907	0.0029107	0.0439907
F15D3.8.1	WBGene00008858	pals-1	pals-1 is predicted to encode a protein with the following domain: Amyotrophic lateral sclerosis 2 chromosomal region candidate gene 12 protein.	protein_coding_primary_transcript	0.000529813	0.0115779	1.44793	0.417847	3.31235	0.579084	0.0432797	0.000896876	0.131317	0.131317
C16C2.4a.1	WBGene00007621	C16C2.4	C16C2.4 is an ortholog of human SYAP1; is predicted to encode a protein with the following domains: BSD domain and BSD domain superfamily.	protein_coding_primary_transcript	0.000534754	0.0116644	-0.274312	0.0792189	6.34973	0.0198587	0.00191956	0.00120975	0.00435607	0.00435607
T05A12.3.1	WBGene00020234	T05A12.3	n.a.	protein_coding_primary_transcript	0.000534954	0.0116644	-0.270592	0.0781467	6.41128	0.0202704	0.00188237	-0.000543035	0.00422454	0.00422454
T23G4.1.1	WBGene00006580	tlp-1	The tlp-1 gene encodes a C2H2-type zinc finger of the Sp-1-like protein family, which is required for normal asymmetry in the divisions of the T.p and T.ap cells; such asymmetry, in turn, is required for normal, rounded tail morphology in adult males.	protein_coding_primary_transcript	0.000535546	0.0116644	-0.232656	0.0671967	6.92441	0.0124138	0.00104605	-0.000408621	0.00346935	0.00346935
T06E6.5.1	WBGene00011539	fbxa-135	This gene encodes a protein containing an F-box, a motif predicted to mediate protein-protein interactions either with homologs of yeast Skp-1p or with other proteins; this gene's encoded protein also contains an FTH/DUF38 motif, which may also mediate protein-protein interaction.	protein_coding_primary_transcript	0.000538107	0.0117018	1.46373	0.422916	3.41423	0.938851	0.0681682	-0.0398041	0.11069	0.11069
T09E8.1c.1	WBGene00011647	noca-1	noca-1 is involved in cytoplasmic microtubule organization, germ cell development, and nematode larval development; colocalizes with the microtubule; is expressed in the hyp7 syncytium.	protein_coding_primary_transcript	0.000538449	0.0117018	0.367572	0.106208	6.22251	0.0584368	0.00660875	0.00170937	0.00467146	0.00467146
F15E6.2a.1	WBGene00017483	lgc-22	lgc-22 is predicted to have extracellular ligand-gated ion channel activity.	protein_coding_primary_transcript	0.000542445	0.0117757	-1.72624	0.499076	4.25608	0.65502	0.222288	-0.186673	0.0267884	0.0267884
T28C12.4a.2	WBGene00020891	T28C12.4	T28C12.4 encodes a protein with visible similarity to human neuroligin 4 (mutated in autism), but also belongs to a large family of carboxylesterases that happen to include NLG-1; normally, T28C12.4 is expressed in hypodermal cells; transcription of T28C12.4 is immediately induced by exposure to ethanol, and with glr-2 is one of a few genes that may be specifically responsive to ethanol (as oppos…	protein_coding_primary_transcript	0.000544369	0.0118044	0.7135	0.206338	6.78874	0.138778	0.0389479	-0.0134663	0.00362745	0.00362745
F13H8.5b.1	WBGene00017438	F13H8.5	F13H8.5 encodes a protein with a domain of unknown function (DB; IPR002602) that is found in several worm proteins, and a glutamine/asparagine-rich domain.	protein_coding_primary_transcript	0.000547054	0.0118496	-4.84725	1.40232	3.44386	5.87983	0.157533	1.80897	0.105191	1.80897
C09G5.4.1	WBGene00000616	col-39	col-39 encodes a collagen that is individually dispensable for viability and gross morphology in mass RNAi screens; the amino- and carboxyl-terminal cysteine-rich regions of COL-39 are most closely related to those of COL-8, COL-19, and COL-35.	protein_coding_primary_transcript	0.000551963	0.0119167	0.295367	0.0855099	6.0675	0.0345767	0.00221981	0.00382551	0.00509213	0.00509213
C27C7.3.1	WBGene00003664	nhr-74	nhr-74 is predicted to have DNA-binding activity transcription factor activity, sequence-specific DNA binding activity, and zinc ion binding activity; is expressed in the seam cell.	protein_coding_primary_transcript	0.000551887	0.0119167	-0.207165	0.0599745	7.41801	0.0101192	0.000582087	0.000807847	0.00301485	0.00301485
Y102A11A.3.1	WBGene00022413	Y102A11A.3	Y102A11A.3 is enriched in the AFD, the OLL, and the PVD based on microarray, tiling, array, and RNA-seq studies.	protein_coding_primary_transcript	0.000551509	0.0119167	0.292319	0.0846221	6.16066	0.0189983	0.00232345	2.8917e-05	0.00483745	0.00483745
F35H8.2.1	WBGene00009447	F35H8.2	F35H8.2 is predicted to have acetylglucosaminyltransferase activity.	protein_coding_primary_transcript	0.000560067	0.0120653	-0.733798	0.21268	4.70839	0.138419	0.0103598	0.0348729	0.0152925	0.0348729
Y48G8AR.1b.1	WBGene00001707	grh-1	grh-1 encodes a LSF/GRH transcription factor homolog required for normal cuticular synthesis and embryonic development; both GRH-1 and its Drosophila homolog GRAINYHEAD bind to DNA sites upstream of dbl-1, mab-5, and tdc-1; all three of these target genes are homologs of genes regulated by GRAINYHEAD in Drosophila; grh-1(RNAi) animals die as embryos with soft, defective cuticles, which resembles …	protein_coding_primary_transcript	0.000559804	0.0120653	-0.93407	0.270715	4.87297	0.242315	0.0606557	-0.0302085	0.0126311	0.0126311
Y63D3A.6a.1	WBGene00001047	dnj-29	This gene encodes a protein containing a DnaJ ('J') domain.	protein_coding_primary_transcript	0.000563828	0.0121331	0.725696	0.210442	5.76583	0.112444	0.0381964	-0.0263541	0.0060892	0.0060892
F37B12.1.1	WBGene00009504	F37B12.1	F37B12.1 is enriched in the AFD based on tiling, array, and RNA-seq studies.	protein_coding_primary_transcript	0.000567608	0.0121983	-0.321969	0.0934155	5.87804	0.0278101	0.00305579	0.00372576	0.00567066	0.00567066
Y116F11B.3.1	WBGene00003959	pcp-4	pcp-4 is predicted to have serine-type peptidase activity; localizes to the membrane raft.	protein_coding_primary_transcript	0.000568095	0.0121983	0.247809	0.0719036	6.64718	0.0162171	0.00135251	-0.000568316	0.00381762	0.00381762
C39F7.4.1	WBGene00004266	rab-1	rab-1 encodes an ortholog of the small Ras-like GTPase Rab1; by homology, RAB-1 is predicted to play a role in intracellular vesicle trafficking, and consistent with this broad role, large-scale RNAi screens indicate that rab-1 activity is required for fertility, movement, and survival; in yeast two-hybrid assays, RAB-1 interacts with TIR-1, a C. elegans SARM ortholog that is required for innate …	protein_coding_primary_transcript	0.000572169	0.0122591	-0.185886	0.0539665	8.35277	0.00835675	0.000224664	0.00135673	0.00268772	0.00268772
K04G7.3a.1	WBGene00003858	ogt-1	ogt-1 encodes an ortholog of O-linked N-acetylglucosamine (O-GlcNAc) transferase (OGT; OMIM:300255) with 12 N-terminal tetratricopeptide (TPR) domains (generally thought to enable protein-protein interactions) and a C-terminal putative catalytic domain; although loss of ogt-1 activity has no effect on overall viability or fertility, ogt-1 mutations result in alterations in macronutrient storage a…	protein_coding_primary_transcript	0.000572041	0.0122591	-0.201541	0.0585105	7.80098	0.00920967	0.000620515	-0.000355982	0.00280296	0.00280296
R07E3.1a.1	WBGene00011102	R07E3.1	R07E3.1 is predicted to have cysteine-type peptidase activity.	protein_coding_primary_transcript	0.000574822	0.0123026	0.221616	0.0643629	7.36015	0.0117435	0.00108533	0.00210179	0.00305726	0.00305726
Y37A1B.5a.1	WBGene00012538	Y37A1B.5	Y37A1B.5 is an ortholog of human SELENBP1; is predicted to have selenium binding activity; is expressed in the hypodermis.	protein_coding_primary_transcript	0.000579533	0.0123899	0.284399	0.0826498	7.12842	0.0204786	0.000851884	0.0059791	0.00325721	0.0059791
C46G7.1.1	WBGene00016721	C46G7.1	C46G7.1 is predicted to have endoribonuclease activity.	protein_coding_primary_transcript	0.000584295	0.0124782	0.296253	0.08615	6.06339	0.0205264	0.00231819	-0.00109013	0.00510363	0.00510363
T16A9.4c.1	WBGene00011794	nep-21	nep-21 is predicted to have metal ion binding activity and metalloendopeptidase activity; is expressed in the accessory cell, the anterior ganglion, the lumbar ganglion, and the ventral nerve cord.	protein_coding_primary_transcript	0.000597429	0.0127449	-0.619771	0.180545	5.49522	0.0964634	0.0251242	0.0056183	0.00747227	0.00747227
C17G1.6b.1	WBGene00003553	nas-37	nas-37 encodes a Astacin-class metalloprotease required for full ecdysisthat is expressed in hypodermal cells 4 hours before each ecdysis; NAS-37protein has an N-terminal signal sequence followed by an Astacin proteasedomain and three protein-binding domains (EGF-like, CUB, andthrombospondin); NAS-37 accumulates in anterior cuticle, being shed withit after ecdysis; nas-37 mutants fail to complete…	protein_coding_primary_transcript	0.000599107	0.0127465	-0.465508	0.135637	6.63451	0.0643963	0.00442544	0.0139719	0.00383629	0.0139719
K03C7.2a.1	WBGene00001441	fkh-9	fkh-9 encodes a member of the forkhead domain transcription factor family.	protein_coding_primary_transcript	0.000599086	0.0127465	-0.412873	0.1203	6.84489	0.0430925	0.00508248	0.0093896	0.0035597	0.0093896
T05E11.3a.2	WBGene00011480	enpl-1	enpl-1 encodes the C. elegans ortholog of the Hsp90 family member and endoplasmic reticulum (ER) chaperone GRP94/GP96; loss of enpl-1 activity via RNAi results in slow growth, larval arrest, uncoordinated locomotion, and weak endocytosis defects; in addition, loss of enpl-1 expression results in an increase in hsp-4 expression, revealing compensatory regulation amongst ER chaperones; an enpl-1::g…	protein_coding_primary_transcript	0.000599442	0.0127465	0.242832	0.0707581	9.33579	0.0150947	0.00143535	0.00357136	0.00302176	0.00357136
C17C3.1e.1	WBGene00015887	C17C3.1	C17C3.1 is an ortholog of human ACOT8 (acyl-CoA thioesterase 8); is predicted to have acyl-CoA hydrolase activity.	protein_coding_primary_transcript	0.00060499	0.0128369	0.494393	0.144164	5.80133	0.0619154	0.0148351	0.00440926	0.00594834	0.00594834
Y59E9AL.7.1	WBGene00043064	nbet-1	nbet-1 is an ortholog of human BET1 (Bet1 golgi vesicular membrane trafficking protein); is predicted to encode a protein with the following domain: Target SNARE coiled-coil homology domain.	protein_coding_primary_transcript	0.000604912	0.0128369	-0.315928	0.0921235	5.92831	0.037918	0.00298175	0.00224282	0.00550498	0.00550498
C02B10.3.1	WBGene00015328	C02B10.3	C02B10.3 encodes a predicted secreted protein containing EGF-like repeats.	protein_coding_primary_transcript	0.000608059	0.0128881	-0.355134	0.103598	6.53897	0.037639	0.00141848	0.00931411	0.00398755	0.00931411
T23F2.1.2	WBGene00044623	bus-8	bus-8 encodes a glycosyltransferase related to mannosyltransferases that play a role in protein N-linked glycosylation ; bus-8 is required for colonization by Microbacterium nematophilum and the tail-swelling response to M. nematophilum infection; bus-8 is also essential for enclosure during embryonic morphogenesis, functioning in or with ephrin-mediated signaling to effect the proper neuroblast …	protein_coding_primary_transcript	0.000609047	0.0128952	-1.49736	0.436859	6.51996	0.534608	0.186826	-0.0473246	0.0040201	0.0040201
C04G6.5.1	WBGene00015455	C04G6.5	C04G6.5 is involved in innate immune response.	protein_coding_primary_transcript	0.000623741	0.0131922	0.741913	0.216866	4.15949	0.184834	0.0162758	0.00302393	0.0307549	0.0307549
C10C5.1i.1	WBGene00007505	pezo-1	pezo-1 is an ortholog of human PIEZO1 and PIEZO2 (piezo type mechanosensitive ion channel component 2); is predicted to have mechanosensitive ion channel activity; human orthologs of this gene are implicated in distal arthrogryposis.	protein_coding_primary_transcript	0.000632174	0.0133562	-0.440812	0.12899	7.11136	0.049794	0.00896891	0.00766939	0.00327392	0.00766939
F40E10.6.1	WBGene00009574	F40E10.6	F40E10.6 is an ortholog of human TMEM184A and TMEM184B; is expressed in several tissues, including tail hypodermis, the alimentary system, the nervous system, and the reproductive system; is predicted to encode a protein with the following domain: Organic solute transporter subunit alpha/Transmembrane protein 184.	protein_coding_primary_transcript	0.000637071	0.0134453	-0.309942	0.0907505	6.93944	0.0330999	0.00478278	-0.00246813	0.00345288	0.00345288
ZK783.1j.1	WBGene00022816	fbn-1	fbn-1 encodes a protein homologous to the human extracellular matrix protein fibrillin-1 (FBN1); in C. elegans, fbn-1 activity is required for completion of molting, particularly the L3/L4 or L4/Adult molts.	protein_coding_primary_transcript	0.00063824	0.0134556	0.478964	0.14026	7.43647	0.0581993	0.00171161	0.0179613	0.00300193	0.0179613
Y73C8B.4.1	WBGene00002246	lag-2	lag-2 encodes a transmembrane protein of the Delta/Serrate/Lag-2 (DSL) family that functions as a signaling ligand for the GLP-1 and LIN-12 Notch-like receptors; LAG-2 is required for larval viability and for cell fate decisions involving the germline (meiosis vs mitosis), the somatic gonad, and the early embryo; in addition, LAG-2 functions redundantly with the transmembrane APX-1 and secreted D…	protein_coding_primary_transcript	0.000639391	0.0134654	0.302141	0.0884921	5.97274	0.0263562	0.00246387	0.00294159	0.00536699	0.00536699
T21C12.1d.1	WBGene00006784	unc-49	unc-49 encodes multiple subunits of a heteromeric GABA receptor; unc-49 activity is required for postsynaptic GABA responsiveness and thus for normal regulation of locomotion; UNC-49::GFP reporter fusions for at least two isoforms are expressed in dorsal and ventral head and body wall muscles, with isoform-specific expression also seen in the sphincter muscle; UNC-49::GFP subcellular localization…	protein_coding_primary_transcript	0.000654332	0.0137654	-4.30007	1.26175	3.48976	4.95903	1.47586	0.116143	0.0971138	0.116143
B0454.8.1	WBGene00015199	B0454.8	B0454.8 is predicted to encode a protein with the following domain: C6 domain.	protein_coding_primary_transcript	0.000658498	0.0138383	-2.42107	0.710763	2.63094	1.23365	0.165556	-0.109639	0.339629	0.339629
W02D3.5.1	WBGene00002258	lbp-6	lbp-6 is an ortholog of human FABP3 (fatty acid binding protein 3), FABP4 (fatty acid binding protein 4), and FABP7 (fatty acid binding protein 7); is predicted to have lipid binding activity.	protein_coding_primary_transcript	0.000669767	0.0140601	0.186389	0.0547934	8.11852	0.013337	0.000291728	0.00082836	0.00271059	0.00271059
T24C4.1.1	WBGene00020757	ucr-2.3	T24C4.1 encodes an ubiquinol-cytochrome C reductase complex core protein 2 ortholog, predicted by Eisenberg and coworkers to be mitochondrial, and required for germline maintenance in mass RNAi assays.	protein_coding_primary_transcript	0.000678567	0.0142297	0.707152	0.208102	4.23776	0.113878	0.0158253	0.00605998	0.0274813	0.0274813
K12C11.4a.1	WBGene00003400	dapk-1	dapk-1 encodes the C. elegans ortholog of the tumor suppressor death-associated protein (DAP) kinase; dapk-1 functions in epidermal cells to regulate epithelial damage responses; specifically dapk-1 acts as a negative regulator of barrier repair and the TIR-1-mediated innate immune response to wounding; dapk-1 also functions downstream of, or in parallel to, muscarinic signaling in the regulation…	protein_coding_primary_transcript	0.000685238	0.0143544	-0.277681	0.0817811	6.81319	0.0193219	0.00309065	0.00335096	0.00359749	0.00359749
T21D12.14.1	WBGene00045177	T21D12.14	T21D12.14 is enriched in the OLL and the PVD based on tiling, array, and RNA-seq studies.	protein_coding_primary_transcript	0.000692268	0.0144862	-2.26679	0.668154	2.71657	1.19975	0.142017	0.0756143	0.304412	0.304412
F56D2.7.1	WBGene00000420	ced-6	ced-6 encodes an Src homology (SH) 3 and phosphotyrosine-binding (PTB) domain-containing adaptor protein, orthologous to human CED-6/GULP, that is required for cell corpse engulfment during apoptosis; CED-6 is bound by the phosphotyrosine binding motif in the cytoplasmic tail of the transmembrane protein CED-1, and and within phagocytic cells this interaction may be part of a signal transduction …	protein_coding_primary_transcript	0.0006933	0.0144925	0.303625	0.0895064	5.94355	0.0266279	0.00255457	0.00276301	0.00545683	0.00545683
C17H11.6c.2	WBGene00015926	C17H11.6	C17H11.6 is an ortholog of human RNF19A (ring finger protein 19A, RBR E3 ubiquitin protein ligase) and RNF19B (ring finger protein 19B); is predicted to have metal ion binding activity and ubiquitin-protein transferase activity; is expressed in several tissues, including the alimentary system, the epithelial system, the nervous system, the reproductive system, and the tail.	protein_coding_primary_transcript	0.000695802	0.0145294	-0.615521	0.181504	6.38265	0.0974464	0.0286595	-0.00548791	0.00428417	0.00428417
C04E12.4.1	WBGene00015434	C04E12.4	C04E12.4 is enriched in the OLL and the PVD based on microarray studies; is predicted to encode a protein with the following domains: Peptide N glycanase, PAW domain, Galactose-binding-like domain superfamily, and PAW domain superfamily.	protein_coding_primary_transcript	0.000706651	0.0147403	0.347508	0.102601	5.57936	0.0507774	0.00352129	0.00136825	0.00700565	0.00700565
C06H5.7.1	WBGene00007395	dcar-1	dcar-1 is involved in defense response to fungus and response to wounding; localizes to the apical plasma membrane and non-motile cilium; is expressed in several tissues, including the amphid sensillum, the gonad, the hyp7 syncytium, and the nervous system.	protein_coding_primary_transcript	0.000720796	0.0150195	-0.23517	0.069545	6.74166	0.0124695	0.00114921	7.54646e-05	0.00368731	0.00368731
F28F5.3c.1	WBGene00017904	lim-8	lim-8 encodes proteins containing one PDZ and one LIM domain; in vitro binding and yeast two-hybrid assays indicate that LIM-8 can physically interact with myosin heavy chain A (MYO-3) as well as with UNC-96 and UNC-97, suggesting that LIM-8 is part of a structural component that links membrane attachment proteins to myosin thick filaments; lim-8(RNAi) in a hypersensitive rrf-3 background results…	protein_coding_primary_transcript	0.000729153	0.0151776	-0.414041	0.122556	5.65715	0.0444794	0.00796523	0.00705483	0.00658276	0.00705483
T10H9.4.1	WBGene00004897	snb-1	The snb-1 gene encodes synaptobrevin, a synaptic vesicle protein orthologous to human vesicle-associated membrane protein 1 (VAMP1 OMIM:185880) and 2 (VAMP2 OMIM:185881), and is required for viability and synaptic transmission; SNB-1 is likely to play a role in vesicle docking and/or fusion and is expressed in neurons where it colocalizes with synaptic vesicle proteins RAB-3 and synaptotagmin.	protein_coding_primary_transcript	0.00074268	0.0154429	-0.199371	0.0591023	7.53763	0.0100963	0.00055694	0.00239963	0.00293614	0.00293614
R12E2.15.1	WBGene00020040	R12E2.15	R12E2.15 is enriched in the AFD based on tiling, array, RNA-seq, and microarray studies.	protein_coding_primary_transcript	0.000745584	0.015487	-2.65846	0.788336	3.59864	1.68151	0.541417	-0.459847	0.0800572	0.0800572
VW02B12L.1.1	WBGene00006915	vha-6	vha-6 encodes an ortholog of subunit a of the membrane-bound (V0) domainof vacuolar proton-translocating ATPase (V-ATPase); VHA-6 is orthologousto human ATP6N1A (OMIM:192130), ATP6V0A2, ATP6V0A4 (OMIM:605239, mutatedin distal renal tubular acidosis), and TCIRG1 (OMIM:604592, mutated inosteopetrosis); VHA-6 is expressed in germline (P2 through Z3 cellsuntil the comma stage), on the apical surface …	protein_coding_primary_transcript	0.000748491	0.015531	0.299258	0.0887699	7.89967	0.0227092	0.000554696	0.00732539	0.00276651	0.00732539
K10G6.2.1	WBGene00019640	dos-2	n.a.	protein_coding_primary_transcript	0.000749922	0.0155443	-2.09496	0.621532	2.77134	1.04643	0.102707	0.0320417	0.283595	0.283595
C36B7.5b.1	WBGene00016468	C36B7.5	C36B7.5 is an ortholog of human CFP (complement factor properdin); is predicted to encode a protein with the following domains: Thrombospondin type-1 (TSP1) repeat and Thrombospondin type-1 (TSP1) repeat superfamily.	protein_coding_primary_transcript	0.000755089	0.015635	-4.3277	1.28466	2.76831	4.70063	1.36564	0.197088	0.284713	0.284713
F40F8.4.1	WBGene00009577	F40F8.4	F40F8.4 is enriched in the AFD based on RNA-seq and microarray studies.	protein_coding_primary_transcript	0.000762655	0.0157586	-0.251391	0.0746853	6.56704	0.0172842	0.00163685	0.00380792	0.00394105	0.00394105
F45B8.4.1	WBGene00003909	pag-3	pag-3 encodes a C2H2 zinc-finger protein orthologous to DrosophilaSENSELESS, and to human GFI1 (OMIM:600871, mutated in neutropenia) andGFI1B (OMIM:604383); pag-3 is expressed in neurons (touch receptors, BDUinterneurons, ventral cord motor neurons, and others); PAG-3 is requiredto repress the touch neuron-specific genes mec-4 and mec-7 in BDUneurons, but since this repression does not occur in t…	protein_coding_primary_transcript	0.00076193	0.0157586	-0.639014	0.189829	4.44269	0.0956711	0.0150638	0.000933787	0.0209711	0.0209711
F01G4.6b.2	WBGene00008505	F01G4.6	F01G4.6 is an ortholog of human SLC25A3 (solute carrier family 25 member 3); is expressed in the body wall musculature, the intestine, and the pharynx; is predicted to encode a protein with the following domains: Mitochondrial substrate/solute carrier and Mitochondrial carrier domain superfamily.	protein_coding_primary_transcript	0.000769286	0.0158658	-0.506336	0.150533	5.09258	0.0646505	0.012592	0.00148557	0.0100682	0.0100682
Y62E10A.19.1	WBGene00013385	Y62E10A.19	Y62E10A.19 is enriched in the PLM based on tiling, array, and RNA-seq studies.	protein_coding_primary_transcript	0.00076945	0.0158658	-0.66927	0.198977	5.00766	0.12992	0.00747952	0.0321123	0.0108941	0.0321123
T20D3.2.1	WBGene00011856	T20D3.2	T20D3.2 is enriched in the OLL and the PVD based on proteomic, tiling, array, RNA-seq, and microarray studies.	protein_coding_primary_transcript	0.000773895	0.0159408	0.2381	0.0708215	8.13372	0.0187915	0.000300222	0.00471547	0.00270796	0.00471547
R13.4a.1	WBGene00011259	miz-1	miz-1 is an ortholog of human ZMIZ1 (zinc finger MIZ-type containing 1) and ZMIZ2 (zinc finger MIZ-type containing 2); is expressed in several tissues, including the alimentary system, the muscular system, the nervous system, and the reproductive system; human ZMIZ2 exhibits nuclear receptor transcription coactivator activity.	protein_coding_primary_transcript	0.00077539	0.0159549	-1.19495	0.355488	5.88743	0.509426	0.120733	-0.0543296	0.00563886	0.00563886
Y53C10A.4.1	WBGene00013135	rga-2	rga-2 is an ortholog of human TAGAP (T cell activation RhoGTPase activating protein); is predicted to have GTPase activator activity; is expressed in the rectum, the socket cell, the vulva, and uterus.	protein_coding_primary_transcript	0.000778816	0.0160087	-0.290022	0.0863105	6.39255	0.0218664	0.00166224	0.00578727	0.00426326	0.00578727
K08E3.5a.1	WBGene00010665	K08E3.5	K08E3.5 is an ortholog of human UGP2; is predicted to have UTP:glucose-1-phosphate uridylyltransferase activity; localizes to the endoplasmic reticulum, sarcomere, and striated muscle dense body; is expressed in the body wall musculature, the hypodermis, and the intestine.	protein_coding_primary_transcript	0.000785036	0.0161198	-0.608142	0.181101	5.64089	0.0993753	0.0261316	-0.0052174	0.0066661	0.0066661
B0213.5.1	WBGene00003768	nlp-30	nlp-30 encodes five predicted neuropeptide-like proteins; in C. elegans, nlp-30 is part of the YGGWamide neuropeptide family that also contains nlp-24, nlp-25, and nlp-27-32; nlp-30 is expressed in the hypodermis, suggesting that the peptides it encodes may have a non-neuronal function; as loss of nlp-30 activity via large-scale RNAi screens does not result in any obvious abnormalities, the preci…	protein_coding_primary_transcript	0.000789012	0.0161678	-0.319292	0.0951232	5.84258	0.0338393	0.00325355	0.00367579	0.00579486	0.00579486
T28H10.2.1	WBGene00012143	T28H10.2	T28H10.2 is predicted to encode a protein with the following domains: ShKT domain, Calycin, and Domain of unknown function DUF1794.	protein_coding_primary_transcript	0.000788285	0.0161678	0.49783	0.148302	4.78979	0.0666676	0.00807343	-0.00343507	0.0139199	0.0139199
D2096.8.1	WBGene00017075	nap-1	D2096.8 encodes a protein related in sequence to the conserved NAP (Nucleosome Assembly Protein) family of proteins involved in chromatin remodeling; loss of D2096.8 activity in wild-type and various mutant backgrounds suggests that, in C. elegans, the product of D2096.8 is required for proper transcriptional regulation that affects a number of biological processes including embryonic and larval …	protein_coding_primary_transcript	0.000791219	0.0161796	0.180289	0.0537238	8.47269	0.00795933	0.000195606	0.00222808	0.00269064	0.00269064
F44F4.4.1	WBGene00004222	ptr-8	ptr-8 encodes a nematode-specific member of the sterol sensing domain(SSD) proteins, distantly paralogous to Drosophila PATCHED (PTC) andhuman PTCH (OMIM:601309, mutated in basal cell nevus syndrome); PTR-8 isweakly required for normal molting from L4 to adult stages; PTR-8 isalso required for normal growth to full size and locomotion; PTR-8 isexpressed in hypodermis.	protein_coding_primary_transcript	0.000792048	0.0161796	0.251554	0.0749664	8.04011	0.0269206	0.000320752	0.00529921	0.00272674	0.00529921
ZC581.1.1	WBGene00022631	nekl-2	nekl-2 encodes a putative serine/threonine protein kinase orthologousto Aspergillus nidulans nimA and human NEK8 (OMIM:609799), andparalogous to C. elegans D1044.3, D1044.8, F19H6.1, and Y39G10AR.3;nekl-2 interacts with two or more components of the EGF/RAS signallingpathway, and is required for such signalling in vulval development.	protein_coding_primary_transcript	0.000791871	0.0161796	-0.607058	0.180908	4.84709	0.0988382	0.00895228	0.0237754	0.0130215	0.0237754
F15E11.15.2	WBGene00017501	pud-3	pud-3 is expressed in the head, the hyp7 syncytium, the intestine, the pm3, and the rectal gland cell.	protein_coding_primary_transcript	0.000803979	0.0164063	-1.36483	0.40724	3.89929	0.420982	0.119069	-0.0491695	0.0467755	0.0467755
T24H10.7b.1	WBGene00012005	2001-06-01	jun-1 encodes a basic-leucine zipper (bZIP) transcription factor that is the C. elegans JUN homolog; jun-1 activity is essential for regulation of ovulation, and thus normal levels of fertility; in regulating ovulation, JUN-1 functions with FOS-1 to regulate expression of plc-1 which encodes a phospholipase C essential for IP3 production and ovulation; in addition, JUN-1 interacts with FOS-1 in v…	protein_coding_primary_transcript	0.000810679	0.016526	0.682396	0.203754	5.22878	0.152184	0.0324883	-0.00919317	0.00902731	0.00902731
F36G3.2.1	WBGene00009483	F36G3.2	F36G3.2 is enriched in the OLL, the PLM, and the PVD based on tiling, array, and RNA-seq studies; is predicted to encode a protein with the following domain: Acyl-CoA N-acyltransferase.	protein_coding_primary_transcript	0.000819158	0.0166816	0.470101	0.140486	4.90169	0.0449003	0.00752694	-0.00636904	0.0122095	0.0122095
C18G1.5.1	WBGene00001855	hil-4	hil-4 is an ortholog of human H1F0 (H1 histone 0); is predicted to have DNA binding activity; is expressed widely.	protein_coding_primary_transcript	0.000824132	0.0167656	0.55429	0.165729	4.98078	0.0806842	0.00688358	0.0205825	0.0111939	0.0205825
Y87G2A.15.1	WBGene00001704	grd-15	grd-15 encodes a hedgehog-like protein, with an N-terminal signalsequence and a C-terminal Ground domain; GRD-15 is expressed in amphidsocket cells; the Ground domain is predicted to form acysteine-crosslinked protein involved in intercellular signalling, andit has subtle similarity to the N-terminal Hedge domain of HEDGEHOGproteins; grd-15 has no obvious function in RNAi assays.	protein_coding_primary_transcript	0.000827604	0.0168189	-3.56236	1.06549	1.7105	2.76784	0.189209	0.192375	0.946062	0.946062
Y43F8B.12.1	WBGene00012822	Y43F8B.12	n.a.	protein_coding_primary_transcript	0.000838334	0.0170194	2.70589	0.810191	2.16666	2.60734	0.0643825	0.547859	0.592027	0.592027
T01E8.3.1	WBGene00004038	plc-3	plc-3 encodes a phospholipase C gamma homolog; PLC-3 activity is required for regulation of a number of biological processes, including ovulatory sheath contractions, nose touch, behavioral quiescence, oscillatory Ca2+ signaling in the intestine, innate immunity, and response to wounding; plc-3 reporter fusions are expressed in sheath cells and the spermatheca, the intestine, embryonic cells incl…	protein_coding_primary_transcript	0.000847511	0.017188	-0.305101	0.0914355	5.91572	0.0231444	0.00281501	0.00442894	0.00554544	0.00554544
M01G12.9.1	WBGene00010822	M01G12.9	M01G12.9 is enriched in the AFD and the AVA based on tiling, array, RNA-seq, and microarray studies; is predicted to encode a protein with the following domain: RAI1-like family.	protein_coding_primary_transcript	0.000850205	0.017225	0.575599	0.172546	4.54212	0.0975243	0.0111959	-0.00673126	0.0185763	0.0185763
T03D8.1a.1	WBGene00003830	num-1	num-1 encodes two isoforms of an ortholog of Drosophila NUMB that inhibits endocytotic recycling and antagonizes RME-1 in vivo; NUM-1 is required for recycling (but not internalization) of a transmembrane endocytosis marker; num-1(bc365) null mutants, while mostly normal, no longer require RME-1 in endocytotic recycling; NUM-1A is localized to the basolateral surfaces of most polarized epithelial…	protein_coding_primary_transcript	0.000854525	0.017277	0.584406	0.17526	4.9988	0.093716	0.0187148	0.0120014	0.0109906	0.0120014
T03D8.1c.1	WBGene00003830	num-1	num-1 encodes two isoforms of an ortholog of Drosophila NUMB that inhibits endocytotic recycling and antagonizes RME-1 in vivo; NUM-1 is required for recycling (but not internalization) of a transmembrane endocytosis marker; num-1(bc365) null mutants, while mostly normal, no longer require RME-1 in endocytotic recycling; NUM-1A is localized to the basolateral surfaces of most polarized epithelial…	protein_coding_primary_transcript	0.000854525	0.017277	0.584406	0.17526	4.9988	0.093716	0.0187148	0.0120014	0.0109906	0.0120014
C25E10.12.1	WBGene00016101	C25E10.12	C25E10.12 encodes one of three C. elegans metallophoshopesterase that are related to human 239FB, which is encoded by a gene in the 11p13-p14 chromosomal region associated with various tumors and WAGR (Wilms' tumor, aniridia, genitourinary anomalies, and mental retardation) syndrome; large-scale expression studies suggest that C25E10.12 is expressed in a number of different tissues including the …	protein_coding_primary_transcript	0.000861555	0.0174013	-0.553438	0.166087	5.44808	0.0856735	0.00482294	0.0227619	0.00773043	0.0227619
R10H1.5.1	WBGene00003542	nas-23	nas-23 encodes an astacin-like metalloprotease.	protein_coding_primary_transcript	0.000867527	0.017504	-3.53469	1.06137	2.0814	3.24533	0.137603	0.988909	0.65006	0.988909
C54D10.1.1	WBGene00008296	cdr-2	cdr-2 encodes a predicted transmembrane protein that is a member of the CDR (cadmium responsive) family of proteins; cdr-2 expression is increased upon exposure to cadmium ions, and loss of cdr-2 activity results in increased sensitivity to cadmium.	protein_coding_primary_transcript	0.000875087	0.0176385	0.393546	0.118257	5.30213	0.0372809	0.00542358	-0.00295197	0.00856117	0.00856117
B0001.2.1	WBGene00007087	B0001.2	B0001.2 is predicted to encode a protein with the following domain: Protein of unknown function DUF272.	protein_coding_primary_transcript	0.000884302	0.017801	0.509878	0.153349	4.74644	0.0616815	0.00888051	0.00698886	0.0146353	0.0146353
T16G1.9.1	WBGene00011802	T16G1.9	T16G1.9 is enriched in the OLL and the PVD based on microarray, tiling, and array studies; is predicted to encode a protein with the following domains: Ankyrin repeat, Ankyrin repeat-containing domain, Beta-hexosaminidase-like, domain 2, and Ankyrin repeat-containing domain superfamily.	protein_coding_primary_transcript	0.000884954	0.017801	-0.215582	0.0648414	7.04411	0.0115434	0.00086222	0.00128273	0.00334218	0.00334218
Y39H10B.2a.1	WBGene00044527	Y39H10B.2	n.a.	protein_coding_primary_transcript	0.000887797	0.01784	0.755356	0.227252	4.18984	0.144974	0.022222	0.00280885	0.0294217	0.0294217
C32H11.5.1	WBGene00007868	C32H11.5	C32H11.5 is enriched in the ALM and the PLM based on microarray and RNA-seq studies; is predicted to encode a protein with the following domain: Domain of unknown function DUF148.	protein_coding_primary_transcript	0.000889396	0.017854	-3.30837	0.99549	1.9993	2.28232	0.281726	-0.250824	0.709275	0.709275
F52E1.5.1	WBGene00018694	F52E1.5	F52E1.5 is involved in innate immune response.	protein_coding_primary_transcript	0.000894935	0.0179287	-3.79884	1.14367	2.3663	3.6773	0.661989	0.64599	0.470371	0.64599
F58F6.1.1	WBGene00000678	col-104	col-104 is predicted to be a structural constituent of cuticle.	protein_coding_primary_transcript	0.000894497	0.0179287	-2.08993	0.629162	2.79991	1.12685	0.122595	0.0998848	0.273249	0.273249
F17A9.3.1	WBGene00017535	atf-8	atf-8 is an ortholog of human DBP (D-box binding PAR bZIP transcription factor), HLF (HLF, PAR bZIP transcription factor), and TEF (TEF, PAR bZIP transcription factor); is predicted to have DNA-binding activity transcription factor activity; is expressed in the hypodermis and the vulva.	protein_coding_primary_transcript	0.000901437	0.0179991	-0.511487	0.154081	6.88982	0.0676473	0.00117596	0.0225649	0.00350794	0.0225649
F23B2.12.1	WBGene00003957	pcp-2	pcp-2 encodes a prolyl carboxypeptidase.	protein_coding_primary_transcript	0.000901783	0.0179991	0.239095	0.0720275	6.73209	0.0172378	0.00115543	0.00403253	0.00369985	0.00403253
K04F10.4d.1	WBGene00000254	bli-4	bli-4 encodes a variety of related subtilases (serine endoproteases of the KEX2/subtilisin class), with shared N-termini but varying C-termini, that are collectively required both for larval viability and for stable adhesion of the adult cuticle.	protein_coding_primary_transcript	0.000900144	0.0179991	-0.200985	0.0605374	7.80642	0.00949689	0.00086401	0.00122198	0.00280076	0.00280076
R09B3.3.1	WBGene00011156	rbm-3.2	rbm-3.2 is predicted to have RNA binding activity.	protein_coding_primary_transcript	0.000902101	0.0179991	0.241852	0.07286	8.5024	0.0150037	0.000213576	0.005095	0.0026929	0.005095
K08D12.5a.1	WBGene00044618	bus-2	bus-2 encodes a predicted glycosyltransferase that contains conserved domains of core-1 beta1,3 galactosyltransferases; bus-2 is required for bacterial infection, and for fully normal cuticle integrity; specifically, bus-2 is needed both for colonization by Microbacterium nematophilum (and the tail-swelling response to M. nematophilum infection), and for attachment of Yersinia pseudotuberculosis …	protein_coding_primary_transcript	0.000924588	0.0184292	-0.542806	0.163865	4.8913	0.0688556	0.0144918	-0.00166986	0.0123599	0.0123599
R11E3.8a.2	WBGene00001058	dpf-5	dpf-5 encodes a putative acylamino-acid-releasing enzyme (AARE; EC 3.4.19.1), orthologous to human APEH, with no obvious function in mass RNAi assays.	protein_coding_primary_transcript	0.000929463	0.0185077	-0.634006	0.191482	6.62292	0.0879471	0.0328116	-0.0241122	0.00385361	0.00385361
Y32G9A.8a.1	WBGene00021305	zig-11	zig-11 is an ortholog of human BSG (basigin (Ok blood group)) and NPTN (neuroplastin); is predicted to encode a protein with the following domains: Immunoglobulin subtype 2, Immunoglobulin subtype, Immunoglobulin I-set, Immunoglobulin-like fold, and Immunoglobulin-like domain superfamily.	protein_coding_primary_transcript	0.000949981	0.0188971	0.23937	0.0724279	6.96203	0.0169257	0.00181737	0.00045194	0.00342843	0.00342843
R90.1.1	WBGene00011283	ttbk-7	ttbk-7 is an ortholog of human TTBK1 (tau tubulin kinase 1) and TTBK2; is predicted to have ATP binding activity and protein kinase activity; is expressed in the nervous system; human orthologs of this gene are implicated in spinocerebellar ataxia type 11.	protein_coding_primary_transcript	0.000954399	0.0189659	-0.223412	0.0676261	6.83308	0.0153568	0.000999635	0.00349655	0.00357365	0.00357365
C30A5.7b.1	WBGene00006818	unc-86	unc-86 encodes a transcription factor with a POU-type homeodomain that is required for correct fate determination and differentiaion in diverse neuronal lineages, including those of egg-laying neurons, mechanosensory neurons, and chemosensory interneurons; UNC-86 is orthologous to human BRN-3; UNC-86 is required for tph-1 and cat-1 expression in specific serotonergic neurons, as well as for neuri…	protein_coding_primary_transcript	0.000958963	0.0190374	-0.543321	0.164528	5.29184	0.0810232	0.00606412	0.0210054	0.00862385	0.0210054
F59A1.10.1	WBGene00010296	dgat-2	dgat-2 is an ortholog of human DGAT2 (diacylglycerol O-acyltransferase 2); is predicted to have transferase activity, transferring acyl groups other than amino-acyl groups; localizes to the lipid droplet.	protein_coding_primary_transcript	0.000964361	0.0191254	0.352405	0.106766	5.58785	0.0937118	0.00444134	0.00560485	0.00695766	0.00695766
F20C5.1f.1	WBGene00004051	parg-1	parg-1 (formerly known as pme-3) encodes a poly(ADP-ribose) glycohydrolase (PARG) orthologous to human PARG (OMIM:603501) and paralogous to PARG-2; PARG-1 exhibits poly(ADP-ribose) glycohydrolase activity in vitro, and is required in vivo for normal resistance to ionizing radiation; PARG-1 is primarily expressed in the nuclei of nerve cells in the head and tail, as well as in the nerve cord and m…	protein_coding_primary_transcript	0.000967035	0.0191591	4.9337	1.49508	2.39636	5.95966	1.78149	-1.30908	0.453786	0.453786
F54D5.7.1	WBGene00010052	F54D5.7	The F54D5.7 gene encodes an ortholog of the human gene GLUTARYL-COENZYME A DEHYDROGENASE (GCDH), which when mutated leads to glutaricaciduria type I (OMIM:231670).	protein_coding_primary_transcript	0.000970125	0.0191881	0.22061	0.0668707	7.43575	0.0164765	0.000739073	0.00373262	0.00300242	0.00373262
Y39H10B.3.1	WBGene00194902	Y39H10B.3	n.a.	protein_coding_primary_transcript	0.00097044	0.0191881	2.26761	0.687372	3.08416	2.19218	0.132984	0.339497	0.186747	0.339497
F25D7.2.1	WBGene00009112	tag-353	tag-353 is an ortholog of human HERPUD1 and HERPUD2; human HERPUD1 exhibits ion channel binding activity.	protein_coding_primary_transcript	0.000978557	0.0193105	-0.260414	0.0789944	6.55596	0.0154085	0.00228093	0.000793873	0.00395918	0.00395918
K07A12.2.1	WBGene00010621	egg-6	egg-6 encodes an extracellular leucine-rich repeat protein; egg-6 is required for proper organization of the apical extracellular matrix.	protein_coding_primary_transcript	0.00097859	0.0193105	-0.250256	0.0759131	6.97976	0.015985	0.000975975	0.00478682	0.00340949	0.00478682
F53B1.6.1	WBGene00018738	swip-10	swip-10 is an ortholog of human MBLAC1; is predicted to encode a protein with the following domains: Metallo-beta-lactamase, Ribonuclease Z/Hydroxyacylglutathione hydrolase-like, and Metallo-beta-lactamase domain-containing protein.	protein_coding_primary_transcript	0.00100062	0.0197256	-0.368671	0.112046	5.93001	0.0385773	0.00271023	0.0098441	0.00549956	0.0098441
C25F9.7.1	WBGene00005833	srw-86	srw-86 is enriched in the CEM, the IL2 neuron, the OLL, the PVD, and the ray neuron type B based on tiling, array, RNA-seq, and microarray studies.	protein_coding_primary_transcript	0.00100304	0.0197338	0.58286	0.177179	4.5332	0.15414	0.0126164	-0.00515705	0.0187759	0.0187759
F44G3.6.1	WBGene00004809	skr-3	skr-3 encodes a homolog of Skp1 in S. cerevisiae; skr-3 transcripts are upregulated in response to pathogenic bacteria, and skr-3(RNAi) results in enhanced susceptibility to infection.	protein_coding_primary_transcript	0.00100251	0.0197338	0.222485	0.0676283	6.84728	0.0188342	0.00101669	-0.000874182	0.00355689	0.00355689
T04A11.1.1	WBGene00011416	T04A11.1	T04A11.1 is an ortholog of human PBLD; is predicted to have catalytic activity.	protein_coding_primary_transcript	0.00100886	0.0198088	0.370613	0.112715	5.11164	0.0336254	0.00280034	-0.000248822	0.00990442	0.00990442
T04A11.4.1	WBGene00011419	T04A11.4	T04A11.4 is predicted to have catalytic activity.	protein_coding_primary_transcript	0.00100886	0.0198088	0.370613	0.112715	5.11164	0.0336254	0.00280034	-0.000248822	0.00990442	0.00990442
M02F4.8.2	WBGene00000175	aqp-7	aqp-7 encodes an aquaglyceroporin whose expression in Xenopus oocytes increases either water or glycerol permeability five- to seven-fold; AQP-7 has no function in mass RNAi assays, perhaps reflecting genetic redundancy with its several paralogs; AQP-7 is expressed in muscle punctae (perhaps focal adhesions).	protein_coding_primary_transcript	0.00101262	0.0198628	0.408595	0.124306	7.08866	0.0568704	0.00379298	0.0116591	0.00329662	0.0116591
T19D2.2.1	WBGene00004184	T19D2.2	T19D2.2 is an ortholog of human PTP4A1 (protein tyrosine phosphatase type IVA, member 1) and PTP4A2 (protein tyrosine phosphatase type IVA, member 2); is predicted to have protein tyrosine phosphatase activity.	protein_coding_primary_transcript	0.00102095	0.019989	-0.263706	0.0802836	6.30684	0.0158666	0.00198996	0.000936872	0.00445549	0.00445549
ZC412.10.1	WBGene00050943	ZC412.10	ZC412.10 is enriched in the OLL and the PVD based on tiling, array, and RNA-seq studies.	protein_coding_primary_transcript	0.00102108	0.019989	-0.48949	0.149023	4.81684	0.0557363	0.00871831	0.00344097	0.0134897	0.0134897
T25G12.3.1	WBGene00020811	T25G12.3	n.a.	protein_coding_primary_transcript	0.00103	0.0201238	0.359734	0.109601	5.54495	0.0311436	0.0048142	0.00226911	0.00719825	0.00719825
T26H5.9a.1	WBGene00044206	T26H5.9	T26H5.9 is enriched in the AVE based on tiling, array, and RNA-seq studies.	protein_coding_primary_transcript	0.00102919	0.0201238	0.441339	0.134455	5.20758	1.03028	0.00886468	0.0092135	0.00917208	0.0092135
ZK1320.3.1	WBGene00014253	ZK1320.3	ZK1320.3 is expressed in the intestine; is predicted to encode a protein with the following domain: Protein of unknown function DUF5352.	protein_coding_primary_transcript	0.0010407	0.0203127	0.435529	0.132812	5.99707	0.0645236	0.00299709	0.014642	0.00529422	0.014642
C24H12.4a.1	WBGene00016073	C24H12.4	C24H12.4 encodes a DEAD-box helicase; loss of C24H12.4 activity via RNAi indicates that C24H12.4 activity is required for larval development.	protein_coding_primary_transcript	0.00104761	0.0204275	0.239539	0.0730878	6.58594	0.0126983	0.00143108	0.000412026	0.00391074	0.00391074
C53A3.2.1	WBGene00016892	pgph-3	C53A3.2 is an ortholog of human PDXP (pyridoxal phosphatase) and PGP; is predicted to have phosphatase activity; is expressed in the hypodermis and the intestine.	protein_coding_primary_transcript	0.00105641	0.0205787	-0.850908	0.259815	4.01459	0.316544	0.0290071	0.00949667	0.0384967	0.0384967
C09D1.1h.1	WBGene00006820	unc-89	unc-89 encodes several protein isoforms variably characterized by the presence or absence of SH3, DH, PH, immunoglobulin and myosin light chain kinase (MLCK)-like protein kinase domains; during development, unc-89 is required for proper organization of A bands in striated muscle and thus for fully normal locomotion, pharyngeal muscle contractions, and body size; unc-89 is expressed in body wall m…	protein_coding_primary_transcript	0.00105761	0.0205817	6.06386	1.85171	2.91283	8.24687	3.1932	-3.02332	0.235634	0.235634
C01G6.9.1	WBGene00007229	C01G6.9	n.a.	protein_coding_primary_transcript	0.00106274	0.0206434	-1.53667	0.469445	3.64823	0.621744	0.0410424	0.179337	0.0732341	0.179337
F15B9.6.1	WBGene00008850	F15B9.6	F15B9.6 is enriched in the OLL and the PVD based on microarray and RNA-seq studies.	protein_coding_primary_transcript	0.00106497	0.0206434	0.763584	0.233314	4.04387	0.179629	0.0177159	0.00319289	0.0367195	0.0367195
F52F10.2.1	WBGene00018706	F52F10.2	F52F10.2 is an ortholog of human MFSD8; human orthologs of this gene are implicated in neuronal ceroid lipofuscinosis 7; is predicted to encode a protein with the following domains: Major facilitator superfamily and MFS transporter superfamily.	protein_coding_primary_transcript	0.00106492	0.0206434	-1.69873	0.519047	3.46325	0.782154	0.0574774	0.211933	0.101713	0.211933
ZK430.8.1	WBGene00022743	mlt-7	mlt-7 encodes an animal heme peroxidase; MLT-7 is required for formation of the C. elegans cuticle and normal molting; specifically, MLT-7 functions in combination with BLI-3/DUOX for proper cross-linking of cuticular collagens; when expressed in vitro, MLT-7 exhibits peroxidase activity; MLT-7 is expressed in the hypodermis, which synthesizes the cuticle, at each larval molt.	protein_coding_primary_transcript	0.00106482	0.0206434	0.247427	0.0756007	6.48442	0.0205553	0.00163208	0.00295789	0.00408338	0.00408338
F16B4.8a.1	WBGene00000387	cdc-25.2	cdc-25.2 encodes a putative homolog of Cdc25 phosphatase protein family that affects germline proliferation.	protein_coding_primary_transcript	0.00106641	0.0206511	-0.249763	0.0763244	6.4939	0.0155798	0.00175923	0.00200959	0.00406619	0.00406619
ZC250.1a.1	WBGene00000893	cyn-17	cyn-17 is predicted to have peptidyl-prolyl cis-trans isomerase activity.	protein_coding_primary_transcript	0.00106793	0.0206602	-2.58818	0.791011	2.77661	1.41257	0.34404	-0.225355	0.281659	0.281659
F46C8.2.1	WBGene00000747	col-174	col-174 is predicted to be a structural constituent of cuticle.	protein_coding_primary_transcript	0.00107951	0.0208638	-2.854	0.873066	2.2942	1.77075	0.250253	-0.153764	0.51199	0.51199
ZK678.8.1	WBGene00044630	bus-17	bus-17 encodes a putative GT13 glycosyltransferase whose homologs include human B3GALT2 and C. elegans BRE-5; BUS-17 is required for bacterial infection, as well as for cuticle integrity, long-term survival, and traction during movement; specifically, bus-17 is needed both for colonization by Microbacterium nematophilum (and the tail-swelling response to M. nematophilum infection) and for attachm…	protein_coding_primary_transcript	0.00108448	0.0209394	-0.322344	0.0986474	5.71854	0.0287419	0.0034399	0.000793152	0.00629141	0.00629141
R05F9.12.1	WBGene00019895	aagr-2	aagr-2 is an ortholog of human MGAM (maltase-glucoamylase); exhibits alpha-1,4-glucosidase activity; is involved in glycogen catabolic process.	protein_coding_primary_transcript	0.00108941	0.0210139	0.21616	0.0661776	6.99591	0.0107469	0.00098708	-0.000478136	0.00339239	0.00339239
T21H3.2b.1	WBGene00004230	ptr-16	ptr-16 encodes a nematode-specific member of the sterol sensing domain(SSD) proteins, distantly paralogous to Drosophila PATCHED (PTC) andhuman PTCH (OMIM:601309, mutated in basal cell nevus syndrome); PTR-16is partially required for normal molting from L2 to L3 larval stages;however, PTR-16 and PTR-1 together are strongly required for bothmolting and viability, with double ptr-1/-16 RNAi animals…	protein_coding_primary_transcript	0.00109334	0.0210486	-3.45511	1.05812	3.92198	2.75801	1.07463	-0.932912	0.0449757	0.0449757
Y105C5A.12.1	WBGene00013636	Y105C5A.12	n.a.	protein_coding_primary_transcript	0.00109267	0.0210486	0.410645	0.125752	6.79921	0.203931	0.00120277	0.0146108	0.00361452	0.0146108
ZC308.1c.1	WBGene00001596	gld-2	gld-2 encodes the catalytic subunit of a cytoplasmic poly(A) polymerase (PAP) associated with P granules in early embryos, which encodes the central catalytic domain but lacks the normal RNA-binding (RRM) domain of eukaryotic PAPs; GLD-2 regulates the switch from mitosis to meiosis in the germline, is necessary for formation of functional sperm or oocytes, requires activation by GLD-3 for PAP act…	protein_coding_primary_transcript	0.0011006	0.0211472	-0.65061	0.199362	4.5637	0.0904201	0.0216403	-0.0144054	0.018105	0.018105
ZC308.1d.1	WBGene00001596	gld-2	gld-2 encodes the catalytic subunit of a cytoplasmic poly(A) polymerase (PAP) associated with P granules in early embryos, which encodes the central catalytic domain but lacks the normal RNA-binding (RRM) domain of eukaryotic PAPs; GLD-2 regulates the switch from mitosis to meiosis in the germline, is necessary for formation of functional sperm or oocytes, requires activation by GLD-3 for PAP act…	protein_coding_primary_transcript	0.0011006	0.0211472	-0.65061	0.199362	4.5637	0.0904201	0.0216403	-0.0144054	0.018105	0.018105
Y42G9A.2.1	WBGene00021532	Y42G9A.2	n.a.	protein_coding_primary_transcript	0.00110792	0.0212671	-0.319218	0.097872	5.76413	0.0234814	0.00348275	0.00135658	0.00609619	0.00609619
F47G4.4.1	WBGene00009825	F47G4.4	F47G4.4 encodes a paralog of MEI-2 that, like MEI-2, binds MEI-1 in vitro; F47G4.4 might thus be an alternative ligand of MEI-1 in vivo.	protein_coding_primary_transcript	0.00112435	0.0215615	-0.386258	0.118578	5.33702	0.0338339	0.00570673	0.000732917	0.0083541	0.0083541
F11E6.5.1	WBGene00001240	elo-2	elo-2 encodes a palmitic acid elongase, homologous to polyunsaturated fatty acid (PUFA) elongases such as ELO-1, that is required for normally rapid growth, normally large body size, fertility, and for the quantitative regulation of the ultradian defecation rhythm; the joint action of ELO-2 with ELO-1 is strongly required for 20-carbon PUFA production and for general viability; loss of el-2 activ…	protein_coding_primary_transcript	0.00112656	0.021583	0.193618	0.0594495	7.49565	0.0137861	0.000571824	0.00173547	0.00296241	0.00296241
C52E12.3.2	WBGene00005025	sqv-7	The sqv-7 gene encodes a nucleotide-sugar transporter of the Golgi membrane, that is required for cytokinesis of one-cell embryos and for vulval morphogenesis; SQV-7 promotes glycosaminoglycan biosynthesis by translocating UDP-glucuronic acid, UDP-N-acetylgalactosamine, and UDP-galactose into the lumen of the Golgi apparatus; SQV-7 is biochemically active when transgenically expressed in yeast or…	protein_coding_primary_transcript	0.00112882	0.0216053	-0.51234	0.157339	5.52014	0.0680592	0.00419475	0.0205609	0.0073354	0.0205609
F56H11.4a.1	WBGene00001239	elo-1	elo-1 encodes a component of C-18 polyunsaturated fatty acid (PUFA) elongase that is required for normal elongation of n-6 and n-3 20-carbon PUFA in vivo; ELO-1 is a condensing enzyme that elongates n-6 and n-7 (and, with less efficiency, n-3) series C18 PUFAs.	protein_coding_primary_transcript	0.00114082	0.0218137	0.177672	0.0546131	8.24661	0.00658111	0.000289195	0.000150422	0.0026934	0.0026934
D2092.5.1	WBGene00017066	maco-1	maco-1 encodes a novel protein with five transmembrane domains in the N-terminus and four coiled coil domains in the C-terminus; maco-1 is functionally conserved across species and is orthologous to human macoilin (OMIM:601301); macoilin is involved in assembly or traffic of ion channels or ion channel regulators; MACO-1 is not required for development but for appropriate regulation of neuronal a…	protein_coding_primary_transcript	0.00114411	0.0218555	-0.23205	0.071346	6.69771	0.0145068	0.00116642	0.00392384	0.00374609	0.00392384
C01B10.5a.1	WBGene00001858	hil-7	hil-7 encodes an H1 linker histone.	protein_coding_primary_transcript	0.00114764	0.0219017	-0.762391	0.234468	4.16827	0.120145	0.0246146	-0.0190104	0.0303604	0.0303604
F21G4.3.1	WBGene00009024	F21G4.3	n.a.	protein_coding_primary_transcript	0.00115255	0.0219741	-1.13346	0.348717	3.55793	0.289584	0.0355076	0.00414075	0.0860957	0.0860957
C26C6.3.1	WBGene00003552	nas-36	nas-36 encodes an astacin-like protease; nas-36 activity is required for molting; a nas-36::gfp reporter is expressed in hypodermal cells.	protein_coding_primary_transcript	0.00115421	0.0219845	-1.06237	0.326887	3.65098	0.394651	0.033983	0.0331122	0.0728721	0.0728721
F59C6.16.1	WBGene00077764	F59C6.16	n.a.	protein_coding_primary_transcript	0.00115576	0.0219929	0.702756	0.216261	4.17765	0.167747	0.0168218	0.00870165	0.0299468	0.0299468
Y41D4B.16.1	WBGene00021518	hpo-6	hpo-6 localizes to the membrane raft.	protein_coding_primary_transcript	0.00115831	0.0220202	0.237798	0.0731922	6.97218	0.0523128	0.000909313	0.00444778	0.00341757	0.00444778
C54G7.3b.1	WBGene00002983	lgx-1	lgx-1 encodes a polysaccharide deacetylase.	protein_coding_primary_transcript	0.00117884	0.0223888	-2.47155	0.761894	3.06409	1.32489	0.38832	-0.217111	0.192163	0.192163
C44H9.4.1	WBGene00008099	C44H9.4	C44H9.4 is enriched in the AVA, the OLL, the PVD, and the SAB based on microarray, tiling, array, and RNA-seq studies; is predicted to encode a protein with the following domain: P-loop containing nucleoside triphosphate hydrolase.	protein_coding_primary_transcript	0.00118204	0.0224252	2.03146	0.626379	2.85723	1.39563	0.138839	-0.0641873	0.253512	0.253512
C50F4.14b.1	WBGene00008237	nstp-10	The C50F4.14 gene encodes a putative GDP-fucose transporter orthologous to the human GDP-FUCOSE TRANSPORTER 1 gene (LAD II; OMIM:605881), which when mutated leads to congenital disorder of glycosylation, type IIc.	protein_coding_primary_transcript	0.00118303	0.0224252	-0.259898	0.0801428	6.78098	0.0142908	0.00278576	-0.00160712	0.00363711	0.00363711
W06A7.3b.1	WBGene00004336	ret-1	ret-1 localizes to the endomembrane system; is expressed in several tissues, including the nervous system and the reproductive system.	protein_coding_primary_transcript	0.00120173	0.022758	-0.197643	0.0610299	7.76459	0.0155746	0.000906439	-0.00026894	0.00281821	0.00281821
C18F3.2a.1	WBGene00004732	sax-7	sax-7 encodes an ortholog of human L1CAM, and a paralog of lad-2; L1CAM is a member of the group of highly conserved transmembrane cell adhesion receptor molecules which belong to the immunuglobulin superfamily; SAX-7 is required for axon guidance, neurite outgrowth and maintenance of neuronal positioning through homophilic and heterophilic interactions; sax-7 also affects germline development, e…	protein_coding_primary_transcript	0.00121104	0.0228903	-0.244362	0.0755074	7.48331	0.0153295	0.00273095	0.00184753	0.00297041	0.00297041
F47B7.4.1	WBGene00018535	F47B7.4	F47B7.4 is predicted to encode a protein with the following domain: TRA-1 regulated.	protein_coding_primary_transcript	0.00121099	0.0228903	-2.38425	0.736726	2.5366	1.38366	0.160419	-0.0752869	0.382346	0.382346
F25D7.3a.1	WBGene00003847	blmp-1	blmp-1 encodes a zinc finger and SET domain-containing protein that is the C. elegans BLIMP1 (B lymphocyte-induced maturation protein 1) ortholog; loss of blmp-1 activity via deletion mutation has been reported to result in small, dumpy animals with abnormal fat content, while loss of blmp-1 activity via RNAi reportedly results in animals that are small, dumpy, have an amorphous pharynx, and are …	protein_coding_primary_transcript	0.00122434	0.0231194	-0.382118	0.118188	7.05774	0.0383866	0.00223047	0.0117378	0.00332816	0.0117378
H30A04.1a.1	WBGene00001148	eat-20	eat-20 is predicted to have calcium ion binding activity; localizes to the axon and cell surface; is expressed in several tissues, including the alimentary system, the coelomocyte, the hypodermis, the nervous system, and the sensillum.	protein_coding_primary_transcript	0.00123215	0.0232448	-0.575553	0.178116	5.61415	0.104648	0.0154498	0.0162757	0.0068094	0.0162757
C12D12.1a.1	WBGene00015713	C12D12.1	C12D12.1 is enriched in the OLL and the PVD based on proteomic, microarray, tiling, array, and RNA-seq studies.	protein_coding_primary_transcript	0.00124466	0.023436	0.321113	0.0994636	6.47732	0.033111	0.00579659	0.00187484	0.00409642	0.00409642
Y67D8C.9a.1	WBGene00022073	Y67D8C.9	Y67D8C.9 is predicted to have aminopeptidase activity, metallopeptidase activity, and zinc ion binding activity; is involved in embryo development, regulation of meiotic cell cycle process involved in oocyte maturation, and regulation of oviposition.	protein_coding_primary_transcript	0.00124431	0.023436	-0.654304	0.202664	5.32445	0.128033	0.0326447	-0.00229924	0.00842783	0.00842783
Y54G2A.18.1	WBGene00021883	Y54G2A.18	Y54G2A.18 is an ortholog of human BCAP31; localizes to the membrane raft; is expressed in several tissues, including the excretory cell, the intestine, the muscular system, and the reproductive system.	protein_coding_primary_transcript	0.00124622	0.023443	0.208195	0.064495	7.69422	0.0121033	0.00044947	0.00371013	0.00285051	0.00371013
F56C3.9.1	WBGene00018946	F56C3.9	F56C3.9 is predicted to encode a protein with the following domains: BTB/POZ domain and SKP1/BTB/POZ domain superfamily.	protein_coding_primary_transcript	0.00125571	0.0235778	-0.863817	0.267774	3.86668	0.152425	0.0221849	-0.0205927	0.0495182	0.0495182
T03D8.6a.1	WBGene00011393	T03D8.6	T03D8.6 is an ortholog of human GGT1 (gamma-glutamyltransferase 1) and GGT2 (gamma-glutamyltransferase 2); is predicted to have glutathione hydrolase activity.	protein_coding_primary_transcript	0.00125578	0.0235778	-0.19842	0.0615086	7.33733	0.0125942	0.000708529	0.00192313	0.00307478	0.00307478
C32E12.5.1	WBGene00004771	sem-2	sem-2 encodes an HMG-box transcription factor that affects the migration, division, and cell-fate of the 2 sex myoblasts, and also affects embryonic viability, elongation of embryos, egg laying, anterior body-wall muscle development, and organization of the anterior hypodermis.	protein_coding_primary_transcript	0.00126082	0.02365	-0.891137	0.276343	5.62825	0.217006	0.0150486	0.0613169	0.00673282	0.0613169
R13F6.9.1	WBGene00004857	sma-3	sma-3 encodes a Smad protein; during development, SMA-3 functions as part of a DBL-1/SMA-6 TGF-beta-related signaling pathway that controls body size and male tail sensory ray and spicule formation; sma-3, through this pathway, also regulates reproductive aging; studies have shown that a reduction of TGF-beta pathway genes extends reproductive span by maintaining oocyte and germline quality; sma-…	protein_coding_primary_transcript	0.00129421	0.0242533	0.338965	0.105358	5.56535	0.0293076	0.00401587	-0.00168485	0.00708448	0.00708448
C43D7.5.1	WBGene00008068	sdz-6	sdz-6 is involved in gastrulation.	protein_coding_primary_transcript	0.0013377	0.0250445	2.53316	0.789695	2.41716	2.31844	0.18104	-0.177952	0.442578	0.442578
C26E6.2.1	WBGene00016138	flh-2	flh-2 exhibits sequence-specific DNA binding activity; is involved in negative regulation of transcription, DNA-templated and nematode larval development; localizes to the nucleus; is expressed in the hypodermis and the vulva.	protein_coding_primary_transcript	0.00134868	0.0252261	-0.270724	0.0844583	6.08827	0.018155	0.00209876	0.00334668	0.00503444	0.00503444
K02F3.3.1	WBGene00001392	far-8	far-8 is predicted to have lipid binding activity.	protein_coding_primary_transcript	0.00136837	0.0255701	-0.221164	0.0690869	6.80407	0.0120047	0.00116442	0.00110154	0.00360857	0.00360857
W01C9.2.1	WBGene00012176	W01C9.2	W01C9.2 is enriched in the OLL and the PVD based on microarray and RNA-seq studies.	protein_coding_primary_transcript	0.00137405	0.0256519	0.687731	0.214913	4.18153	0.137316	0.0164092	0.0199335	0.0297782	0.0297782
C17H1.6.1	WBGene00007659	pals-5	pals-5 is involved in innate immune response.	protein_coding_primary_transcript	0.0013801	0.0257405	1.9905	0.622267	2.84801	1.40697	0.130622	-0.0248419	0.256594	0.256594
R04E5.10a.1	WBGene00002057	ifd-1	ifd-1 encodes two isoforms of a nonessential intermediate filament protein; IFD-1 is predicted to function as a structural component of the cytoskeleton; IFD-1 has no obvious function in RNAi assays.	protein_coding_primary_transcript	0.00139045	0.0259092	0.307712	0.0962615	5.83925	0.0375966	0.00345937	0.00253162	0.00580691	0.00580691
E04F6.8.1	WBGene00017127	E04F6.8	n.a.	protein_coding_primary_transcript	0.00143028	0.0266261	0.336173	0.105434	5.57689	0.0370505	0.00409667	-0.00139477	0.00701962	0.00701962
T19B10.2.1	WBGene00011831	T19B10.2	T19B10.2 is expressed in the hypodermis.	protein_coding_primary_transcript	0.00144529	0.0268802	-0.586584	0.184145	7.91432	0.136456	0.0048446	0.0290647	0.0027617	0.0290647
T11F9.9.1	WBGene00000730	col-157	col-157 is predicted to be a structural constituent of cuticle.	protein_coding_primary_transcript	0.00146923	0.0272996	-2.60531	0.819101	2.44009	1.72844	0.240453	0.146283	0.430473	0.430473
R04B5.9.1	WBGene00011006	ugt-47	ugt-47 is an ortholog of human UGT3A1 (UDP glycosyltransferase family 3 member A1) and UGT3A2 (UDP glycosyltransferase family 3 member A2); is predicted to have glucuronosyltransferase activity.	protein_coding_primary_transcript	0.00149027	0.0276647	0.622643	0.196011	4.36325	0.10191	0.015219	0.0116428	0.0232013	0.0232013
F22F7.1a.1	WBGene00017719	ldp-1	ldp-1 is an ortholog of human SCCPDH; is predicted to have oxidoreductase activity; is expressed in several tissues, including the alimentary system, the body wall musculature, the head, the nervous system, and the tail.	protein_coding_primary_transcript	0.00149647	0.0277537	0.22916	0.072168	7.92941	0.0148409	0.000387218	0.004821	0.00275692	0.004821
K01A2.11b.1	WBGene00019285	cbn-1	cbn-1 encodes a protein that contains a predicted signal peptide and calcium-binding EF-hand motifs.	protein_coding_primary_transcript	0.00151049	0.0279873	-0.448559	0.141383	6.12023	0.0735321	0.0109533	0.00903579	0.00494683	0.00903579
C03A3.9.1	WBGene00284849	C03A3.9	n.a.	protein_coding_primary_transcript	0.00151218	0.0279923	-1.51025	0.476068	3.16791	0.523137	0.0616258	0.0478211	0.165015	0.165015
T25D3.4a.1	WBGene00020798	T25D3.4	T25D3.4 is an ortholog of human MFSD14A and MFSD14B; is predicted to have transporter activity; is expressed in the seam cell.	protein_coding_primary_transcript	0.00152675	0.0282355	-0.399626	0.126083	6.53194	0.0548178	0.0118974	-0.00643916	0.00399948	0.00399948
F21F8.3.1	WBGene00000218	asp-5	asp-5 is predicted to have aspartic-type endopeptidase activity; is expressed in the intestine.	protein_coding_primary_transcript	0.00154638	0.0285718	0.188184	0.0594422	8.83324	0.0108546	0.000143038	0.00339034	0.00276014	0.00339034
T21G5.5d.1	WBGene00006423	asd-2	asd-2 encodes, by alternative splicing, three isoforms of a signal transduction and activation of RNA (STAR protein) orthologous to human QKI (OMIM:609590) and Drosophila HOW, and paralogous to C. elegans GLD-1; ASD-2 is required for normal axonal guidance, developmentally regulated mRNA splicing, and correct protein folding in vivo; ASD-2 is required for the mutually exclusive splicing of let-2 …	protein_coding_primary_transcript	0.00154795	0.0285741	-0.291044	0.0919413	6.65607	0.0263558	0.00271672	0.00573648	0.00380472	0.00573648
R01H2.5.1	WBGene00019813	ger-1	ger-1 encodes the C. elegans ortholog of GDP-keto-6-deoxymannose 3,5-epimerase/4-reductase; GER-1 is involved in the synthesis of GDP-fucose and exhibits enzymatic activity in vitro; ger-1 is expressed in larvae and adults.	protein_coding_primary_transcript	0.0015529	0.0286387	-0.258305	0.0816231	6.2248	0.0166297	0.00199702	-0.0013022	0.00466532	0.00466532
F57B9.5.1	WBGene00000276	byn-1	byn-1 encodes a homolog of mammalian BYSTIN-LIKE (BYSL; OMIM:603871).	protein_coding_primary_transcript	0.00155718	0.028664	0.191296	0.0604639	7.39856	0.00978565	0.000627097	0.00159743	0.00302879	0.00302879
T05A7.4.1	WBGene00001976	hmg-11	hmg-11 is predicted to have DNA binding activity; is expressed in several tissues, including the ABalaaa, the alimentary system, the muscular system, the nervous system, and the reproductive system.	protein_coding_primary_transcript	0.00155673	0.028664	-0.185278	0.0585602	7.61305	0.00859251	0.000536809	0.00106361	0.00289249	0.00289249
Y50C1A.1a.1	WBGene00021733	otub-2	The Y50C1A.1 gene encodes an A20-like protease homolog that may be involved in apoptosis.	protein_coding_primary_transcript	0.00156392	0.0287613	-0.227969	0.0720837	6.66391	0.0189463	0.00140262	0.00361295	0.00379344	0.00379344
M03A8.3.1	WBGene00019749	M03A8.3	M03A8.3 is predicted to encode a protein with the following domain: PH-like domain superfamily.	protein_coding_primary_transcript	0.00156682	0.0287878	-0.446356	0.141162	5.20037	0.0540734	0.00601436	0.0139123	0.00922257	0.0139123
F44G4.8a.1	WBGene00009717	dep-1	dep-1 encodes a class III receptor protein tyrosine phosphatase (R-PTP)orthologous to human R-PTPs such as PTPRJ/Dep-1 (mutated in epithelialcancers; OMIM:600925); DEP-1 is required, redundantly with LIP-1 andLET-60, and downstream of LIN-12, to promote secondary over primary vulvalfate in the P5.p and P7.p lineages; DEP-1 is expressed in P5.p and P7.plineages, and dep-1 acts cell-autonomously in…	protein_coding_primary_transcript	0.00157157	0.0288482	-0.205988	0.0651627	7.24508	0.0106277	0.00109583	0.00247133	0.00315035	0.00315035
R07E5.13.1	WBGene00011119	mpc-1	mpc-1 is an ortholog of human MPC1 (mitochondrial pyruvate carrier 1); is predicted to encode a protein with the following domain: Mitochondrial pyruvate carrier.	protein_coding_primary_transcript	0.00157406	0.0288671	0.237126	0.0750239	6.48511	0.0181587	0.00154646	-0.00074273	0.00408212	0.00408212
C18D11.1.1	WBGene00007679	C18D11.1	n.a.	protein_coding_primary_transcript	0.00159269	0.0291816	0.189357	0.0599754	7.51448	0.00777317	0.000646606	0.000226631	0.00295045	0.00295045
C43H6.3.1	WBGene00016616	C43H6.3	C43H6.3 is an ortholog of human MTPN (myotrophin); is predicted to encode a protein with the following domains: Ankyrin repeat, Ankyrin repeat-containing domain, and Ankyrin repeat-containing domain superfamily.	protein_coding_primary_transcript	0.00161701	0.0295996	-0.401571	0.127369	5.55393	0.042111	0.0044114	0.0118114	0.00714828	0.0118114
F43G6.4.1	WBGene00009657	F43G6.4	n.a.	protein_coding_primary_transcript	0.0016276	0.0297518	-0.385573	0.122369	5.54718	0.0423219	0.0043194	0.0106547	0.00718582	0.0106547
Y46G5A.19a.2	WBGene00012909	spds-1	spds-1 encodes a spermidine synthase ortholog coexpressed in intestinal cells with smd-1 and odc-1; spds-1, smd-1 and odc-1, on the basis of orthology, are expected to be required for spermidine synthesis; a loss-of-function mutation of odc-1 is lethal; the spds-1 promoter has GATA- and initiator-(Inr)-like-elements that are conserved with its C. briggsae ortholog, and that are also found in the …	protein_coding_primary_transcript	0.00162834	0.0297518	0.384372	0.121993	5.68388	0.0392907	0.00520457	0.00967761	0.00645155	0.00967761
Y81G3A.4a.1	WBGene00013592	Y81G3A.4	Y81G3A.4 is enriched in the PLM based on tiling, array, and RNA-seq studies.	protein_coding_primary_transcript	0.00163552	0.0298555	-1.8423	0.584952	3.21859	0.881625	0.189549	0.131589	0.15262	0.15262
R08C7.4.1	WBGene00019948	R08C7.4	R08C7.4 is predicted to encode a protein with the following domain: Glycosyltransferase family 92.	protein_coding_primary_transcript	0.00163891	0.0298896	-1.00065	0.31778	3.68423	0.336334	0.0323511	0.000197545	0.068633	0.068633
ZC168.1.1	WBGene00003568	ncx-3	ncx-3 encodes a putative 3Na[+]/1Ca[2+] exchanger, orthologous to human SLC8A1-3 and paralogous to NCX-1/-2; NCX-3 is predicted to export free cytoplasmic Ca[2+] with low affinity but high capacity, being complemented by low-capacity/high-affinity Ca[2+] ATPase pumps such as MCA-1/-3; NCX-3 has tandem Calx-alpha and Calx-beta domains predicted to carry out ion transport and regulation; NCX-3 has …	protein_coding_primary_transcript	0.00166007	0.0302476	0.219975	0.0699413	6.75822	0.0135085	0.00122588	0.00018804	0.00366591	0.00366591
F09F7.6.1	WBGene00017303	F09F7.6	n.a.	protein_coding_primary_transcript	0.00166664	0.0303393	0.266782	0.0848547	6.11863	0.040911	0.00224915	0.0031063	0.00495117	0.00495117
C01B7.6.1	WBGene00004457	rpm-1	rpm-1 encodes an E3 ubiquitin ligase that contains an N-terminal RCC1 (regulator of chromosome condensation)-like guanine nucleotide exchange factor (GEF) domain and that is orthologous to Drosophila highwire and murine Phr1; RPM-1 functions autonomously within several different types of neurons to regulate presynaptic differentiation; in regulating axon termination, RPM-1 acts through the GLO-4 …	protein_coding_primary_transcript	0.00168164	0.0305261	-0.301825	0.0960808	6.54189	0.0257131	0.0031618	0.00606971	0.00398263	0.00606971
F37B1.3.1	WBGene00001762	gst-14	gst-14 is predicted to have transferase activity; is expressed in the intestine and the pharynx.	protein_coding_primary_transcript	0.0016794	0.0305261	0.63364	0.201684	4.28503	0.132502	0.014871	0.0258053	0.0257445	0.0258053
K08H10.1b.2	WBGene00002263	lea-1	The lea-1 gene encodes a protein that is predicted to be hydrophilic and heat-resistant, and that might participate in anhydrobiosis.	protein_coding_primary_transcript	0.00168105	0.0305261	-3.87016	1.23196	4.28806	5.38995	1.01341	0.504316	0.0256385	0.504316
R10E11.1c.2	WBGene00000366	cbp-1	cbp-1 encodes a homolog of the mammalian transcriptional cofactors CBP (OMIM:600140) and p300 (E1A-BINDING PROTEIN, 300-KD; OMIM:602700) that have been shown to possess histone acetyltransferase activity, and which, when mutated, lead to Rubinstein-Taybi syndrome (OMIM:180849) and colorectal cancer (OMIM:114500); at least one splicing form of CBP-1 exhibits histone acetyltransferase (HAT) activit…	protein_coding_primary_transcript	0.00168429	0.0305261	-0.211814	0.0674373	8.07786	0.0133708	0.000888289	0.00365949	0.00271843	0.00365949
W03F9.4a.2	WBGene00021002	W03F9.4	W03F9.4 is predicted to have transferase activity, transferring acyl groups.	protein_coding_primary_transcript	0.00168464	0.0305261	-0.344896	0.10981	5.70024	0.0332187	0.00453488	0.00752335	0.00637462	0.00752335
C15F1.6.1	WBGene00000198	art-1	a protein similar to synaptic glycoprotein SC2 from mammals.	protein_coding_primary_transcript	0.00168843	0.0305669	0.174236	0.0554859	7.94655	0.00698214	0.000327013	0.000726607	0.00275167	0.00275167
Y44E3B.1b.1	WBGene00021552	zip-4	zip-4 encodes, by alternative splicing, two isoforms of a putative C/EBP protein, divergently orthologous to human human CEBPA (OMIM:116897, mutated in acute myeloid leukemia), CEBPB (OMIM:189965), CEBPD (OMIM:116898), CEBPE (OMIM:600749, mutated in specific granule deficiency), and CEBPG (OMIM:138972); ZIP-4 is paralogous to CEBP-1; ZIP-4 is weakly expressed in what may be a ubiquitous, constitu…	protein_coding_primary_transcript	0.00169985	0.0307454	4.27631	1.36266	2.16311	4.99329	1.26247	-1.09862	0.594372	0.594372
T25B6.2.1	WBGene00020788	nep-22	nep-22 encodes two isoforms of a neprilysin; neprilysins are thermolysin-like zinc metallopeptidases, found on the outer surface of animal cells, that negatively regulate small signalling peptides (e.g., enkephalin, tachykinin, insulin, and natriuretic peptides) by cleaving them; NEP-22 is orthologous to Ac-mep-1, a gut luminal neprilysin which is specifically expressed in the adult life stage of…	protein_coding_primary_transcript	0.00174705	0.03157	0.364116	0.116325	6.89646	0.034698	0.000969995	0.0125614	0.00350045	0.0125614
F52E1.7b.1	WBGene00002021	hsp-17	hsp-17 encodes a heat shock protein that is a member of the hsp16/hsp20/alpha-crystallin family of heat shock proteins; by homology, HSP-17 is predicted to function as a molecular chaperone that protects cells from heat-induced protein aggregation and denaturation.	protein_coding_primary_transcript	0.00175273	0.0316148	0.344057	0.10995	5.77655	0.026139	0.00604323	-0.00235781	0.00604576	0.00604576
Y41D4A.7a.1	WBGene00021509	Y41D4A.7	n.a.	protein_coding_primary_transcript	0.00175223	0.0316148	-0.322356	0.103012	5.65168	0.0264933	0.00400097	0.0021793	0.00661051	0.00661051
B0218.6a.1	WBGene00015050	clec-51	clec-51 is predicted to have carbohydrate binding activity.	protein_coding_primary_transcript	0.00177828	0.0320464	0.478765	0.153207	4.75713	0.0591212	0.00901656	-0.000763309	0.0144558	0.0144558
F37C12.4.1	WBGene00004450	rpl-36	rpl-36 encodes a large ribosomal subunit L36 protein; by homology, RPL-36 is predicted to function in protein biosynthesis; in C. elegans, RPL-36 activity is required for embryonic and germline development and normal postembryonic growth rates.	protein_coding_primary_transcript	0.00179517	0.0323212	0.179806	0.05759	9.59209	0.00760715	7.58052e-05	0.00181573	0.0032408	0.0032408
F38B6.6.1	WBGene00018175	F38B6.6	F38B6.6 is an ortholog of human TMTC4 (transmembrane and tetratricopeptide repeat containing 4); is predicted to encode a protein with the following domains: Tetratricopeptide-like helical domain superfamily, Domain of unknown function DUF1736, and Tetratricopeptide repeat.	protein_coding_primary_transcript	0.00183883	0.033063	-0.482249	0.15481	4.75705	0.0722181	0.00950904	0.00953978	0.0144572	0.0144572
Y39G10AR.2c.1	WBGene00021460	zwl-1	zwl-1 is involved in positive regulation of mitotic spindle pole body separation, positive regulation of protein localization to kinetochore, and protein localization to kinetochore involved in kinetochore assembly; localizes to the RZZ complex.	protein_coding_primary_transcript	0.00183972	0.033063	4.53214	1.45496	2.14496	4.9064	1.51045	-1.48877	0.606461	0.606461
K08E7.5d.1	WBGene00010673	K08E7.5	K08E7.5 is enriched in the OLL and the PVD based on microarray, tiling, and array studies.	protein_coding_primary_transcript	0.00184587	0.0331275	-2.14161	0.687743	4.44358	0.923591	0.452043	-0.4448	0.0209477	0.0209477
Y54F10AL.1a.1	WBGene00021847	Y54F10AL.1	Y54F10AL.1 is an ortholog of human TMEM165; is expressed in several tissues, including the alimentary system, the body wall musculature, the head, the nervous system, and the reproductive system; human orthologs of this gene are implicated in congenital disorder of glycosylation type II; is predicted to encode a protein with the following domain: Gdt1 family.	protein_coding_primary_transcript	0.00184666	0.0331275	-0.312331	0.100304	6.08477	0.0272727	0.00501676	0.00393912	0.0050441	0.0050441
W03G11.4.1	WBGene00012226	W03G11.4	W03G11.4 is enriched in the AFD, the OLL, the PVD, and the SAB based on microarray, tiling, array, and RNA-seq studies.	protein_coding_primary_transcript	0.00186218	0.0333452	-0.547904	0.176097	6.38997	0.106887	0.0267415	0.00401636	0.00426867	0.00426867
Y17D7C.6a.1	WBGene00194680	Y17D7C.6	n.a.	protein_coding_primary_transcript	0.001861	0.0333452	0.364491	0.117141	5.31625	0.0337784	0.00524547	0.00319217	0.00847648	0.00847648
T13F2.1a.1	WBGene00001396	fat-4	fat-4 encodes a delta-5 fatty acid desaturase; when expressed heterologously in S. cerevisiae, FAT-4 converts di-homo-gamma-linolenic acid (20:3delta8,11,14) to arachidonic acid (20:4delta5,8,11,14), an important precursor in eicosanoid metabolism, as well as on other fatty acids (C18 to C20); FAT-4 is is required in vivo for delta-5 unsaturated fatty acid synthesis.	protein_coding_primary_transcript	0.00188041	0.0336412	0.177752	0.0571825	7.76812	0.00794319	0.000453151	0.0017865	0.00281668	0.00281668
R13A5.12.1	WBGene00003063	lpd-7	lpd-7 encodes a BRCT domain-containing protein that is orthologous to Saccharomyces cerevisiae Nop7p and the vertebrate pescadillo proteins required for nucleolar assembly, ribosome biogenesis, and cell proliferation; loss of lpd-7 activity via RNAi indicates that, in C. elegans, LPD-7 is required for fat storage and for larval growth and development; based upon its similarity to the yeast and ve…	protein_coding_primary_transcript	0.00189748	0.0339157	0.183032	0.0589317	7.53097	0.00949427	0.000532737	0.00282859	0.00294021	0.00294021
T27C4.2a.1	WBGene00020855	hpo-36	n.a.	protein_coding_primary_transcript	0.00191368	0.0341435	-0.200183	0.0645061	7.05911	0.00896352	0.000834282	-1.30977e-05	0.00332676	0.00332676
Y57G11C.10a.1	WBGene00001558	gdi-1	gdi-1 encodes a member of the Rab GDP dissociation inhibitor (GDI) family with high similarity to Drosophila Gdi; expressed around the pharyngeal, vulval, and tail regions.	protein_coding_primary_transcript	0.00191248	0.0341435	-0.168784	0.054385	9.00678	0.00799958	0.000130212	0.000541487	0.00282752	0.00282752
R09H10.4.1	WBGene00004228	ptr-14	ptr-14 encodes a nematode-specific member of the sterol sensing domain(SSD) proteins, distantly paralogous to Drosophila PATCHED (PTC) andhuman PTCH (OMIM:601309, mutated in basal cell nevus syndrome); PTR-14is weakly required for normal molting from L4 to adult stages; PTR-14 isalso required for normal growth to full size and locomotion.	protein_coding_primary_transcript	0.00193462	0.0344858	-0.494517	0.159517	7.41781	0.066286	0.000613884	0.0248318	0.003015	0.0248318
C14B9.3.1	WBGene00015753	C14B9.3	C14B9.3 is enriched in the AFD based on tiling, array, and RNA-seq studies.	protein_coding_primary_transcript	0.00193767	0.0345091	-1.46073	0.471261	4.36397	0.502482	0.198907	-0.0816099	0.0231797	0.0231797
C14B1.1.1	WBGene00003962	pdi-1	pdi-1 encodes a protein disulfide isomerase; loss of function mutations in pdi-1 result in no obvious abnormalities, but animals triply mutant for three C. elegans PDI's, encoded by pdi-1, pdi-2, and pdi-3, display embryonic lethality characterized by loss of vermiform morphology after elongation, suggesting that the pdi genes function redundantly in embryonic morphogenesis; PDI-1 exhibits protei…	protein_coding_primary_transcript	0.00194443	0.0345982	0.169058	0.0545597	9.07592	0.00727782	0.000115885	0.00213388	0.00286088	0.00286088
F48D6.4b.1	WBGene00018602	F48D6.4	n.a.	protein_coding_primary_transcript	0.00196815	0.0349888	-0.433822	0.140169	6.74704	0.054097	0.00213384	0.0175135	0.00368032	0.0175135
ZC434.9e.1	WBGene00013895	ZC434.9	ZC434.9 is an ortholog of human CPA1 (carboxypeptidase A1), CPA5 (carboxypeptidase A5), and CPA6 (carboxypeptidase A6); is predicted to have metallocarboxypeptidase activity and zinc ion binding activity; human orthologs of this gene are implicated in familial temporal lobe epilepsy 5.	protein_coding_primary_transcript	0.00198568	0.0352687	-2.50777	0.810955	3.32794	1.72633	0.529658	-0.0592182	0.12799	0.12799
B0495.4.1	WBGene00003730	nhx-2	nhx-2 encodes a sodium/proton exchanger; NHX-2 promotes normal peptide transporter function and recovery from intracellular acid load via catalysis of the electroneutral exchange of extracellular sodium for an intracellular proton; NHX-2 activity is required for normally high growth rates, and for propagation or maintenance of the germline; NHX-2 is expressed in the apical membranes of intestinal…	protein_coding_primary_transcript	0.00200109	0.0355103	0.245141	0.0793319	6.30549	0.014167	0.00183483	0.000862591	0.00445873	0.00445873
T09A5.10.2	WBGene00002994	lin-5	lin-5 encodes a novel protein with a centrally located alpha-helical coiled-coil domain and ten potential proline-directed kinase phosphorylation sites; LIN-5 activity is required for mitosis and cytokinesis at all stages of development and specifically, for spindle positioning, chromosome alignment and segregation, and perhaps also for blocking exit from mitosis when chromosome segregation fails…	protein_coding_primary_transcript	0.00201453	0.0357167	-4.81472	1.55913	3.56548	7.22794	2.34594	-1.49098	0.0849451	0.0849451
F08C6.2b.1	WBGene00017241	pcyt-1	pcyt-1 encodes a lipid-activated CTP:phosphocholine cytidylyltransferase (CCT), with CCT activity in vitro; recombinant PCYT-1 is most activated by a 1:1 mixture of phosphatidylcholine:oleate vesicles; an inhibitory 21-residue segment (residues 246-266) is critical for specific activation of PCYT-1 by lipids, since deletion or mutation of this segment causes PCYT-1 to be constitutively active wit…	protein_coding_primary_transcript	0.00202234	0.0358229	0.24916	0.0807144	6.27685	0.0161674	0.00198571	-0.000955109	0.00452911	0.00452911
W08E12.7.1	WBGene00021088	W08E12.7	W08E12.7 is an ortholog of human PA2G4; is expressed in the gonad, the intestine, and the pharynx; human PA2G4 exhibits DNA binding activity, DNA-binding activity transcription factor activity, and ubiquitin protein ligase binding activity.	protein_coding_primary_transcript	0.0020264	0.0358627	0.165751	0.0537047	8.68497	0.00742592	0.000163858	0.00137949	0.00272034	0.00272034
C16C4.5.1	WBGene00015829	math-15	math-15 is enriched in the NSM and the PVD based on tiling, array, and RNA-seq studies; is predicted to encode a protein with the following domains: MATH/TRAF domain and TRAF-like.	protein_coding_primary_transcript	0.00204206	0.0361075	2.12655	0.689532	2.67129	1.76521	0.152835	0.0570835	0.32262	0.32262
F13D12.4a.2	WBGene00000114	alh-8	alh-8 is orthologous to the human gene METHYLMALONATE-SEMIALDEHYDE DEHYDROGENASE (ALDH6A1; OMIM:603178), which when mutated leads to MMSDH deficiency.	protein_coding_primary_transcript	0.00206425	0.0364672	0.197272	0.0640321	9.22028	0.0103977	0.000262246	0.00383786	0.00294311	0.00383786
ZK783.1k.1	WBGene00022816	fbn-1	fbn-1 encodes a protein homologous to the human extracellular matrix protein fibrillin-1 (FBN1); in C. elegans, fbn-1 activity is required for completion of molting, particularly the L3/L4 or L4/Adult molts.	protein_coding_primary_transcript	0.00208215	0.0367505	0.501485	0.162912	8.20688	0.0665799	0.00226748	0.0242728	0.00269752	0.0242728
T01B11.7.2	WBGene00003837	oat-1	oat-1 encodes a transmembrane organic anion transporter; although loss of oat-1 activity via large-scale RNAi screens results in no obvious abnormalities, when expressed in mammalian cells OAT-1 can transport a variety of structurally diverse organic anions via an anion exchange mechanism that is functionally coupled to a sodium-coupled dicarboxylate transporter; by homology with mammalian OAT1 t…	protein_coding_primary_transcript	0.00208707	0.0368045	4.12458	1.34022	1.22823	4.5278	0.197077	1.5991	1.45983	1.5991
C34G6.1.1	WBGene00016418	hpo-27	hpo-27 is an ortholog of human MROH1 (maestro heat like repeat 1); is expressed in the head, the intestine, the pharynx, and the tail; is predicted to encode a protein with the following domains: Armadillo-like helical and Armadillo-type fold.	protein_coding_primary_transcript	0.00210221	0.0370383	-0.259027	0.0842253	6.14658	0.0241849	0.00221852	0.00446452	0.00487539	0.00487539
C18E9.9.1	WBGene00007689	C18E9.9	C18E9.9 is involved in innate immune response.	protein_coding_primary_transcript	0.00211271	0.0371902	0.262272	0.0853219	6.131	0.0166787	0.00236228	0.000960442	0.00491755	0.00491755
M03A1.7.1	WBGene00000928	dao-2	dao-2 encodes a (putatively) secreted protein with a DB module; dao-2 is down-regulated in daf-2 mutant adults by comparison with normal adults, and thus may be involved in dauer formation.	protein_coding_primary_transcript	0.00211783	0.037247	-0.259163	0.0843304	9.36556	0.0216024	0.000539548	0.00657206	0.00304398	0.00657206
C35C5.8a.1	WBGene00007957	C35C5.8	n.a.	protein_coding_primary_transcript	0.0021497	0.0377739	0.503009	0.163914	4.62521	0.09725	0.0100268	0.00551283	0.0168411	0.0168411
F15H10.12.1	WBGene00195181	F15H10.12	n.a.	protein_coding_primary_transcript	0.00219618	0.0385268	3.5289	1.15236	1.40469	2.80045	0.0749812	-0.00320128	1.25294	1.25294
ZK112.1.1	WBGene00003956	pcp-1	pcp-1 encodes a predicted prolylcarboxypeptidase (PRCP); by homology, PCP-1 is predicted to function as a lysosomal serine-type peptidase that hydrolyzes proteins containing a penultimate proline residue.	protein_coding_primary_transcript	0.00219646	0.0385268	0.811491	0.264994	6.58112	0.172474	0.0663035	-0.0238767	0.0039184	0.0039184
F02D10.5.2	WBGene00001465	flr-1	flr-1 encodes an ion channel that belongs to the DEG/ENaC sodium channel superfamily; flr-1 activity is essential for normal defecation rhythm, growth rates, expulsion, and dauer larvae formation; a rescuing FLR-1::GFP reporter is expressed in the intestine from embryonic to adult stages where it localizes to the membranes facing the inner lumen as well as to part of the lateral membrane between …	protein_coding_primary_transcript	0.002199	0.0385371	3.79255	1.2386	2.67253	4.15065	1.21203	-0.764504	0.322109	0.322109
ZK512.5b.1	WBGene00013985	sec-16	sec-16 encodes a scaffolding protein homologous to human SEC-16A (OMIM: 612854); SEC-16 directly interacts with TFG-1; SEC-16 localizes to endoplasmic reticulum exit sites with both TFG-1 and COPII machinery; levels of SEC-16 correlates with those of TFG-1, regardless of whether they were high or low SEC-16 requires TFG-1 to accumulate normally and TFG-1 requires SEC-16 for its localization on en…	protein_coding_primary_transcript	0.002228	0.0390108	5.19688	1.69942	2.85192	8.13818	2.63276	0.242017	0.255284	0.255284
F32D8.12a.1	WBGene00009334	F32D8.12	F32D8.12 is an ortholog of human LDHD; is predicted to have flavin adenine dinucleotide binding activity and oxidoreductase activity.	protein_coding_primary_transcript	0.00223083	0.0390257	0.182516	0.0596917	7.48967	0.0086466	0.000596824	0.0020291	0.00296627	0.00296627
F56E10.2a.1	WBGene00018976	daam-1	daam-1 encodes an ortholog of Drosophila DAAM and human DAAM1 (OMIM:606626); DAAM-1 enables Wnt-directed planar cell polarity; DAAM-1 is required for the fully asymmetrical division of B.a versus B.p cells, though this requirement is quantitatively weak.	protein_coding_primary_transcript	0.00224191	0.0391848	-0.485178	0.158754	5.72982	0.0674563	0.0107488	0.0144541	0.00624158	0.0144541
F32A7.6.1	WBGene00000088	aex-5	an ortholog of calcium-dependent serine endoproteinases, the kex2/subtilisin-like proprotein convertase that affects defecation cycle and anterior body contractions; and is expressed in all muscle cells except pharyngeal muscles.	protein_coding_primary_transcript	0.00225715	0.0394162	0.28393	0.092966	5.87869	0.0316908	0.00297423	-0.00239006	0.00566844	0.00566844
ZC196.2.1	WBGene00022546	ZC196.2	ZC196.2 is predicted to encode a protein with the following domains: Major sperm protein (MSP) domain, PapD-like superfamily, Immunoglobulin-like fold, and Vesicle-associated membrane-protein-associated protein.	protein_coding_primary_transcript	0.00227392	0.039674	1.3016	0.426488	3.30158	0.420856	0.0482383	-0.0114406	0.133653	0.133653
F59A2.3.1	WBGene00010303	cri-3	cri-3 is an ortholog of human C1QBP; human C1QBP exhibits several functions, including complement component C1q binding activity, hyaluronic acid binding activity, and kininogen binding activity.	protein_coding_primary_transcript	0.00228482	0.0397939	0.265845	0.0871489	7.69745	0.0193889	0.000579612	0.00701532	0.00284895	0.00701532
K11H3.1a.1	WBGene00010778	gpdh-2	gpdh-2 encodes one of two C. elegans glycerol 3-phosphate dehydrogenases; although loss of gpdh-2 activity via large-scale RNAi screens results in no obvious defects, expression of a gpdh-2 cDNA in Saccharomyces cerevisiae hog1 mutants is able to rescue the high osmolarity-sensitive growth phenotype of these mutants, suggesting that gpdh-2 encodes a functional glycerol 3-phosphate dehydrogenase.	protein_coding_primary_transcript	0.00228302	0.0397939	0.269774	0.0884298	7.07776	0.0195675	0.00232218	0.00549764	0.0033077	0.00549764
K02C4.2.1	WBGene00010501	K02C4.2	K02C4.2 is enriched in the OLL and the PVD based on microarray, tiling, and array studies.	protein_coding_primary_transcript	0.00229976	0.0400187	0.624761	0.20494	4.21603	0.0949851	0.0136628	0.0120647	0.0283375	0.0283375
F36H1.2i.1	WBGene00006490	kdin-1	kdin-1 encodes a KAP family P-loop predicted NTPase, with two or four transmembrane helices inserted into the P-loop NTPase domain; KAP NTPases include the neuronal membrane protein and receptor tyrosine kinase substrate Kidins220/ARMS (conserved in metazoa) and the F-plasmid PifA protein involved in phage T7 exclusion (with other bacterial homologs being sporadically distributed); kdin-1 is expr…	protein_coding_primary_transcript	0.00231567	0.04026	-4.69143	1.53997	2.28056	5.47498	1.85134	-1.64037	0.52016	0.52016
PAR2.1.1	WBGene00019800	mtss-1	mtss-1 is predicted to have single-stranded DNA binding activity; is expressed in several tissues, including the alimentary system, the body wall musculature, the head, the nervous system, and the tail.	protein_coding_primary_transcript	0.00233553	0.0405695	0.25871	0.0849935	6.13287	0.0149197	0.00231142	-0.00109437	0.00491248	0.00491248
W05B2.5.1	WBGene00000668	col-93	col-93 is predicted to be a structural constituent of cuticle.	protein_coding_primary_transcript	0.00235334	0.040843	0.315194	0.103628	5.62579	0.040035	0.00399271	-0.00229176	0.00674606	0.00674606
F41E7.8.1	WBGene00009624	cnc-8	cnc-8 encodes one of eleven C. elegans caenacin peptides.	protein_coding_primary_transcript	0.0023703	0.0411012	0.308051	0.101352	6.55037	0.0308673	0.0014685	0.00880368	0.00396845	0.00880368
F29D11.1.1	WBGene00003071	lrp-1	lrp-1 encodes a low-density lipoprotein (LDL) receptor-like protein most closely related to the vertebrate gp330/megalin/LRP-2 proteins; during development, lrp-1 activity is required in the hyp7 syncytium for completion of molting and for growth beyond the third larval stage; LRP-1 is expressed on the apical surface of the hyp6 and hyp7 syncytia in hermaphrodites and males from hatching through …	protein_coding_primary_transcript	0.00239387	0.0414562	-0.360611	0.118761	9.02166	0.0368818	0.000128338	0.0139758	0.00283438	0.0139758
R02D5.1.1	WBGene00010976	R02D5.1	R02D5.1 is enriched in the OLL, the PLM, and the PVD based on microarray and RNA-seq studies.	protein_coding_primary_transcript	0.00239498	0.0414562	-0.380864	0.125437	5.15855	0.0352333	0.00620551	-0.000187498	0.00952883	0.00952883
F49H12.5.1	WBGene00018656	txdc-12.2	txdc-12.2 is an ortholog of human AGR2 (anterior gradient 2, protein disulphide isomerase family member), AGR3 (anterior gradient 3, protein disulphide isomerase family member), and TXNDC12 (thioredoxin domain containing 12); human AGR2 exhibits dystroglycan binding activity, epidermal growth factor receptor binding activity, and protein homodimerization activity.	protein_coding_primary_transcript	0.00240245	0.0415491	-0.171958	0.0566516	7.8347	0.00726299	0.0004197	0.00170238	0.0027897	0.0027897
T12E12.4b.2	WBGene00001093	drp-1	drp-1 encodes a dynamin-related protein, orthologous to Dnm1p in S. cerevisiae and DRP1 in mammals, that is required for severing of the mitochondrial outer membrane during mitochondrial division.	protein_coding_primary_transcript	0.00241579	0.0417432	5.21077	1.71763	1.69474	7.2466	1.98986	0.847848	0.960397	0.960397
W09C5.6a.1	WBGene00004445	rpl-31	rpl-31 encodes a large ribosomal subunit L31 protein.	protein_coding_primary_transcript	0.00243137	0.0419757	0.177764	0.058634	9.57399	0.0084483	7.48047e-05	0.00336314	0.00322319	0.00336314
C27F2.8.1	WBGene00016170	tmem-131	tmem-131 is an ortholog of human TMEM131; is predicted to encode a protein with the following domain: Transmembrane protein 131-like.	protein_coding_primary_transcript	0.00244619	0.0421946	-0.169279	0.0558693	7.8593	0.00847714	0.000340818	0.00209091	0.00278056	0.00278056
C34F6.1.1	WBGene00007938	C34F6.1	C34F6.1 is predicted to have serine-type endopeptidase inhibitor activity.	protein_coding_primary_transcript	0.00246977	0.0425641	-1.29108	0.426519	5.07649	0.451831	0.00813693	0.173782	0.0102122	0.173782
K12C11.2.1	WBGene00004888	smo-1	smo-1 encodes the C. elegans ortholog of SUMO, a small ubiquitin-like moiety that, when attached to protein substrates, regulates their subcellular localization and activity; smo-1 is an essential gene: loss of its activity results in embryonic and larval lethality; in addition, smo-1 mutants have defects in synaptonemal complex disassembly and bivalent formation, enhance meiotic defects of zhp-3…	protein_coding_primary_transcript	0.002493	0.0428585	0.179135	0.0592341	7.50562	0.00798989	0.000552637	0.00206226	0.00295604	0.00295604
M01H9.3a.1	WBGene00019719	M01H9.3	M01H9.3 is enriched in the OLL and the PVD based on microarray, tiling, array, and RNA-seq studies.	protein_coding_primary_transcript	0.00249336	0.0428585	0.266694	0.0881881	7.36796	0.0307251	0.0016059	0.00617123	0.00305137	0.00617123
Y59H11AR.4.1	WBGene00022012	Y59H11AR.4	Y59H11AR.4 is predicted to encode a protein with the following domain: Amino acid transporter, transmembrane domain.	protein_coding_primary_transcript	0.00249156	0.0428585	-0.77676	0.256834	5.39999	0.175717	0.0048911	0.0610727	0.00799597	0.0610727
[truncated: 32,384 more rows]

## Sheet: C. elegans uninfected vs nau
S3 Table. Differentially expressed genes of C. elegans and C. briggsae exposed to the two species of microsporidia.
Differential expression analysis of uninfected vs N. ausubeli infected C. elegans
[truncated: 33,533 more rows]

## Sheet: C. briggsae uninfected vs npa
S3 Table. Differentially expressed genes of C. elegans and C. briggsae exposed to the two species of microsporidia.
[truncated: 25,075 more rows]

[truncated: 1 more sheets: C. briggsae uninfected vs nau]
